# Supplementary material for: HNRNPH1 regulates the neuroprotective cold‐shock protein RBM3 expression through poison exon exclusion
Source: EMBO J. 2023 May 30;42(14):e113168. doi: 10.15252/embj.2022113168 (PMC10350819; doi:10.15252/embj.2022113168)
Supplement: Supplementary file 3 — Source Data for Expanded View [file EMBJ-42-e113168-s009.zip]

Archive with 210 entries (178 files):
- Source data EV1-EV5/
- __MACOSX/._Source data EV1-EV5
- Source data EV1-EV5/.DS_Store
- __MACOSX/Source data EV1-EV5/._.DS_Store
- Source data EV1-EV5/Figure EV4/
- __MACOSX/Source data EV1-EV5/._Figure EV4
- Source data EV1-EV5/Figure EV3/
- __MACOSX/Source data EV1-EV5/._Figure EV3
- Source data EV1-EV5/Figure EV2/
- __MACOSX/Source data EV1-EV5/._Figure EV2
- Source data EV1-EV5/Figure EV5/
- __MACOSX/Source data EV1-EV5/._Figure EV5
- Source data EV1-EV5/Figure EV1/
- __MACOSX/Source data EV1-EV5/._Figure EV1
- Source data EV1-EV5/Figure EV4/EV4G/
- __MACOSX/Source data EV1-EV5/Figure EV4/._EV4G
- Source data EV1-EV5/Figure EV4/EV4I/
- __MACOSX/Source data EV1-EV5/Figure EV4/._EV4I
- Source data EV1-EV5/Figure EV4/EV4H/
- __MACOSX/Source data EV1-EV5/Figure EV4/._EV4H
- Source data EV1-EV5/Figure EV4/EV4F/
- __MACOSX/Source data EV1-EV5/Figure EV4/._EV4F
- Source data EV1-EV5/Figure EV4/EV4A/
- __MACOSX/Source data EV1-EV5/Figure EV4/._EV4A
- Source data EV1-EV5/Figure EV4/.DS_Store
- __MACOSX/Source data EV1-EV5/Figure EV4/._.DS_Store
- Source data EV1-EV5/Figure EV4/EV4D/
- __MACOSX/Source data EV1-EV5/Figure EV4/._EV4D
- Source data EV1-EV5/Figure EV4/EV4E/
- __MACOSX/Source data EV1-EV5/Figure EV4/._EV4E
- Source data EV1-EV5/Figure EV3/.DS_Store
- __MACOSX/Source data EV1-EV5/Figure EV3/._.DS_Store
- Source data EV1-EV5/Figure EV3/EV3B/
- __MACOSX/Source data EV1-EV5/Figure EV3/._EV3B
- Source data EV1-EV5/Figure EV2/EV2B/
- __MACOSX/Source data EV1-EV5/Figure EV2/._EV2B
- Source data EV1-EV5/Figure EV2/EV2D-G/
- __MACOSX/Source data EV1-EV5/Figure EV2/._EV2D-G
- Source data EV1-EV5/Figure EV2/.DS_Store
- __MACOSX/Source data EV1-EV5/Figure EV2/._.DS_Store
- Source data EV1-EV5/Figure EV2/EV2A/
- __MACOSX/Source data EV1-EV5/Figure EV2/._EV2A
- Source data EV1-EV5/Figure EV2/EV2I/
- __MACOSX/Source data EV1-EV5/Figure EV2/._EV2I
- Source data EV1-EV5/Figure EV5/.DS_Store
- __MACOSX/Source data EV1-EV5/Figure EV5/._.DS_Store
- Source data EV1-EV5/Figure EV5/EV5B/
- __MACOSX/Source data EV1-EV5/Figure EV5/._EV5B
- Source data EV1-EV5/Figure EV5/EV5C/
- __MACOSX/Source data EV1-EV5/Figure EV5/._EV5C
- Source data EV1-EV5/Figure EV5/EV5D EV5E/
- __MACOSX/Source data EV1-EV5/Figure EV5/._EV5D EV5E
- Source data EV1-EV5/Figure EV5/EV5A/
- __MACOSX/Source data EV1-EV5/Figure EV5/._EV5A
- Source data EV1-EV5/Figure EV5/EV5G/
- __MACOSX/Source data EV1-EV5/Figure EV5/._EV5G
- Source data EV1-EV5/Figure EV1/EV1E/
- __MACOSX/Source data EV1-EV5/Figure EV1/._EV1E
- Source data EV1-EV5/Figure EV1/.DS_Store
- __MACOSX/Source data EV1-EV5/Figure EV1/._.DS_Store
- Source data EV1-EV5/Figure EV1/EV1A/
- __MACOSX/Source data EV1-EV5/Figure EV1/._EV1A
- Source data EV1-EV5/Figure EV1/EV1F/
- __MACOSX/Source data EV1-EV5/Figure EV1/._EV1F
- Source data EV1-EV5/Figure EV1/EV1H/
- __MACOSX/Source data EV1-EV5/Figure EV1/._EV1H
- Source data EV1-EV5/Figure EV4/EV4G/qPCR_HNRNPH1 OX_HNRNPH1.xlsx
- __MACOSX/Source data EV1-EV5/Figure EV4/EV4G/._qPCR_HNRNPH1 OX_HNRNPH1.xlsx
- Source data EV1-EV5/Figure EV4/EV4I/Flow cytometry_i-neuron_HNRNPH1 OX_median GFP-RBM3.xlsx
- __MACOSX/Source data EV1-EV5/Figure EV4/EV4I/._Flow cytometry_i-neuron_HNRNPH1 OX_median GFP-RBM3.xlsx
- Source data EV1-EV5/Figure EV4/EV4H/qPCR_HNRNPH1 OX_RBM3 PE.xlsx
- __MACOSX/Source data EV1-EV5/Figure EV4/EV4H/._qPCR_HNRNPH1 OX_RBM3 PE.xlsx
- Source data EV1-EV5/Figure EV4/EV4F/western HNRNPH1.tif
- __MACOSX/Source data EV1-EV5/Figure EV4/EV4F/._western HNRNPH1.tif
- Source data EV1-EV5/Figure EV4/EV4F/western GAPDH.tif
- __MACOSX/Source data EV1-EV5/Figure EV4/EV4F/._western GAPDH.tif
- Source data EV1-EV5/Figure EV4/EV4A/western_anti-GAPDH_Set1-3.tif
- __MACOSX/Source data EV1-EV5/Figure EV4/EV4A/._western_anti-GAPDH_Set1-3.tif
- Source data EV1-EV5/Figure EV4/EV4A/western HNRNPH1 GAPDH quantification.xlsx
- __MACOSX/Source data EV1-EV5/Figure EV4/EV4A/._western HNRNPH1 GAPDH quantification.xlsx
- Source data EV1-EV5/Figure EV4/EV4A/western_anti-HNRNPH1_Set1-2.tif
- __MACOSX/Source data EV1-EV5/Figure EV4/EV4A/._western_anti-HNRNPH1_Set1-2.tif
- Source data EV1-EV5/Figure EV4/EV4A/western_anti-HNRNPH1_Set3.tif
- __MACOSX/Source data EV1-EV5/Figure EV4/EV4A/._western_anti-HNRNPH1_Set3.tif
- Source data EV1-EV5/Figure EV4/EV4D/Fig EV4D qPCR data for HNRNPH1 KD efficiency in Hela.xlsx
- __MACOSX/Source data EV1-EV5/Figure EV4/EV4D/._Fig EV4D qPCR data for HNRNPH1 KD efficiency in Hela.xlsx
- Source data EV1-EV5/Figure EV4/EV4E/WB FLAG HNRNPH1 Sets 1 2 3.png
- __MACOSX/Source data EV1-EV5/Figure EV4/EV4E/._WB FLAG HNRNPH1 Sets 1 2 3.png
- Source data EV1-EV5/Figure EV4/EV4E/WB GAPDH Sets 1 2 3.tif
- __MACOSX/Source data EV1-EV5/Figure EV4/EV4E/._WB GAPDH Sets 1 2 3.tif
- Source data EV1-EV5/Figure EV4/EV4E/Labelled Western (WB) for FLAG and GAPDH sets 1 2 3 used in the figure.pdf
- __MACOSX/Source data EV1-EV5/Figure EV4/EV4E/._Labelled Western (WB) for FLAG and GAPDH sets 1 2 3 used in the figure.pdf
- Source data EV1-EV5/Figure EV3/EV3B/Fig EV3B RTPCR data for Minigene RBM3 CHX in Hela.xlsx
- __MACOSX/Source data EV1-EV5/Figure EV3/EV3B/._Fig EV3B RTPCR data for Minigene RBM3 CHX in Hela.xlsx
- Source data EV1-EV5/Figure EV3/EV3B/RBM3 minigene Hela CHX set 1.png
- __MACOSX/Source data EV1-EV5/Figure EV3/EV3B/._RBM3 minigene Hela CHX set 1.png
- Source data EV1-EV5/Figure EV3/EV3B/Labelled RBM3 minigene Hela CHX set 1 Used in the figure.pdf
- __MACOSX/Source data EV1-EV5/Figure EV3/EV3B/._Labelled RBM3 minigene Hela CHX set 1 Used in the figure.pdf
- Source data EV1-EV5/Figure EV2/EV2B/flow cytometry_GFP-RBM3 i-neuron_CHX_ActD.xlsx
- __MACOSX/Source data EV1-EV5/Figure EV2/EV2B/._flow cytometry_GFP-RBM3 i-neuron_CHX_ActD.xlsx
- Source data EV1-EV5/Figure EV2/EV2D-G/qPCR_i-neuron_HeLa_RBM3mRNA_pre-mRNA.xlsx
- __MACOSX/Source data EV1-EV5/Figure EV2/EV2D-G/._qPCR_i-neuron_HeLa_RBM3mRNA_pre-mRNA.xlsx
- Source data EV1-EV5/Figure EV2/EV2A/Imaging_individual sgRNA KO_GFP-RBM3 intensity.xlsx
- __MACOSX/Source data EV1-EV5/Figure EV2/EV2A/._Imaging_individual sgRNA KO_GFP-RBM3 intensity.xlsx
- Source data EV1-EV5/Figure EV2/EV2I/Fig EV2I qPCR data for HNRNPH1 KD RBM3 in Hela.xlsx
- __MACOSX/Source data EV1-EV5/Figure EV2/EV2I/._Fig EV2I qPCR data for HNRNPH1 KD RBM3 in Hela.xlsx
- Source data EV1-EV5/Figure EV5/EV5B/Set 2/
- __MACOSX/Source data EV1-EV5/Figure EV5/EV5B/._Set 2
- Source data EV1-EV5/Figure EV5/EV5B/.DS_Store
- __MACOSX/Source data EV1-EV5/Figure EV5/EV5B/._.DS_Store
- Source data EV1-EV5/Figure EV5/EV5B/Set 1/
- __MACOSX/Source data EV1-EV5/Figure EV5/EV5B/._Set 1
- Source data EV1-EV5/Figure EV5/EV5C/.DS_Store
- __MACOSX/Source data EV1-EV5/Figure EV5/EV5C/._.DS_Store
- Source data EV1-EV5/Figure EV5/EV5C/HNRNPH1 intensity quantification_soma_nuclear_cytoplasmic.xlsx
- __MACOSX/Source data EV1-EV5/Figure EV5/EV5C/._HNRNPH1 intensity quantification_soma_nuclear_cytoplasmic.xlsx
- Source data EV1-EV5/Figure EV5/EV5D EV5E/RIP WB HNRNPH set 2 and 3 Used in the figure.tif
- __MACOSX/Source data EV1-EV5/Figure EV5/EV5D EV5E/._RIP WB HNRNPH set 2 and 3 Used in the figure.tif
- Source data EV1-EV5/Figure EV5/EV5D EV5E/RIP WB HNRNPH1 set 1.tif
- __MACOSX/Source data EV1-EV5/Figure EV5/EV5D EV5E/._RIP WB HNRNPH1 set 1.tif
- Source data EV1-EV5/Figure EV5/EV5D EV5E/Labelled RIP WB HNRNPH set 2 and set 3 Used in the figure.pdf
- __MACOSX/Source data EV1-EV5/Figure EV5/EV5D EV5E/._Labelled RIP WB HNRNPH set 2 and set 3 Used in the figure.pdf
- Source data EV1-EV5/Figure EV5/EV5D EV5E/Labelled RIP WB HNRNPH set 1.pdf
- __MACOSX/Source data EV1-EV5/Figure EV5/EV5D EV5E/._Labelled RIP WB HNRNPH set 1.pdf
- Source data EV1-EV5/Figure EV5/EV5D EV5E/qPCR HNRNPH RIP.xlsx
- __MACOSX/Source data EV1-EV5/Figure EV5/EV5D EV5E/._qPCR HNRNPH RIP.xlsx
- Source data EV1-EV5/Figure EV5/EV5A/Set 2/
- __MACOSX/Source data EV1-EV5/Figure EV5/EV5A/._Set 2
- Source data EV1-EV5/Figure EV5/EV5A/Set 3/
- __MACOSX/Source data EV1-EV5/Figure EV5/EV5A/._Set 3
- Source data EV1-EV5/Figure EV5/EV5A/.DS_Store
- __MACOSX/Source data EV1-EV5/Figure EV5/EV5A/._.DS_Store
- Source data EV1-EV5/Figure EV5/EV5A/Set 1/
- __MACOSX/Source data EV1-EV5/Figure EV5/EV5A/._Set 1
- Source data EV1-EV5/Figure EV5/EV5G/Labelled HNRNPH OX Minigene WT delGGGG set 1.pdf
- __MACOSX/Source data EV1-EV5/Figure EV5/EV5G/._Labelled HNRNPH OX Minigene WT delGGGG set 1.pdf
- Source data EV1-EV5/Figure EV5/EV5G/Fig EV5G RTPCR data for Minigene RBM3 HNRNPH OX in Hek293T.xlsx
- __MACOSX/Source data EV1-EV5/Figure EV5/EV5G/._Fig EV5G RTPCR data for Minigene RBM3 HNRNPH OX in Hek293T.xlsx
- Source data EV1-EV5/Figure EV5/EV5G/HNRNPH OX Minigene WT delGGGG set 2 and 3 Used in the figure.png
- __MACOSX/Source data EV1-EV5/Figure EV5/EV5G/._HNRNPH OX Minigene WT delGGGG set 2 and 3 Used in the figure.png
- Source data EV1-EV5/Figure EV5/EV5G/Labelled HNRNPH OX Minigene WT delGGGG set 2 and 3 Used in the figure.pdf
- __MACOSX/Source data EV1-EV5/Figure EV5/EV5G/._Labelled HNRNPH OX Minigene WT delGGGG set 2 and 3 Used in the figure.pdf
- Source data EV1-EV5/Figure EV5/EV5G/HNRNPH OX Minigene WT delGGGG set 1.png
- __MACOSX/Source data EV1-EV5/Figure EV5/EV5G/._HNRNPH OX Minigene WT delGGGG set 1.png
- Source data EV1-EV5/Figure EV1/EV1E/Flow cytometry_i-neuron_editing and transduction efficiency.xlsx
- __MACOSX/Source data EV1-EV5/Figure EV1/EV1E/._Flow cytometry_i-neuron_editing and transduction efficiency.xlsx
- Source data EV1-EV5/Figure EV1/EV1A/western_GFP-RBM3 Cas9WT i-neuron_RBM3 Cas9.xlsx
- __MACOSX/Source data EV1-EV5/Figure EV1/EV1A/._western_GFP-RBM3 Cas9WT i-neuron_RBM3 Cas9.xlsx
- Source data EV1-EV5/Figure EV1/EV1A/western_Cas9WT i-neuron_anti-Cas9 GAPDH.tif
- __MACOSX/Source data EV1-EV5/Figure EV1/EV1A/._western_Cas9WT i-neuron_anti-Cas9 GAPDH.tif
- Source data EV1-EV5/Figure EV1/EV1A/western_GFP-RBM3 i-neuron_anti-Cas9 GAPDH.tif
- __MACOSX/Source data EV1-EV5/Figure EV1/EV1A/._western_GFP-RBM3 i-neuron_anti-Cas9 GAPDH.tif
- Source data EV1-EV5/Figure EV1/EV1A/western_GFP-RBM3 i-neuron_anti-RBM3.tif
- __MACOSX/Source data EV1-EV5/Figure EV1/EV1A/._western_GFP-RBM3 i-neuron_anti-RBM3.tif
- Source data EV1-EV5/Figure EV1/EV1A/.DS_Store
- __MACOSX/Source data EV1-EV5/Figure EV1/EV1A/._.DS_Store
- Source data EV1-EV5/Figure EV1/EV1A/western_Cas9WT i-neuron_anti-RBM3.tif
- __MACOSX/Source data EV1-EV5/Figure EV1/EV1A/._western_Cas9WT i-neuron_anti-RBM3.tif
- Source data EV1-EV5/Figure EV1/EV1F/Flow cytometry_GFP-RBM3-Cas9WT-i-neuron_cooling_medianGFP.xlsx
- __MACOSX/Source data EV1-EV5/Figure EV1/EV1F/._Flow cytometry_GFP-RBM3-Cas9WT-i-neuron_cooling_medianGFP.xlsx
- Source data EV1-EV5/Figure EV1/EV1H/western_RBM3.tif
- __MACOSX/Source data EV1-EV5/Figure EV1/EV1H/._western_RBM3.tif
- Source data EV1-EV5/Figure EV1/EV1H/western_GAPDH.tif
- __MACOSX/Source data EV1-EV5/Figure EV1/EV1H/._western_GAPDH.tif
- Source data EV1-EV5/Figure EV1/EV1H/western_Cas9WT i-neuron_37C_32C_RBM3.xlsx
- __MACOSX/Source data EV1-EV5/Figure EV1/EV1H/._western_Cas9WT i-neuron_37C_32C_RBM3.xlsx
- Source data EV1-EV5/Figure EV5/EV5B/Set 2/HNRNPH1 WB Y12 IP ineurons set 2.tif
- __MACOSX/Source data EV1-EV5/Figure EV5/EV5B/Set 2/._HNRNPH1 WB Y12 IP ineurons set 2.tif
- Source data EV1-EV5/Figure EV5/EV5B/Set 2/SMD3 WB Y12 IP ineurons set 2.tif
- __MACOSX/Source data EV1-EV5/Figure EV5/EV5B/Set 2/._SMD3 WB Y12 IP ineurons set 2.tif
- Source data EV1-EV5/Figure EV5/EV5B/Set 2/Ponceau Y12 IP ineurons set 2.jpeg
- __MACOSX/Source data EV1-EV5/Figure EV5/EV5B/Set 2/._Ponceau Y12 IP ineurons set 2.jpeg
- Source data EV1-EV5/Figure EV5/EV5B/Set 1/SMD3 WB Y12 IP ineurons set 1.tif
- __MACOSX/Source data EV1-EV5/Figure EV5/EV5B/Set 1/._SMD3 WB Y12 IP ineurons set 1.tif
- Source data EV1-EV5/Figure EV5/EV5B/Set 1/HNRNPH1 WB Y12 IP ineurons set 1.png
- __MACOSX/Source data EV1-EV5/Figure EV5/EV5B/Set 1/._HNRNPH1 WB Y12 IP ineurons set 1.png
- Source data EV1-EV5/Figure EV5/EV5B/Set 1/Labelled WB GAPDH HNRNPH1 SMD3 SMB IP i-neurons Set 1 Used in the figure.pdf
- __MACOSX/Source data EV1-EV5/Figure EV5/EV5B/Set 1/._Labelled WB GAPDH HNRNPH1 SMD3 SMB IP i-neurons Set 1 Used in the figure.pdf
- Source data EV1-EV5/Figure EV5/EV5B/Set 1/Labelled WB GAPDH HNRNPH1 SMD3 SMB IP i-neurons Set 2.pdf
- __MACOSX/Source data EV1-EV5/Figure EV5/EV5B/Set 1/._Labelled WB GAPDH HNRNPH1 SMD3 SMB IP i-neurons Set 2.pdf
- Source data EV1-EV5/Figure EV5/EV5B/Set 1/Ponceau Y12 IP ineurons set 1.png
- __MACOSX/Source data EV1-EV5/Figure EV5/EV5B/Set 1/._Ponceau Y12 IP ineurons set 1.png
- Source data EV1-EV5/Figure EV5/EV5B/Set 1/Ponceau Y12 IP ineurons set 1 b.tiff
- __MACOSX/Source data EV1-EV5/Figure EV5/EV5B/Set 1/._Ponceau Y12 IP ineurons set 1 b.tiff
- Source data EV1-EV5/Figure EV5/EV5A/Set 2/GAPDH WB Y12 IP Set 2 HeLa.png
- __MACOSX/Source data EV1-EV5/Figure EV5/EV5A/Set 2/._GAPDH WB Y12 IP Set 2 HeLa.png
- Source data EV1-EV5/Figure EV5/EV5A/Set 2/HNRNPH1 WB Y12 IP Hela set 2.png
- __MACOSX/Source data EV1-EV5/Figure EV5/EV5A/Set 2/._HNRNPH1 WB Y12 IP Hela set 2.png
- Source data EV1-EV5/Figure EV5/EV5A/Set 2/SMD3 WB Y12 IP Hela set 2.png
- __MACOSX/Source data EV1-EV5/Figure EV5/EV5A/Set 2/._SMD3 WB Y12 IP Hela set 2.png
- Source data EV1-EV5/Figure EV5/EV5A/Set 2/Labelled WB GAPDH HNRNPH1 SMD3 SMB IP HeLa Set 2.pdf
- __MACOSX/Source data EV1-EV5/Figure EV5/EV5A/Set 2/._Labelled WB GAPDH HNRNPH1 SMD3 SMB IP HeLa Set 2.pdf
- Source data EV1-EV5/Figure EV5/EV5A/Set 3/GAPDH WB Y12 IP Set 3 HeLa.png
- __MACOSX/Source data EV1-EV5/Figure EV5/EV5A/Set 3/._GAPDH WB Y12 IP Set 3 HeLa.png
- Source data EV1-EV5/Figure EV5/EV5A/Set 3/HNRNPH WB Y12 IP Hela set 3.png
- __MACOSX/Source data EV1-EV5/Figure EV5/EV5A/Set 3/._HNRNPH WB Y12 IP Hela set 3.png
- Source data EV1-EV5/Figure EV5/EV5A/Set 3/SMD3 WB Y12 IP Hela set 3.png
- __MACOSX/Source data EV1-EV5/Figure EV5/EV5A/Set 3/._SMD3 WB Y12 IP Hela set 3.png
- Source data EV1-EV5/Figure EV5/EV5A/Set 3/Labelled WB GAPDH HNRNPH1 SMD3 SMB IP HeLa Set 3.pdf
- __MACOSX/Source data EV1-EV5/Figure EV5/EV5A/Set 3/._Labelled WB GAPDH HNRNPH1 SMD3 SMB IP HeLa Set 3.pdf
- Source data EV1-EV5/Figure EV5/EV5A/Set 1/SMD3 WB Y12IP set 1 HeLa.png
- __MACOSX/Source data EV1-EV5/Figure EV5/EV5A/Set 1/._SMD3 WB Y12IP set 1 HeLa.png
- Source data EV1-EV5/Figure EV5/EV5A/Set 1/Labelled WB GAPDH HNRNPH1 SMD3 SMB IP HeLa Set 1 Used in the figure.pdf
- __MACOSX/Source data EV1-EV5/Figure EV5/EV5A/Set 1/._Labelled WB GAPDH HNRNPH1 SMD3 SMB IP HeLa Set 1 Used in the figure.pdf
- Source data EV1-EV5/Figure EV5/EV5A/Set 1/Ponceau smB Ip IMG_20210929_154054.png
- __MACOSX/Source data EV1-EV5/Figure EV5/EV5A/Set 1/._Ponceau smB Ip IMG_20210929_154054.png
- Source data EV1-EV5/Figure EV5/EV5A/Set 1/HNRNPH WB Y12IP set 1 HeLa.png
- __MACOSX/Source data EV1-EV5/Figure EV5/EV5A/Set 1/._HNRNPH WB Y12IP set 1 HeLa.png
- Source data EV1-EV5/Figure EV5/EV5A/Set 1/GAPDH WB Y12 IP Set 1 HeLa.png
- __MACOSX/Source data EV1-EV5/Figure EV5/EV5A/Set 1/._GAPDH WB Y12 IP Set 1 HeLa.png
