# Supplementary material for: HNRNPH1 regulates the neuroprotective cold‐shock protein RBM3 expression through poison exon exclusion
Source: EMBO J. 2023 May 30;42(14):e113168. doi: 10.15252/embj.2022113168 (PMC10350819; doi:10.15252/embj.2022113168)
Supplement: Supplementary file 3 — Source Data for Expanded View [file EMBJ-42-e113168-s009.zip › Source data EV1-EV5/Figure EV4/EV4G/qPCR_HNRNPH1 OX_HNRNPH1.xlsx]

## Sheet: Sheet1
Cq values (HNRNPH1)	Condition	Control												HNRNPH1 OX
		A				B				C				A				B				C
	37°C	21.6761	21.5649	21.437	21.6795	21.2517	21.3441		21.647	20.9468	21.1018	21.2966	21.3064	20.4278	20.6099	20.5624	20.635	19.245	19.2474	19.5654	19.3716	20.2514	20.046	20.0047	19.6994
	32°C	21.6717	22.1828	22.3908	22.2575	20.8975	21.1484	21.3445	21.2346	20.943	21.2464	21.4273	21.3012	19.9195	19.8628	19.9886	20.1534	18.7197	18.7828	18.9983	19.0126	19.4008	19.5551	19.5666	19.3845
Cq values (18s rRNA)	Condition	Control												HNRNPH1 OX
		A				B				C				A				B				C
	37°C	15.1528	15.2681	15.1968	15.3678	14.4909	14.6931	14.8378	14.9282	14.5791	14.7009	14.848	14.776	15.0835	15.1115	15.3259	15.5386	14.1044	14.008	14.1418	14.3201	15.0047	14.5469	15.0033	14.0752
	32°C	15.4782	15.0124	15.4357	15.4361	14.0457	14.0111	14.0882	14.1629	14.4572	14.5338	14.5218	14.5072	14.8584	14.6964	14.8665	14.7789	14.6248	14.4921	14.5442	14.5831	14.5629	14.51	14.4262	14.231
Relative fold change (HNRNPH1)	Condition	Control												HNRNPH1 OX
		A				B				C				A				B				C
	37°C	1	1.08018	1.18026	0.997663	1.34204	1.25874		1.02039	1.65782	1.48899	1.30087	1.29211	2.37571	2.094	2.16399	2.05783	5.393	5.38414	4.31917	4.94018	2.68463	3.0953	3.18531	3.93587
	32°C	1.0031	0.703861	0.609341	0.668339	1.7155	1.44168	1.25845	1.35801	1.66219	1.34697	1.18825	1.29679	3.37896	3.5145	3.22101	2.87333	7.76207	7.43	6.39883	6.33564	4.84099	4.35008	4.3156	4.89622
Relative fold change (GAPDH)	Condition	Control												HNRNPH1 OX
		A				B				C				A				B				C
	37°C	1	0.923151	0.969951	0.861506	1.58209	1.37522	1.24395	1.16842	1.48828	1.36784	1.23524	1.2984	1.04917	1.02905	0.886938	0.765343	2.06815	2.21108	2.01523	1.78096	1.10811	1.52192	1.10913	2.11055
	32°C	0.798091	1.10219	0.821936	0.821671	2.1541	2.20642	2.09157	1.98601	1.61952	1.53583	1.54865	1.56439	1.22639	1.37214	1.21948	1.29586	1.44189	1.58081	1.52479	1.48416	1.50509	1.56131	1.65466	1.89439
combine technical replicates (HNRNPH1)	Condition	Control A	Control B	Control C	HNRNPH1 OX A	HNRNPH1 OX B	HNRNPH1 OX C
	37°C	1.06453	1.20706	1.43495	2.17288	5.00912	3.22528
	32°C	0.74616	1.44341	1.37355	3.24695	6.98163	4.60072
combine technical replicates (GAPDH)	Condition	Control A	Control B	Control C	HNRNPH1 OX A	HNRNPH1 OX B	HNRNPH1 OX C
	37°C	0.938652	1.34242	1.34744	0.932626	2.01886	1.46243
	32°C	0.885971	2.10952	1.5671	1.27847	1.50791	1.65386
HNRNPH1/GAPDH	Condition	Control A	Control B	Control C	HNRNPH1 OX A	HNRNPH1 OX B	HNRNPH1 OX C
	37°C	1.1341	0.899164	1.06494	2.32986	2.48117	2.20543
	32°C	0.842194	0.684234	0.876492	2.53972	4.63	2.7818
HNRNPH1/GAPDH (normalised to Control 37°C)	Condition	Control A	Control B	Control C	HNRNPH1 OX A	HNRNPH1 OX B	HNRNPH1 OX C
	37°C	1.09815	0.870662	1.03119	2.256	2.40252	2.13552
	32°C	0.815498	0.662545	0.848709	2.45921	4.48323	2.69362
