# Supplementary material for: HNRNPH1 regulates the neuroprotective cold‐shock protein RBM3 expression through poison exon exclusion
Source: EMBO J. 2023 May 30;42(14):e113168. doi: 10.15252/embj.2022113168 (PMC10350819; doi:10.15252/embj.2022113168)
Supplement: Supplementary file 3 — Source Data for Expanded View [file EMBJ-42-e113168-s009.zip › Source data EV1-EV5/Figure EV4/EV4I/Flow cytometry_i-neuron_HNRNPH1 OX_median GFP-RBM3.xlsx]

## Sheet: Sheet1
	original reading				normalised
Replicate	Control 37°C	OX 37°C	Control 32°C	OX 32°C	Control 37°C	OX 37°C	Control 32°C	OX 32°C
1	401000	395800	591000	694000	1.02446	1.01118	1.50987	1.77301
1	399962	427000	567000	645000	1.02181	1.09089	1.44855	1.64782
1	404000	416000	561000	593000	1.03213	1.06278	1.43322	1.51498
1	397182	413000	561000	619000	1.01471	1.05512	1.43322	1.5814
1	403000	408000	623000	706000	1.02957	1.04234	1.59162	1.80367
1	419000	439000	630000	685000	1.07045	1.12154	1.6095	1.75002
2	383573	417000	579000	614000	0.97994	1.06534	1.47921	1.56863
2	373024	395800	575000	610000	0.952989	1.01118	1.46899	1.55841
2	394422	413000	557000	666000	1.00766	1.05512	1.42301	1.70147
2	394422	413000	557000	659000	1.00766	1.05512	1.42301	1.68359
2	394422	436000	595000	677000	1.00766	1.11388	1.52009	1.72958
2	398570	439000	641000	711000	1.01825	1.12154	1.63761	1.81644
3	380908	420000	557000	604000	0.973131	1.073	1.42301	1.54308
3	383573	404000	557000	621000	0.97994	1.03213	1.42301	1.58651
3	378262	410000	555000	670000	0.966371	1.04745	1.4179	1.71169
3	370432	426000	559000	721000	0.946367	1.08833	1.42811	1.84199
3	379583	439000	577000	724000	0.969746	1.12154	1.4741	1.84965
3	390318	458000	619000	701000	0.997171	1.17008	1.5814	1.79089
