# Supplementary material for: HNRNPH1 regulates the neuroprotective cold‐shock protein RBM3 expression through poison exon exclusion
Source: EMBO J. 2023 May 30;42(14):e113168. doi: 10.15252/embj.2022113168 (PMC10350819; doi:10.15252/embj.2022113168)
Supplement: Supplementary file 3 — Source Data for Expanded View [file EMBJ-42-e113168-s009.zip › Source data EV1-EV5/Figure EV4/EV4H/qPCR_HNRNPH1 OX_RBM3 PE.xlsx]

## Sheet: Sheet1
Cq values (PE)	Condition	Control												HNRNPH1 OX
		A				B				C				A				B				C
	37°C	19.7501	19.827	19.778	20.0146	19.2548	19.3008	19.2004	19.6495	18.981	19.0089	19.0559	18.9033	19.4872	19.5396	19.5857	19.4587	19.3343	19.1537	19.0619	19.2292	19.3081	19.5013	19.5704	19.3138
	32°C	20.8517	20.8946	20.909	20.9325	20.5972	20.6943	20.6098	20.677	20.5748	20.6869	20.4579	20.6468	21.0859	20.6145	21.0709	21.0846	21.5022	20.8763	20.2268	20.8193	21.0344	20.9826	20.9443	20.9705
Cq values (RBM3 exon 3)	Condition	Control												HNRNPH1 OX
		A				B				C				A				B				C
	37°C	22.5474	22.4286	22.4634	22.4771	21.7422	21.8992	21.9704	22.119	21.428	21.6089	21.7087	21.641	21.57	21.5729	21.7883	21.7153	21.5781	21.4252	20.734	20.5864	21.6521	21.5685	21.6763	21.4444
	32°C	20.7253	20.8592	20.9036	21.0442	20.6364	20.5943	20.6149	20.7759	20.5442	20.4803	20.6276	20.5992	20.4985	20.49	20.7494	20.3271	20.6342	20.4178	20.3535		20.5371	20.7495	20.5684	20.3779
Cq values (RBM3 exon 4-5)	Condition	Control												HNRNPH1 OX
		A				B				C				A				B				C
	37°C	20.7574	19.7613	21.3303	21.5663	20.8107	19.4278	20.9454		20.6551	19.3683	20.9437	20.5579	20.634	19.3443	20.7214	20.3155	20.2986	19.1692	20.1276	20.5656	20.7837	19.4736	20.1197	20.2343
	32°C	19.3962	19.8528	19.4897	19.7231	18.5141	19.517	19.8411	19.3867	19.0592	19.5332	19.3361	19.2466	19.0658	19.5099	19.4089	19.2343	19.2867	19.0006	19.1493	19.4968	19.8564	19.6405	19.1808	18.9528
Relative fold change (PE)	Condition	Control												HNRNPH1 OX
		A				B				C				A				B				C
	37°C	1	0.948113	0.980851	0.832528	1.40962	1.3654	1.46379	1.07225	1.70427	1.67154	1.61801	1.79852	1.19988	1.15709	1.1207	1.22382	1.33402	1.51196	1.6113	1.43483	1.35848	1.18827	1.13263	1.35316
	32°C	0.466008	0.452367	0.447866	0.440628	0.555892	0.519713	0.551094	0.526001	0.564594	0.522383	0.612261	0.53713	0.396188	0.549298	0.40032	0.396547	0.296875	0.458115	0.718647	0.476608	0.410577	0.425576	0.437051	0.42917
Relative fold change (RBM3 exon 3)	Condition	Control												HNRNPH1 OX
		A				B				C				A				B				C
	37°C	1	1.08578	1.05994	1.04993	1.74737	1.56714	1.49171	1.34569	2.17254	1.91644	1.78838	1.87429	1.96884	1.96486	1.69244	1.78022	1.95783	2.17679	3.51456	3.89331	1.85996	1.97091	1.82899	2.14798
	32°C	3.53595	3.22249	3.12484	2.83463	3.76065	3.87203	3.81713	3.41403	4.00881	4.19032	3.78371	3.85868	4.13787	4.16219	3.47725	4.65983	3.76628	4.37584	4.57524		4.02854	3.47702	3.94196	4.49867
Relative fold change (RBM3 exon 4-5)	Condition	Control												HNRNPH1 OX
		A				B				C				A				B				C
	37°C	1	1.9946	0.672267	0.570826	0.963739	2.51333	0.877796		1.07351	2.61921	0.878837	1.1483	1.08927	2.6631	1.02526	1.35834	1.37438	3.00662	1.54732	1.14218	0.981943	2.43471	1.55584	1.43707
	32°C	2.56904	1.87204	2.40779	2.04809	4.7346	2.36262	1.88725	2.58591	3.24496	2.3362	2.6782	2.84972	3.23019	2.37423	2.54645	2.87402	2.77162	3.37934	3.04851	2.39586	1.8673	2.16879	2.98268	3.49323
combine technical replicates (PE)	Condition	Control A	Control B	Control C	HNRNPH1 OX A	HNRNPH1 OX B	HNRNPH1 OX C
	37°C	0.940373	1.32777	1.69809	1.17537	1.47303	1.25813
	32°C	0.451717	0.538175	0.559092	0.435588	0.487561	0.425594
combine technical replicates (RBM3 exon 3)	Condition	Control A	Control B	Control C	HNRNPH1 OX A	HNRNPH1 OX B	HNRNPH1 OX C
	37°C	1.04891	1.53798	1.93791	1.85159	2.88562	1.95196
	32°C	3.17948	3.71596	3.96038	4.10929	4.23912	3.98655
combine technical replicates (RBM3 exon 4-5)	Condition	Control A	Control B	Control C	HNRNPH1 OX A	HNRNPH1 OX B	HNRNPH1 OX C
	37°C	1.05942	1.45162	1.42997	1.53399	1.76762	1.60239
	32°C	2.22424	2.89259	2.77727	2.75622	2.89883	2.628
PE/RBM3 mRNA	Condition	Control A	Control B	Control C	HNRNPH1 OX A	HNRNPH1 OX B	HNRNPH1 OX C
	37°C	0.892063	0.888626	1.02007	0.697415	0.652224	0.71139
	32°C	0.169863	0.164151	0.16858	0.12943	0.139085	0.131487
PE/RBM3 mRNA (normalised to Control 37°C)	Condition	Control A	Control B	Control C	HNRNPH1 OX A	HNRNPH1 OX B	HNRNPH1 OX C
	37°C	0.955523	0.951842	1.09264	0.747028	0.698622	0.761997
	32°C	0.181946	0.175829	0.180572	0.138638	0.148979	0.140841
