# Supplementary material for: HNRNPH1 regulates the neuroprotective cold‐shock protein RBM3 expression through poison exon exclusion
Source: EMBO J. 2023 May 30;42(14):e113168. doi: 10.15252/embj.2022113168 (PMC10350819; doi:10.15252/embj.2022113168)
Supplement: Supplementary file 3 — Source Data for Expanded View [file EMBJ-42-e113168-s009.zip › Source data EV1-EV5/Figure EV4/EV4A/western HNRNPH1 GAPDH quantification.xlsx]

## Sheet: Sheet1
HNRNPH1	Samples	measure	background	HNRNPH1
Replicate 1	Control	17949.4	1596.51	16352.9
	HNRNPH1 KD	4938.75	1159.69	3779.06
Replicate 2	Control	14176.1	1656.16	12520
	HNRNPH1 KD	5952.21	1393.94	4558.27
Replicate 3	Control	15960.6	1472.35	14488.2
	HNRNPH1 KD	4705.48	1193.59	3511.89
GAPDH	Samples	measure	background	HNRNPH1
Replicate 1	Control	32583.5	31249.3	1334.25
	HNRNPH1 KD	32904.6	31425.8	1478.78
Replicate 2	Control	33567	32429.8	1137.17
	HNRNPH1 KD	33693.9	32088.6	1605.24
Replicate 3	Control	35171.9	34724.7	447.155
	HNRNPH1 KD	35145.8	34783.7	362.104
HNRNPH1/GAPDH	Samples	HNRNPH1/GAPDH	normalisedHNRNPH1/GAPDH
Replicate 1	Control	12.2563	1
	HNRNPH1 KD	2.55552	0.208507
Replicate 2	Control	11.0098	1
	HNRNPH1 KD	2.83961	0.257916
Replicate 3	Control	32.4009	1
	HNRNPH1 KD	9.69856	0.29933
