# Supplementary material for: HNRNPH1 regulates the neuroprotective cold‐shock protein RBM3 expression through poison exon exclusion
Source: EMBO J. 2023 May 30;42(14):e113168. doi: 10.15252/embj.2022113168 (PMC10350819; doi:10.15252/embj.2022113168)
Supplement: Supplementary file 3 — Source Data for Expanded View [file EMBJ-42-e113168-s009.zip › Source data EV1-EV5/Figure EV4/EV4D/Fig EV4D qPCR data for HNRNPH1 KD efficiency in Hela.xlsx]

## Sheet: Sheet1
	HNRNPH KD efficiency in Hela				Fig EV4D
		Values used for the graph
			Set 1	Set 2	Set 3	Mean
		Control KD	1	1	1	1
		HNRNPH KD	0.549046	0.792784	0.530344	0.624058
