# Supplementary material for: HNRNPH1 regulates the neuroprotective cold‐shock protein RBM3 expression through poison exon exclusion
Source: EMBO J. 2023 May 30;42(14):e113168. doi: 10.15252/embj.2022113168 (PMC10350819; doi:10.15252/embj.2022113168)
Supplement: Supplementary file 3 — Source Data for Expanded View [file EMBJ-42-e113168-s009.zip › Source data EV1-EV5/Figure EV3/EV3B/Fig EV3B RTPCR data for Minigene RBM3 CHX in Hela.xlsx]

## Sheet: Sheet1
	Minigene RBM3 CHX PE in HeLa				Fig EV3B
	Raw values															Values used for the graph
	Set1			CHX +							CHX -
				Bg corrected	Bg corrected	Fraction of Total	Fraction of Total			Bg corrected	Bg corrected	Fraction of Total	Fraction of Total			SMG1+					SMG1-
		37C	32C	37C	32C	37C	32C	37C	32C	37C	32C	37C	32C				set 1		set 1			set 1		set 1
	PE transcript(s) top	225028338	165636351	127706995	68315008	0.270488	0.193476	129252617	133515750	31931274	36194407	0.115053	0.116706		sizes		37C		32C			37C		32C
	PE transcript(s) mid	269695730	124841701	172374387	27520358	0.365095	0.0779409	114159877	108375961	16838534	11054618	0.0606715	0.0356447		754	PE transcript(s) top	0.270488		0.193476		PE transcript(s)	0.115053		0.116706
	Normal transcript	269375166	354578775	172053823	257257432	0.364416	0.728583	326087839	360206232	228766496	262884889	0.824276	0.84765		646	PE transcript(s) middle	0.365095		0.0779409		PE transcript(s) middle	0.0606715		0.0356447
	bg	97321343						97321343							484	Normal transcript	0.364416		0.728583		Normal transcript	0.824276		0.84765
	Total	764099234	645056827	472135205	353092798			569500333	602097943	277536304	310133914					PSI(PE)	0.550981		0.20039		PSI(PE)	0.126443		0.107051
