# Supplementary material for: HNRNPH1 regulates the neuroprotective cold‐shock protein RBM3 expression through poison exon exclusion
Source: EMBO J. 2023 May 30;42(14):e113168. doi: 10.15252/embj.2022113168 (PMC10350819; doi:10.15252/embj.2022113168)
Supplement: Supplementary file 3 — Source Data for Expanded View [file EMBJ-42-e113168-s009.zip › Source data EV1-EV5/Figure EV2/EV2B/flow cytometry_GFP-RBM3 i-neuron_CHX_ActD.xlsx]

## Sheet: Sheet1
CHX	37°C (Control)			37°C (CHX)			32°C (Control)			32°C (CHX)
Clone 1	1	1	1	0.92324	0.948208	0.959491	1.41308	1.65901	1.53384	0.921038	1.14912	1.03121
Clone 2	1	1	1	0.888254	0.878346	0.983464	1.41197	1.61649	1.5864	0.945382	1.11612	1.07844
Act D	37°C (Control)			37°C (Act D)			32°C (Control)			32°C (Act D)
Clone 1	1	1	1	0.864399	0.968904	0.923216	1.41308	1.65901	1.53384	0.921217	1.04427	0.96854
Clone 2	1	1	1	0.861583	0.926287	0.939	1.41197	1.61649	1.5864	0.921346	0.999972	0.968935
