# Supplementary material for: HNRNPH1 regulates the neuroprotective cold‐shock protein RBM3 expression through poison exon exclusion
Source: EMBO J. 2023 May 30;42(14):e113168. doi: 10.15252/embj.2022113168 (PMC10350819; doi:10.15252/embj.2022113168)
Supplement: Supplementary file 3 — Source Data for Expanded View [file EMBJ-42-e113168-s009.zip › Source data EV1-EV5/Figure EV2/EV2D-G/qPCR_i-neuron_HeLa_RBM3mRNA_pre-mRNA.xlsx]

## Sheet: i-neuron
Cq	37C A				37C B				37C C				32C A				32C B				32C C
Tech rep	1	2	3	4	1	2	3	4	1	2	3	4	1	2	3	4	1	2	3	4	1	2	3	4
pre-mRNA	24.4297	24.2227	24.5295	24.7964	24.38	24.1931	24.2972	24.1959	23.9827	24.0723	24.2453	24.0532	24.4081	24.4004	24.3865	24.319	24.0666	23.9349	24.0579	23.9966	24.9559	24.798	25.1719	24.8173
exon3	21.6492	21.3709	20.8549	21.4787	21.2984	21.1555	21.0189	21.1812	21.5513	21.3575	21.5682	21.567	19.522	19.366	19.4183	19.2364	19.7907	18.8352	18.8331	18.6993	19.3362	19.4599	19.5102	19.3617
exon4-5	21.8623	22.3888	22.4962	22.0445		23.9935	21.734	21.7404	22.1956	22.0129	21.8411	23.4984		19.0945	19.7451	19.8536	19.2557	19.284	18.7089	19.2268	19.8045	19.7912	20.0349	20.009
18s rRNA	13.2378	13.2485	13.3364	13.6652		13.2426	13.4341	13.5403	13.5886	13.3458	13.2951	13.6588	13.8158	14.3293	14.155	13.9588	13.698	12.8516	12.9562	13.7319	13.7731	13.6122	13.6261	13.2857
Fold change	37C A				37C B				37C C				32C A				32C B				32C C
Tech rep	1	2	3	4	1	2	3	4	1	2	3	4	1	2	3	4	1	2	3	4	1	2	3	4
pre-mRNA	1	1.15426	0.933166	0.775512	1.03501	1.17814	1.09619	1.17591	1.36317	1.28104	1.13629	1.29811	1.01509	1.02048	1.03037	1.07972	1.28612	1.40912	1.29395	1.35013	0.694384	0.774692	0.597818	0.764401
exon3	1	1.21277	1.7342	1.12548	1.27524	1.40805	1.54785	1.38322	1.07021	1.22409	1.05776	1.05862	4.36878	4.86749	4.69429	5.325	3.6262	7.03208	7.04244	7.72707	4.96905	4.56079	4.4044	4.88202
exon4-5	1	0.69425	0.64442	0.88135		0.228271	1.09297	1.08818	0.793708	0.900877	1.01481	0.321729		6.81068	4.33851	4.02418	6.09056	5.9723	8.89762	6.21406	4.16344	4.20209	3.54887	3.61339
18s rRNA	1	0.992583	0.93391	0.743557		0.996638	0.872789	0.81081	0.784114	0.927818	0.961016	0.746863	0.669892	0.469265	0.529511	0.606657	0.726845	1.30696	1.21552	0.709989	0.690004	0.771381	0.763987	0.967301
normalised fold change	37C A				37C B				37C C				32C A				32C B				32C C
Tech rep	1	2	3	4	1	2	3	4	1	2	3	4	1	2	3	4	1	2	3	4	1	2	3	4
pre-mRNA	1.03548	1.19522	0.966275	0.803027	1.07174	1.21995	1.13509	1.21763	1.41154	1.32649	1.17661	1.34417	1.0511	1.05669	1.06693	1.11803	1.33175	1.45911	1.33986	1.39803	0.719021	0.802179	0.619029	0.791523
exon3	0.788573	0.956361	1.36754	0.887523	1.00562	1.11035	1.22059	1.09077	0.84394	0.965287	0.834119	0.834799	3.4451	3.83837	3.70179	4.19915	2.85952	5.54531	5.55347	6.09336	3.91846	3.59652	3.47319	3.84983
exon4-5	1.24223	0.862417	0.800517	1.09484		0.283564	1.35772	1.35177	0.985966	1.1191	1.26062	0.399661		8.46042	5.38943	4.99895	7.56587	7.41896	11.0529	7.71928	5.17195	5.21995	4.40851	4.48865
18s rRNA	1.0899	1.08182	1.01787	0.810405		1.08624	0.951256	0.883704	0.854608	1.01123	1.04741	0.814009	0.730117	0.511453	0.577116	0.661197	0.792191	1.42446	1.32479	0.77382	0.752038	0.840731	0.832672	1.05427
average	37C A	37C B	37C C	32C A	32C B	32C C
pre-mRNA	1	1.1611	1.3147	1.07319	1.38219	0.732938
exon3	1	1.10683	0.869536	3.7961	5.01292	3.7095
exon4-5	1	0.997684	0.941336	6.28293	8.43925	4.82226
18s rRNA	1	0.973733	0.931816	0.619971	1.07882	0.869926
normalised to 18s rRNA	37C A	37C B	37C C	32C A	32C B	32C C
pre-mRNA	1	1.19242	1.4109	1.73103	1.28121	0.842529
exon3	1	1.13669	0.933163	6.12303	4.64669	4.26415
exon4-5	1	1.0246	1.01022	10.1342	7.8227	5.5433
mRNA	1	1.05084	0.904724	4.88371	6.50425	4.22944
normalised to 18s rRNA	37C A	37C B	37C C	32C A	32C B	32C C
pre-mRNA	0.832564	0.992768	1.17467	1.44119	1.06669	0.701459
exon3	0.977245	1.11083	0.911929	5.9837	4.54095	4.16712
exon4-5	0.988529	1.01284	0.998628	10.018	7.73296	5.47971
mRNA	1.01503	1.06664	0.918326	4.95713	6.60203	4.29303

## Sheet: HeLa
Cq	37C A				37C B				37C C				37C D				37C E				37C F				32C A				32C B				32C C				32C D				32C E				32C F
Tech rep	1	2	3	4	1	2	3	4	1	2	3	4	1	2	3	4	1	2	3	4	1	2	3	4	1	2	3	4	1	2	3	4	1	2	3	4	1	2	3	4	1	2	3	4	1	2	3	4
pre-mRNA	23.6306	23.4684	23.6558	23.8452	24.0306	24.0044	24.0553	24.3054	24.479	24.226	24.572	24.3791	24.1748	23.8115	24.175	24.2783	23.97	23.7224	24.0228	23.91	23.8095	23.8462	23.9068	24.0373	23.6617	23.4831	23.5513	23.4504	23.5898	23.4886	24.1345	23.577	23.6857	23.2293	23.47	23.2865	24.1397	24.2942	24.309	24.3317	24.8065	24.5113	24.3971	24.9553	24.9825	24.7722	24.9589	24.65
exon3	20.2269	20.172	20.1162	19.9843	20.3252	20.5486	20.7054	20.7601	20.456	20.5484	20.8751	20.7601	20.1517	20.1884	20.2596	20.4857	19.8782	19.8936	20.0734	19.617	19.8432	19.758	19.9899	19.932	18.9782	18.9108	19.2348	19.0825	19.1559	19.1615	18.3678	18.1758	19.21	19.0759	19.3116	19.1383	18.5251	18.6619	18.5312	18.5381	18.5569	18.3798	18.5447	18.6565	18.998	18.6193	18.5587	18.3457
exon4-5	20.1285	20.5766	20.4273	20.4965	21.0309	20.8819	20.8433	20.7867	20.8428	20.8663	21.1701	20.9928	20.4104	20.698	20.8564		19.8529	20.1042	20.4355	20.5077	19.7548	20.2765	20.2186	20.3002	19.2852	19.3459	19.6205	19.1153	19.8855	19.9781	19.4414	18.6517	19.8407	19.7259	19.7675	19.5956	18.8703	19.0304	18.8813	18.6344	18.9157	18.7566	18.8984	19.1102	19.4592	19.2111	18.8435	18.6287
18s rRNA	13.3223	13.0851	13.4524	13.645	13.444	13.6553	13.6171	13.6531	13.8589	13.7632	13.801	14.139	13.8844	13.9249	13.8272	14.0552	13.3848	13.6342	13.8529	13.939		13.5408	13.7386	13.8332	13.8559	13.8308	13.7203	13.8882	13.8014	12.5578	12.9111	13.2357	13.7291	13.722	13.653	13.33	13.7246	13.8044	13.9448	13.5053	13.942	13.9515	13.9219		14.0281	13.2063	13.7449	12.8407
Fold change	37C A				37C B				37C C				37C D				37C E				37C F				32C A				32C B				32C C				32C D				32C E				32C F
Tech rep	1	2	3	4	1	2	3	4	1	2	3	4	1	2	3	4	1	2	3	4	1	2	3	4	1	2	3	4	1	2	3	4	1	2	3	4	1	2	3	4	1	2	3	4	1	2	3	4
pre-mRNA	1	1.11895	0.982647	0.861752	0.757864	0.771719	0.744953	0.626411	0.555378	0.661838	0.52073	0.595221	0.685776	0.882156	0.685676	0.6383	0.790367	0.938352	0.761924	0.823896	0.883359	0.861158	0.825735	0.754314	0.978645	1.10762	1.05649	1.13299	1.02869	1.10343	0.705199	1.03783	0.96247	1.32062	1.11774	1.26932	0.702629	0.6313	0.624854	0.615095	0.442595	0.543105	0.587847	0.399224	0.391754	0.453232	0.398239	0.493293
exon3	1	1.03881	1.0798	1.18313	0.93413	0.800127	0.717721	0.691027	0.853151	0.800236	0.638096	0.691013	1.05355	1.02706	0.977613	0.835781	1.27343	1.25993	1.11226	1.52619	1.3047	1.38406	1.17859	1.22679	2.37636	2.49002	1.98909	2.21062	2.10085	2.0928	3.6279	4.14436	2.02359	2.22065	1.88603	2.1267	3.25317	2.95887	3.2393	3.22396	3.18216	3.59773	3.20914	2.96997	2.34391	3.04748	3.17811	3.68382
exon4-5	1	0.73302	0.812931	0.774837	0.534983	0.593209	0.609266	0.633643	0.609512	0.599638	0.485775	0.549294	0.822508	0.673817	0.603785	1.14624e+06	1.21045	1.01698	0.808329	0.768835	1.29564	0.90247	0.939438	0.887785	1.79411	1.72021	1.4221	2.01829	1.18346	1.10988	1.60999	2.78336	1.22075	1.32189	1.28428	1.44682	2.39189	2.1407	2.37377	2.81682	2.31782	2.58804	2.34582	2.02548	1.59033	1.88872	2.43684	2.82805
18s rRNA	1	1.17877	0.913786	0.799585	0.919112	0.793888	0.8152	0.795096	0.689411	0.736685	0.717643	0.567773	0.677347	0.658583	0.704725	0.601712	0.957641	0.805621	0.692289	0.652168	10242.9	0.859489	0.749349	0.701793	0.69084	0.702986	0.758925	0.675575	0.717439	1.69885	1.3298	1.06193	0.75433	0.758061	0.795186	0.994678	0.756654	0.715946	0.649568	0.880875	0.650815	0.646566	0.659962	10242.9	0.613128	1.08377	0.746109	1.39629
normalised fold change	37C A				37C B				37C C				37C D				37C E				37C F				32C A				32C B				32C C				32C D				32C E				32C F
Tech rep	1	2	3	4	1	2	3	4	1	2	3	4	1	2	3	4	1	2	3	4	1	2	3	4	1	2	3	4	1	2	3	4	1	2	3	4	1	2	3	4	1	2	3	4	1	2	3	4
pre-mRNA	1.00925	1.1293	0.991734	0.869721	0.764872	0.778855	0.751842	0.632203	0.560514	0.667958	0.525546	0.600725	0.692118	0.890314	0.692017	0.644203	0.797676	0.947029	0.76897	0.831515	0.891528	0.869122	0.833371	0.76129	0.987695	1.11786	1.06626	1.14347	1.0382	1.11363	0.711721	1.04743	0.971371	1.33283	1.12808	1.28106	0.709127	0.637138	0.630632	0.620783	0.446688	0.548127	0.593283	0.402916	0.395376	0.457424	0.401922	0.497855
exon3	0.929857	0.965943	1.00406	1.10014	0.868607	0.744004	0.667378	0.642557	0.793309	0.744106	0.593338	0.642544	0.979647	0.955022	0.909041	0.777158	1.18411	1.17156	1.03425	1.41914	1.21318	1.28697	1.09592	1.14074	2.20967	2.31537	1.84957	2.05556	1.95349	1.94601	3.37343	3.85366	1.88165	2.06489	1.75373	1.97753	3.02499	2.75133	3.01208	2.99782	2.95895	3.34538	2.98404	2.76164	2.1795	2.83372	2.95519	3.42543
exon4-5	1.20453	0.882947	0.979203	0.933317	0.644404	0.71454	0.733881	0.763244	0.734178	0.722284	0.585132	0.661643	0.990738	0.811635	0.727279		1.45802	1.22499	0.973659	0.926087	1.56064	1.08705	1.13158	1.06937	2.16107	2.07205	1.71297	2.43109	1.42552	1.33689	1.93929	3.35265	1.47043	1.59227	1.54695	1.74275	2.88111	2.57855	2.85929	3.39295	2.79189	3.11737	2.82562	2.43976	1.91561	2.27502	2.93525	3.40648
18s rRNA	1.02771	1.21143	0.93911	0.821744	0.944583	0.815889	0.837792	0.81713	0.708517	0.757101	0.737531	0.583508	0.696118	0.676835	0.724255	0.618388	0.98418	0.827947	0.711475	0.670241		0.883308	0.770116	0.721242	0.709985	0.722468	0.779957	0.694298	0.737321	1.74593	1.36666	1.09136	0.775235	0.77907	0.817223	1.02224	0.777624	0.735787	0.66757	0.905286	0.668851	0.664484	0.678252		0.63012	1.1138	0.766786	1.43499
average	37C A	37C B	37C C	37C D	37C E	37C F	32C A	32C B	32C C	32C D	32C E	32C F
pre-mRNA	1	0.731943	0.588686	0.729663	0.836297	0.838827	1.07882	0.977747	1.17834	0.64942	0.497753	0.438144
exon3	1	0.730637	0.693324	0.905217	1.20226	1.1842	2.10754	2.78165	1.91945	2.94655	3.0125	2.84846
exon4-5	1	0.714017	0.675809	0.843217	1.14569	1.21216	2.09429	2.01359	1.5881	2.92798	2.79366	2.63309
18s rRNA	1	0.853849	0.696664	0.678899	0.798461	0.791555	0.726677	1.23532	0.848443	0.771567	0.670529	0.986424
normalised to 18s rRNA	37C A	37C B	37C C	37C D	37C E	37C F	32C A	32C B	32C C	32C D	32C E	32C F
pre-mRNA	1	0.857228	0.845007	1.07477	1.04739	1.05972	1.4846	0.791494	1.38882	0.84169	0.74233	0.444174
exon3	1	0.855698	0.995206	1.33336	1.50573	1.49605	2.90025	2.25177	2.26232	3.81892	4.49273	2.88766
exon4-5	1	0.836234	0.970065	1.24204	1.43487	1.53137	2.88201	1.63002	1.87178	3.79484	4.16635	2.66933
mRNA	1	0.722279	0.684511	0.873667	1.17364	1.1981	2.10091	2.36666	1.74593	2.93725	2.90102	2.73866
normalised to 18s rRNA	37C A	37C B	37C C	37C D	37C E	37C F	32C A	32C B	32C C	32C D	32C E	32C F
pre-mRNA	1.01969	0.874111	0.861649	1.09594	1.06801	1.08059	1.51384	0.807082	1.41617	0.858267	0.756949	0.452922
exon3	0.834953	0.714467	0.83095	1.11329	1.25721	1.24913	2.42157	1.88012	1.88893	3.18862	3.75121	2.41106
exon4-5	0.855362	0.715283	0.829757	1.06239	1.22734	1.30987	2.46517	1.39425	1.60105	3.24597	3.56374	2.28324
mRNA	1.06153	0.766724	0.726632	0.927428	1.24586	1.27183	2.23019	2.5123	1.85337	3.11799	3.07953	2.90718
