# Supplementary material for: HNRNPH1 regulates the neuroprotective cold‐shock protein RBM3 expression through poison exon exclusion
Source: EMBO J. 2023 May 30;42(14):e113168. doi: 10.15252/embj.2022113168 (PMC10350819; doi:10.15252/embj.2022113168)
Supplement: Supplementary file 3 — Source Data for Expanded View [file EMBJ-42-e113168-s009.zip › Source data EV1-EV5/Figure EV2/EV2A/Imaging_individual sgRNA KO_GFP-RBM3 intensity.xlsx]

## Sheet: 37C 32C
37°C											32°C
HNRNPH1	TNPO3	PNISR	SNRNP70	PUF60	LUC7L3	HTATSF1	KPBN1	WTAP	non-targeting		HNRNPH1	TNPO3	PNISR	SNRNP70	PUF60	LUC7L3	HTATSF1	KPNB1	WTAP	non-targeting
0.941471	1.27651	0.977313	0.784602	0.773366	0.519301	1.08726	1.37407	1.52252	0.650783		1.06684	0.980797	0.714618	0.864003	1.03787	1.15107	1.35879	2.41	1.9128	1.18812
0.589999	0.662163	0.552163	0.953519	0.493165	0.698816	1.00904	1.30186	2.16048	0.701432		1.20749	0.949737	0.738029	0.783825	1.05353	0.974382	1.39753	2.5672	1.08195	1.10904
0.708954	0.802832	0.416924	0.962656	1.27549	0.742944	1.33969	1.33645	1.87434	0.538986		2.46907	0.529396	0.785581	1.13191	1.60719	1.25329	1.07395	3.37045	1.75878	1.08347
0.654281	0.744908	0.339152	0.684547	0.692766	0.775359	1.14189	1.33479	1.20083	0.98133		0.708814	1.24831	0.540351	0.82971	0.775422	1.24939	1.99849	2.76302	1.85379	1.21723
1.30676	0.618068	0.592603	0.42954	0.631818	0.603882	1.21746	1.18759	1.39072	0.86549		1.11092	0.659941	0.751942	0.692179	1.03695	0.710401	1.5928	1.70662	1.79013	0.807468
0.631177	0.383298	0.51503	0.684516	0.938183	0.775536	1.02981	1.69297	1.82469	0.993445		0.882959	0.738565	0.672287	0.61013	1.35124	0.739612	1.55384	2.11483	1.69338	1.06848
0.331973	0.511339	0.553421	0.74426	0.659459	0.59318	0.988534	1.58037	2.10022	0.667185		0.800377	0.824816	0.63034	0.95187	1.68143	0.626934	1.77272	1.52438	1.40006	1.23542
0.537784	1.02597	0.729682	0.675431	0.783904	0.522067	1.85564	1.048	1.51247	0.986865		0.898393	1.18024	0.53838	0.757095	0.947705	0.542819	1.11287	1.68156	1.40006	1.35363
0.804794	1.23199	0.259274	0.915718	0.638069	0.985167	0.843198	1.31558	2.34717	1.1576		1.02839	0.696659	0.743144	0.730734	0.704033	0.52885	1.57312	1.48378	2.36124	1.74026
0.762354	0.682833	1.16004	0.730113	0.541929	0.619002	0.782133	1.53919	1.40759	1.40538		0.437718	1.10389	0.691916	1.05429	1.3381	1.36673	1.19551	1.7598	1.79271	1.6179
0.618122	0.680586	0.623839	0.900425	1.07872	0.926173	0.937075	1.30975	1.84152	1.03017		0.566697	1.36238	0.837905	0.928712	0.980964	0.568201	1.31698	2.05365	1.81859	1.77995
0.644534	0.782138	0.753983	0.908392	0.509634	0.545881	1.35045	1.26865	1.67927	0.850541		1.17899	0.762693	0.60873	0.712059	1.35004	0.433853	1.97591	1.93704	1.57493	1.75702
0.328298	0.78113	0.330132	0.671027	0.789992	0.443607	0.522061	1.39674	1.12197	0.708849		0.762031	0.993032	0.90771	0.995688	0.783773	0.833506	1.84789	2.11129	1.58818	1.34086
0.755081	0.759493	0.728842	1.09902	0.783596	0.571261	0.713664	1.58296	1.53711	0.777749		0.866293	1.17759	1.16964	0.570596	0.947	0.632489	0.889878	1.85788	0.801189	1.33489
0.787593	0.7379	0.318409	1.12425	0.459792	0.617173	0.591083	1.53728	1.02214	0.674789		1.15847	1.0132	0.594174	1.01312	1.39963	0.747037	1.50226	2.06768	2.14558	1.56835
0.699789	0.823464	0.571752	0.90833	0.631605	0.625943	0.50105	1.08371	2.07033	0.951198		0.748971	1.024	0.715099	0.644348	1.17616	0.56963	1.29222	1.6288	1.50182	1.00551
0.754712	0.763837	0.441133	0.802224	0.632298	0.793179	0.707969	1.53056	1.19001	0.961721		0.734664	1.07832	0.760273	0.951487	2.10335	0.773918	1.13591	2.0032	1.8776	1.04185
0.88708	0.734109	0.762355	0.808591		0.544397	0.876517	1.36646	0.974547	1.10038		1.32912	0.790998	0.523484	0.902827	0.674697	0.350549	1.27114	2.94573	1.96251	1.06339
0.468015	0.773172	0.956521	0.646746	0.71168	0.606384	1.05621	1.33885	1.05254	0.938821		0.715871	0.978688	0.563615	0.720574	0.785718	0.549389	2.12195	1.89656	1.7726	1.31821
0.738439	0.614059	0.546985	0.739348	0.652904	0.971824	0.765299	1.51066	1.07789	1.15093		0.649095	0.861836	0.755912	0.968362	1.48342	0.926172	1.60612	2.79779	1.1868	1.09159
0.626482	0.777616	0.786472	0.556625	0.759833	0.583697	0.831161	1.81672	1.44885	0.879687		0.762173	0.819069	0.655458	1.19039	1.11725	0.797277	1.89393	2.18547	1.68537	0.860292
0.587833	0.970208	0.639111	0.726064	1.17753	0.714328	0.671264	0.555764	1.00666	0.765647		1.0832	1.9984	0.710088	0.855149	1.52443	0.577762	0.99645	1.84546	1.11867	1.03384
0.49245	0.751321	0.338693	0.84904	1.24455	0.521612	0.621261	1.53543	1.34244	1.00555		1.20181	0.925235	0.935337	0.813716	0.736515	0.582973	1.40671	1.55819	0.888749	0.873965
0.901009	1.12607	0.631943	0.693193	0.908051	0.438906	0.787819	1.27126	1.60265	0.936349		0.922545	1.41378	0.826477	0.943783	0.544896	0.652266	1.8526	1.90504	0.749459	1.82445
1.16557	0.935254	0.484276	0.712752	0.608614	0.745448	0.961208	0.821589	1.5217	1.23705		1.13155	0.770138	0.788474	1.18858	0.516215	1.33602	1.13628	1.97476	1.50561	1.99736
0.952478	0.616054	0.371828	0.578182	0.978314	0.969625	2.09456	0.996336	1.05096	1.14232		1.24745	0.670528	0.693841	1.65198	0.481388	1.56605	1.78994	2.19823	1.26164	1.10354
0.428324	0.557361	0.576327	0.736272	1.05861	0.570937	0.815452	1.15165	1.52911	0.665224		0.747529	1.22626	0.85562	1.34643	0.846448	1.83857	1.52734	1.26193	1.59038	1.06016
0.73788	0.546251	0.554586	0.485284	0.660634	0.513755	0.826863	1.14523	2.17244	0.751132		0.482553	1.22293	0.607262	0.879036	1.57214	1.2919	1.34022	1.30515	2.21728	1.0935
0.401936	0.878903	0.557456	1.22514	1.02579	1.17455	1.10333	1.09054	1.30354	1.19661		0.433489	1.01268	0.602369	0.732745	0.870247	0.646035	1.93231	1.76946	1.4369	1.13661
0.485819	0.925411	0.475408	0.381402	1.03069	0.677044	1.432	1.22393	1.3261	1.06036		0.578549	1.02751	1.02138	0.97265	1.06882	0.53873	1.62804	1.58627	1.68325	1.35693
0.389321	1.3613	0.733114	0.494563	0.903862	0.436967	0.702223	1.29502	1.68682	0.810232		0.4802	2.08613	0.737377	0.762816	0.813046	1.27195	1.35916	2.14218	1.11713	1.25942
0.342045	0.639565	0.364812	0.570444	0.632195	0.564543	1.25042	1.17696	1.27196	1.15034		1.1909	0.638398	0.71876	0.677999	0.64222	0.799859	1.1517	2.02011	2.09927	1.48958
0.764988	0.733165	0.57052	0.698198	0.960684	0.487551	1.35261	1.69272	1.3373	1.2911		0.682223	1.08017	0.680462	1.21563	1.15322	0.686154	1.22464	1.79409	2.23772	1.09396
0.79236	1.15333	1.47232	0.684007	0.814659	0.629071	0.904238	1.19712	1.37763	0.871215		0.587236	0.972241	1.05503	0.894161	0.701174	1.12689	0.851289	2.04916	2.14332	1.38998
0.306993	0.566327	0.584133	0.507177	0.815116	0.552445	1.09132	1.3264	1.67641	0.756664		0.987502	1.30828	0.753184	1.26982	0.721443	1.40717	1.49502	1.72672	1.25206	1.23466
0.681379	0.789682	0.401646	0.649434	0.858759	1.77525	1.26215	1.44055	1.60177	0.930791		1.28917	0.894126	0.967644	1.18262	1.03151	1.14287	1.86505	0.162135	1.0625	1.9317
1.15533	0.920576	0.45645	0.577456	0.86071	0.403219	1.14177	2.0288	1.33132	1.69777		0.784193	0.898424	0.739812	0.705491	0.556024	0.682266	1.6471	1.54076	1.10154	0.905918
0.40633	0.930095	0.85634	0.545509	1.18831	0.925237	1.61901	0.845157	1.58346	1.63257		1.15559	0.724175	0.908802	0.579988	0.904961	0.746719	1.87401	2.35811	1.26196	1.42085
0.812738	0.997433	0.516179	0.686521	0.999138	0.617511	1.32219	1.55285	1.66269	1.04428		0.734133	0.736889	1.10639	0.969911	0.81831	0.820091		1.93042	1.36844	1.94813
0.853734	0.597833	0.462128	0.564123	0.705497	0.466671	1.05226	1.25922	1.27195	1.502		0.825042	0.65545	0.843278	0.89573	1.05467	1.01075	1.50425	1.53054	2.33433	0.997752
0.918913	0.809585	0.518146	0.556476	0.460711	1.35313	0.821377	1.50522	1.49122	1.368		0.835437	1.18609	0.731287	0.559096		1.48556	0.997623	2.49252	1.1672	0.649501
0.91787	0.876333	0.470367	0.467837	0.476494	0.903794	0.924898	1.24905	1.45764	1.27716		0.684942	0.737599	0.748634	1.34602	1.00338	0.559207	1.40987	1.54122	1.71606	1.00749
0.78236	0.929161	0.516875	0.968116	0.867424	0.922432	1.45235	1.06552	1.25636	1.25216		0.66892	1.07439	0.90968	0.743679	0.889146	0.901935	1.46648	2.39731	2.05189	1.6219
0.409015	0.755393	0.659571	0.647313	0.532843	0.839815	0.693469	1.23116	1.50159	0.995366		0.978183	0.910408	0.647869	0.652018	0.714396	1.25338	1.11726	1.635	1.14352	1.0825
0.901223	0.87339	0.415921	1.08906	0.825932	0.794445	0.760308	1.01126	2.31502	1.45744		1.124	1.83791	0.752605	1.4781	0.974778	0.900579	2.06495	2.05327	2.17949	1.9987
0.464433	1.16027	1.30216	0.903187	0.890449	0.675594	1.61977	1.76936	1.81725	0.964357		0.879353	0.71476	0.552922	0.808516	0.969549	0.659004	1.44687	1.94407	1.45909	1.23436
0.543887	1.33305	0.571149	0.691618	1.16406	0.694036	1.6347	0.817587	1.32114	1.24344		0.750741	1.02156	0.75306	0.707244	1.22598	0.941575	1.43681	2.56395	1.50355	1.22245
0.413083	0.909153	0.668008	1.08724	1.1702	0.698092	1.93818	1.549	1.41579	1.19095		0.747162	0.843235	0.485443	0.920423	1.64644	1.05187	0.842045	1.41457	1.41086	1.38011
0.628118	1.0357	0.485642	0.760057	0.836405	0.711857	1.13873	0.920163	1.81409	0.972679		0.69694	0.697096	0.460706	0.750991	1.01399	0.955725	1.34206	1.90249	1.82097	1.63736
0.607309	1.04488	0.497572	0.506138	1.42364	0.66375	1.46529	1.48288	1.80069	1.52748		0.494715	1.24304	0.998367	1.01171	1.27008	1.15126	1.22877	2.28608	0.786531	1.99615
0.520426	0.848875	0.508441	0.883174	0.775142	0.892893	1.17292	1.44876	1.0079	1.30217		0.646305	0.933821	0.589364	1.11802	1.34536	0.827189	1.2268	2.00035	1.58899	1.63805
0.684007	0.833028	0.492554	0.75221	1.06239	0.548039	1.99615	1.56106	1.88972	1.08277		0.714461	1.05871	0.697182	0.645861	1.16544	0.970954	1.04234	2.42362	1.4336	1.8097
0.909968	0.535558	0.835419	0.536341	1.10692	0.817129	0.666829	1.22269	1.75995	1.31595		0.623993	1.18319	0.67261	0.580017	1.10351	1.32583	2.04471	1.66618	2.52954	1.77849
0.514121	1.05685	0.382186	0.622814	1.00577	0.518982	1.28735	1.15823	1.23464	0.712741			1.20677	0.732811	0.494232	1.36843	0.687288	0.763179	2.76159	1.93043	1.52014
0.481971	1.12885	0.508229	0.851262	0.635585	0.539449	1.12911	1.25146	1.46345	1.25677			1.39221	0.595324	0.681501	0.948563	0.877574	1.29842	2.07971	1.3908	1.53932
0.811249	0.703554	0.662282	0.925379	0.693145	0.524412	0.70833	1.36618	1.919	1.1287			0.922711	0.985987	0.640014	1.94193	0.703729	1.36953	1.70211	2.97821	0.710736
0.930368	0.871153	0.688015	0.744035	1.28295	0.607949	1.42856	1.19911	1.678	1.17215			0.66901	0.824249	0.939961	1.44564	0.663119	1.68717	2.06682	2.1276	1.51728
0.809862	0.881869	0.822405	0.747238	0.575338	0.482192	1.1668	1.25546	2.15851	1.09674			1.17979	0.713248	1.03729	1.10419	0.823778	0.987041	1.62335	1.51135	1.26326
0.773568	0.550123	0.592488	0.694072	1.25013	0.445516	1.12793	2.14894	2.42253	0.970945			1.5863	0.920775	0.602933	1.97241	1.50928	2.18588	2.29628	2.05729	1.14014
1.3247	0.735796	0.997823	0.552365	0.817684	0.881864	1.02625	1.66694	1.84667	1.50224			1.28892	0.702899	0.958044	0.905836	1.37402	1.49917	1.77857	1.05252	0.932488
0.524704	0.589843	0.446957	0.65129	1.18921	0.770781		1.23746	1.37595	1.36897			0.994716	0.998056	0.590403	1.54158	2.00072	0.981919	1.74883	2.13613	1.56131
0.676621	0.694777	0.550125	1.57473	0.903023	0.446383	1.50944	1.4417	1.5382	1.08848			0.702032	0.917203	0.858273	1.34878		1.24735	1.79372	1.83587	1.49285
0.719375	0.802895	0.772656	0.461935	0.77186	0.608082	1.50258	0.966095	1.34784	1.31661			1.00481	0.714145	1.08443	1.09946		1.27098	2.48647	2.00913	1.58076
0.665372	0.66259	0.47558	0.732815	0.93692	0.985894	1.32829	1.09984	1.5321	0.758823			0.873272	0.510154	0.886095	0.935858		1.10282	1.69504	1.81444	1.9918
0.772033		0.466934	0.402422	0.676007	0.437473	1.25808	1.00163	1.22893	0.964354			0.768695	0.59056	1.02818	0.764405		1.7181	2.21065	1.76131	0.904003
1.41578		0.698754	0.324132	0.576751	0.514965	1.44482	1.13419	1.70039	1.91676			0.879553	0.486383	0.639372	1.06065		1.07596	1.14335	1.47402	1.11033
0.629021		0.766031	0.853115	0.723939	0.730247	1.08051	1.62635	1.84576	1.3868			0.987235	0.698826	0.769564	0.998773		0.989117	0.828171	2.03015	1.09972
0.54821		0.603434	0.57217	0.899497	1.03792	1.24151	1.21715	1.29113	1.70601			1.26567	1.02156	0.683597	1.35785		1.591	0.726977	1.72999	1.05125
0.624019		0.357145	0.428041	1.37673	0.886839	1.1711	0.711451	1.57553	0.703829			1.87874	0.568936	0.753318	1.65896		1.43977	1.52364	1.6298	1.3307
1.00078		0.725971	0.347854	0.782545	0.474094	1.11731	1.30103	0.928613	1.13769			0.891652	0.510898	0.95144	1.28577		1.35653	1.416	1.61847	1.24737
0.692694		0.489303	0.592927	0.76748	0.783304	2.06899	1.64774	1.29463	1.22627			0.734179	0.505897	1.61402	0.96647		1.56394	1.22761	1.64028	1.29728
0.572331		0.503999	0.457325	1.13139	0.749298	1.00288	1.34962	1.36497	0.888808			0.965105	0.871532	1.12073	1.31347		1.19928	1.69825	1.41335	1.07112
0.817978		0.416193	0.454634	0.900781	0.874924	1.07837	1.23854	1.63928	0.589566			0.788351	0.660177	0.692648	1.39684		1.44357	1.64018	1.0525	1.16844
0.750356		0.685176	0.34931	0.732583	0.679516	1.25756	1.08529	1.74753	0.737739			0.735367	0.589544	0.691221	1.19463		1.88121	2.14321	0.945583	1.21359
1.09342		0.493403	0.733011	1.49674	0.797468	0.974708	1.09549	1.23929	0.915666			1.02958	0.616686	0.86298	0.886006		1.59059	1.36409	1.89476	2.39071
0.657313		0.620248	0.494898	0.747778	0.74963	1.04657	1.09047	1.34107	0.973469			0.771836	0.545294	0.66191	1.45222		1.83815	1.96587	1.3322	0.677238
0.671069		0.571128	0.651828	0.907559	0.472754	0.935469	1.22476	1.5275	0.906558			0.859049	1.13865	0.417922	1.15841		1.15481	1.41297	1.5241	1.20261
0.458637		1.01579	0.680649	0.784958	0.592876	0.953819	0.934063	1.52534	0.982771			1.15165	0.711242	0.875869	1.47546		2.00221	1.9122	2.36726	1.17632
0.348729		1.19917		1.32398	0.39265	0.973632	1.13877	1.56877	0.887489			0.970011	0.461362	0.601996	1.30244		2.04505	1.94114	1.32466	1.28911
0.637005		0.497872		1.09773	0.731734	1.0923	0.535832	1.29153	0.762124			1.25653	0.658942	0.524888	0.913023		1.09047	2.18679	2.38945	1.13417
0.648695		0.665323		0.800684		1.22336	0.537898	0.902614	1.0798			1.06135	0.79303	0.607364	1.22503		1.48097	1.75356	1.37973	1.74564
0.44729		0.539451		0.95763		1.0081	0.892275	0.89098	0.745122			1.31005	0.583637	1.02764	0.777084		0.757301	2.40934	1.82785	2.20318
0.432093		0.682704		0.400148		1.14597	0.981286	1.40422	0.781928			0.805316	0.865399	1.03346	1.38317		1.09915	1.6776	2.37662	0.919336
		0.540623		0.877723		1.236	0.799178	0.897231	0.863716			0.927385	0.807323	1.06734	1.68382		1.14817	2.24958	2.20818	1.51876
		0.365576		0.937175		0.905137	0.910205	1.44658	0.815273			0.685041	0.777288	1.03495	1.72713		1.77162	1.72563	1.55264	1.38631
		0.768092		0.828644		0.872822	0.786748	0.842674	0.902334			1.0198	0.626903	1.31568	1.21782		1.2006	1.94755	1.29554	1.30772
		0.332036		0.675093		1.23076	1.11135	1.07687	0.706192			1.15748	0.861501	0.794398	1.30191		1.88721	2.44087	1.28748	1.26123
		0.389563		0.968059		0.988857	1.31609	1.03973	0.805041			0.990876	0.973119		1.30809		0.824512	1.75444	1.91832	1.10729
		0.414813		1.29047		0.838561	1.0361	0.984573	0.738985			0.910137	1.01366		1.63698		1.50454	1.24796	1.5691	1.11163
		0.438568		1.36588		1.18367	1.40959	1.26046	0.64576			0.896936	0.795892		1.03052		0.979488	1.27724	2.82788	1.1357
		0.488963		0.497293		1.23496	1.43355	1.67241	0.693083			1.56491	0.889549		1.06833		2.36897	1.94459	1.96149	1.11479
		1.11694		1.44844		1.4805	1.08541	1.3074	0.882063			0.626041	0.662862		0.981811		1.85037	1.69715	0.875104	1.26579
		0.916959		0.634088		0.838025	1.2319	1.17008	0.800697			0.949309	0.623407		0.835952		0.712199	1.68038	1.67904	1.00179
		0.737486		1.19864		0.954391	1.2448	1.35832	0.758483			1.04468	0.460984		0.542816		1.32474	1.70504	2.33303	1.59954
		0.427889		0.908039		0.817811	1.12993	0.985338	1.11683				0.780287		0.826783		1.02025	2.43975	1.45319	1.2391
		0.465302		0.679547		0.866966	1.15296	1.11029	0.944199				0.800526		1.52989		1.72712	2.65432	1.74308	1.01403
		0.465297		1.02392		1.75022	0.870297	1.49016	0.855661				0.505881		0.882282		1.02807	1.86922	1.15234	0.718048
				0.680097		1.39075	1.52786	1.4541	0.790188				0.549006		0.764214		2.37197	2.04053	1.29262	1.19403
				1.57272		1.32506	1.65379	1.05801	1.14444				0.728745		1.49601		1.76158	1.96107	2.46544	2.216
				0.785724		1.29048	1.31375	1.64499	0.48474				0.989255		0.984886		0.848708	1.87058	1.85938	2.27202
				0.715675		1.20384	1.62943	1.40872	0.667389				0.807538		1.02383		0.986149	1.49749	1.84963	1.56114
				0.921831		1.38788	2.09648	1.51351	1.24231				0.797662		0.663609		1.59159	1.91603	2.53771	1.87329
				1.19451		1.17071	1.05618	1.7922	0.853749				0.930828		0.564434		1.49019	2.20826	1.58265	1.78701
				0.935839		1.73665	1.51835	1.96539	0.729837				0.900605		1.04124		1.26717	1.99368		1.61831
				0.741672		1.49738	1.09619	1.33244	1.37257						1.00941		1.39173	1.87032		1.37898
				0.870612		1.11377	0.944805	1.30937	0.64181						0.752297		0.951818			1.10664
				0.8802		1.0174	0.964627	1.13368	0.642879						1.21016		1.32786			1.25557
						1.47142	1.56906	1.46911	0.814204						0.99928		1.06938			1.15513
						1.06928		1.65984	1.18853						1.31261		0.990681			2.00844
						0.572262		1.15966	0.817254						0.493777		1.17243			1.08103
						1.55573		1.06088	0.926221						1.56834		1.09065			1.27551
						0.951201		2.00264	0.791244						1.028		1.16065			1.67099
						1.55026		1.52104	1.07813						0.95645					1.32343
						0.634357		1.39615	0.850896						1.08563					0.845532
						1.20966			0.879474						1.21281					1.16416
						0.934762			1.02724						1.2555					0.811429
						0.733251			1.09987						1.11278					1.05809
						1.81229			1.28791						0.746117					1.35541
						1.17433			0.991344						0.988593					1.00438
						0.768699			0.911765						1.47526					1.46795
						1.04937			0.720941						1.11389					1.6417
						0.76437			0.728537						1.46417					1.04434
						1.58843			0.844849						1.46207					0.979457
						1.59627			0.799596											1.21328
						1.00773			0.701488											0.958245
						1.64902			1.0216											1.80402
						1.35712			1.19444											1.2545
						1.47216			0.961857											1.31362
						1.54053			1.18949											0.995339
						0.666298			1.12101											1.36211
						1.53368			0.939325											0.940957
						0.706132			0.795455											1.73782
						0.944513			0.993106											1.67883
						1.24824			0.941708											1.52507
						1.82186			0.814388											1.49299
						0.89136			0.756137											1.61367
						1.47195			1.42712											1.12085
						0.732024			1.18811											0.640966
						1.07098			1.41453											1.90617
						1.13191			1.16844											1.50579
						1.42092			1.12696											1.24821
						1.17574			0.970248											1.12603
						0.980378			1.29456											1.14823
						1.08431			0.861161											1.28764
						0.902822			1.06385											1.3819
						0.922968			0.825005											1.11484
						1.07078			0.943763											1.51469
						1.0179			0.886899											1.25443
						1.45606			1.12843											1.10047
						1.20294			1.21463											0.960456
						1.38887			1.16368											1.12586
						0.943274														1.22791
						1.49062														1.32572
																				1.65965
																				1.16879
																				0.889459
																				1.12118
																				1.61982
																				1.26762
																				1.23581
																				1.44495
