# Supplementary material for: HNRNPH1 regulates the neuroprotective cold‐shock protein RBM3 expression through poison exon exclusion
Source: EMBO J. 2023 May 30;42(14):e113168. doi: 10.15252/embj.2022113168 (PMC10350819; doi:10.15252/embj.2022113168)
Supplement: Supplementary file 3 — Source Data for Expanded View [file EMBJ-42-e113168-s009.zip › Source data EV1-EV5/Figure EV2/EV2I/Fig EV2I qPCR data for HNRNPH1 KD RBM3 in Hela.xlsx]

## Sheet: Sheet1
	HNRNPH KD RBM3 levels in Hela				Fig EV2I
		Values used for the graph
		Control KD 37C	HNRNPH1 KD 37C	Control KD 32C	HNRNPH1 KD 32C
	Set 1	1	0.46	3.51	1.82
	Set 2	1	0.469761	9.82	3.70635
	Set 3	1	0.396392	11.43	4.04181
