# Supplementary material for: HNRNPH1 regulates the neuroprotective cold‐shock protein RBM3 expression through poison exon exclusion
Source: EMBO J. 2023 May 30;42(14):e113168. doi: 10.15252/embj.2022113168 (PMC10350819; doi:10.15252/embj.2022113168)
Supplement: Supplementary file 3 — Source Data for Expanded View [file EMBJ-42-e113168-s009.zip › Source data EV1-EV5/Figure EV5/EV5C/HNRNPH1 intensity quantification_soma_nuclear_cytoplasmic.xlsx]

## Sheet: Sheet1
original reading								normalised reading
37°C				32°C				37°C				32°C
Image_name	Somal	Nuclear	Cytoplasmic	Image_name	Somal	Nuclear	Cytoplasmic	Image_name	Somal	Nuclear	Cytoplasmic	Image_name	Somal	Nuclear	Cytoplasmic
37_dish1_0004_Area1	10151.5	12011.3	3390.96	32_dish1_0008_Area1	5695.73	9533.72	1118.88	37_dish1_0004_Area1	1.03882	1.09282	0.898644	32_dish1_0008_Area1	0.582851	0.867399	0.296515
37_dish1_0010_Area1	10483.4	11523	4284.39	32_dish1_0009_Area1	7479.82	8804.95	3068.25	37_dish1_0010_Area1	1.07278	1.04839	1.13541	32_dish1_0009_Area1	0.765419	0.801094	0.813122
37_dish1_0011_Area1	8855.5	10384.4	3060.39	32_dish1_0009_Area3	6804.19	7607.52	2606.17	37_dish1_0011_Area1	0.906193	0.944792	0.811038	32_dish1_0009_Area3	0.696281	0.692149	0.690666
37_dish1_0012_Area1	8603.53	11049.4	1867	32_dish1_0010_Area1	7593.57	8985.16	2958.59	37_dish1_0012_Area1	0.88041	1.0053	0.494776	32_dish1_0010_Area1	0.77706	0.81749	0.78406
37_dish1_0016_Area1	8304.56	10824.4	2601.76	32_dish1_0010_Area2	5449.77	7447.02	1130.95	37_dish1_0016_Area1	0.849815	0.984826	0.689496	32_dish1_0010_Area2	0.557682	0.677547	0.299716
37_dish1_0017_Area1	8161.96	9942.33	1993.99	32_dish1_0010_Area3	7274.6	7807.17	2583.35	37_dish1_0017_Area1	0.835223	0.904575	0.52843	32_dish1_0010_Area3	0.744419	0.710313	0.684617
37_dish1_0017_Area2	9944.54	11126	4157.3	32_dish1_0010_Area4	7110.39	7377.7	2768.81	37_dish1_0017_Area2	1.01764	1.01227	1.10173	32_dish1_0010_Area4	0.727615	0.671239	0.733767
37_dish1_0017_Area3	7133.54	10515.5	2585.21	32_dish1_0011_Area1	6700.32	8162.29	2227.55	37_dish1_0017_Area3	0.729983	0.956719	0.685111	32_dish1_0011_Area1	0.685652	0.742623	0.590327
37_dish1_0017_Area4	9684.69	11916.1	2308.65	32_dish1_0013_Area1	5081.23	7909.64	1916.6	37_dish1_0017_Area4	0.991045	1.08415	0.611819	32_dish1_0013_Area1	0.519969	0.719636	0.507922
37_dish1_0020_Area1	7524.53	9876.92	3178.36	32_dish1_0013_Area2	7072.26	8248.38	2151.44	37_dish1_0020_Area1	0.769994	0.898624	0.842301	32_dish1_0013_Area2	0.723713	0.750456	0.570157
37_dish1_0021_Area1	9935.37	12270.5	2400.27	32_dish1_0014_Area1	7023.43	7408.17	2330.66	37_dish1_0021_Area1	1.0167	1.1164	0.636099	32_dish1_0014_Area1	0.718716	0.674012	0.617651
37_dish1_0021_Area2	10464.3	11088.2	4728.36	32_dish1_0014_Area2	5488.83	7339.87	2236.42	37_dish1_0021_Area2	1.07083	1.00883	1.25307	32_dish1_0014_Area2	0.561679	0.667797	0.592677
37_dish1_0022_Area1	8236.39	9879	2567.39	32_dish1_0014_Area3	5901.45	7350.91	1858.03	37_dish1_0022_Area1	0.842839	0.898813	0.680388	32_dish1_0014_Area3	0.603903	0.668802	0.492399
37_dish1_0022_Area2	7781.46	9852.54	2259.67	32_dish1_0015_Area1	6389.97	7843.06	1576.01	37_dish1_0022_Area2	0.796286	0.896406	0.598839	32_dish1_0015_Area1	0.653894	0.713579	0.417662
37_dish1_0028_Area1	6985.16	7474.4	3084.82	32_dish1_0015_Area2	5766.55	8637.22	1646.23	37_dish1_0028_Area1	0.714799	0.680037	0.817514	32_dish1_0015_Area2	0.590098	0.785833	0.436271
37_dish1_0028_Area2	10255.2	10572.9	4564.4	32_dish1_0016_Area1	6601.18	9042.76	1921.57	37_dish1_0028_Area2	1.04943	0.961949	1.20962	32_dish1_0016_Area1	0.675506	0.82273	0.509239
37_dish1_0029_Area1	11270.6	11886.3	5552.41	32_dish1_0017_Area1	7539.37	9145.19	2387.45	37_dish1_0029_Area1	1.15333	1.08144	1.47145	32_dish1_0017_Area1	0.771513	0.832049	0.632702
37_dish1_0030_Area1	9268.91	9464.29	3862.28	32_dish1_0017_Area2	6502.09	8637.73	1566	37_dish1_0030_Area1	0.948499	0.861082	1.02355	32_dish1_0017_Area2	0.665367	0.78588	0.415008
37_dish1_0030_Area2	11821	12009.2	5507.85	32_dish1_0017_Area3	5624.74	7537.6	1360.93	37_dish1_0030_Area2	1.20966	1.09262	1.45964	32_dish1_0017_Area3	0.575587	0.685787	0.360662
37_dish1_0031_Area1	9260.94	9489.56	4101.72	32_dish1_0017_Area4	5465.96	8892.5	1672.27	37_dish1_0031_Area1	0.947683	0.863381	1.087	32_dish1_0017_Area4	0.559338	0.80906	0.443171
37_dish1_0031_Area2	10167.8	10410.8	4583.96	32_dish1_0017_Area5	7070.32	9430.6	2213.58	37_dish1_0031_Area2	1.04049	0.9472	1.2148	32_dish1_0017_Area5	0.723514	0.858017	0.586623
37_dish1_0032_Area1	9697.4	13582.9	2744.59	32_dish1_0017_Area6	6206.72	8229.64	2078.04	37_dish1_0032_Area1	0.992347	1.23581	0.727348	32_dish1_0017_Area6	0.635141	0.748751	0.550704
37_dish1_0033_Area1	10230.4	10821.9	3927.21	32_dish1_0018_Area1	5943.8	7349.3	2496.33	37_dish1_0033_Area1	1.04689	0.984602	1.04076	32_dish1_0018_Area1	0.608236	0.668655	0.661555
37_dish1_0034_Area1	9401.9	10356.8	2939.7	32_dish1_0018_Area2	6563.51	6616.61	2936.19	37_dish1_0034_Area1	0.962108	0.942281	0.779055	32_dish1_0018_Area2	0.671652	0.601993	0.778125
37_dish1_0034_Area2	9012.22	11673.4	3085	32_dish1_0018_Area3	5852.58	6735.45	2390.09	37_dish1_0034_Area2	0.922231	1.06207	0.817561	32_dish1_0018_Area3	0.598902	0.612806	0.633402
37_dish1_0034_Area3	8803.15	9714.95	3433.96	32_dish1_0019_Area1	5918.54	7839.52	1387.23	37_dish1_0034_Area3	0.900837	0.883887	0.910038	32_dish1_0019_Area1	0.605651	0.713257	0.367633
37_dish1_0035_Area1	7654.59	10201.9	2348.9	32_dish1_0020_Area1	6401.23	7514.81	1855.89	37_dish1_0035_Area1	0.783304	0.928195	0.622486	32_dish1_0020_Area1	0.655045	0.683714	0.491832
37_dish1_0036_Area1	8974.64	10048.2	3998.91	32_dish1_0021_Area1	4393.78	8703.47	1553.66	37_dish1_0036_Area1	0.918386	0.914205	1.05976	32_dish1_0021_Area1	0.449621	0.791861	0.411737
37_dish1_0036_Area2	8929.81	9312.63	3220.57	32_dish1_0021_Area2	6344.73	6608.96	2892.79	37_dish1_0036_Area2	0.913798	0.847284	0.853488	32_dish1_0021_Area2	0.649264	0.601297	0.766623
37_dish1_0036_Area3	9400.63	9774.91	3452.22	32_dish1_0022_Area1	6641.38	10479.3	2124.53	37_dish1_0036_Area3	0.961978	0.889343	0.914878	32_dish1_0022_Area1	0.67962	0.953426	0.563024
37_dish1_0036_Area4	8191.86	8539.04	3933.91	32_dish1_0022_Area2	6377.03	6920.74	2533.74	37_dish1_0036_Area4	0.838282	0.776901	1.04253	32_dish1_0022_Area2	0.65257	0.629664	0.671469
37_dish1_0040_Area1	9786.24	9897.2	4270.59	32_dish1_0023_Area1	7577.97	8597.2	2721.96	37_dish1_0040_Area1	1.00144	0.900469	1.13175	32_dish1_0023_Area1	0.775463	0.782192	0.721351
37_dish1_0040_Area2	10778.5	11312.7	4419.89	32_dish1_0024_Area1	6699.76	8020.61	2107.88	37_dish1_0040_Area2	1.10297	1.02926	1.17132	32_dish1_0024_Area1	0.685595	0.729733	0.558612
37_dish1_0040_Area3	10852.3	12188.4	4061.87	32_dish1_0024_Area2	6003.75	6576.41	2376.83	37_dish1_0040_Area3	1.11053	1.10892	1.07644	32_dish1_0024_Area2	0.61437	0.598336	0.629887
37_dish1_0041_Area1	8292.5	12357.1	2540.23	32_dish1_0026_Area1	6259.78	6717.58	2169.79	37_dish1_0041_Area1	0.848581	1.12427	0.67319	32_dish1_0026_Area1	0.64057	0.61118	0.575019
37_dish1_0041_Area2	9673.5	10356.1	3267.79	32_dish1_0026_Area2	6634.22	7027.25	2641.19	37_dish1_0041_Area2	0.989901	0.942223	0.866003	32_dish1_0026_Area2	0.678888	0.639354	0.699945
37_dish1_0041_Area3	9574.74	10053.5	4107.16	32_dish1_0027_Area1	6321.7	9575.2	1754.05	37_dish1_0041_Area3	0.979795	0.91469	1.08844	32_dish1_0027_Area1	0.646907	0.871173	0.464843
37_dish1_0042_Area1	8088.73	15174.2	1810.85	32_dish1_0027_Area2	5576.01	7077.77	2180.02	37_dish1_0042_Area1	0.82773	1.38058	0.479896	32_dish1_0027_Area2	0.570599	0.643951	0.577731
37_dish1_0042_Area2	9848.34	10932.5	3591.01	32_dish1_0028_Area2	5462.06	7472.97	1465.99	37_dish1_0042_Area2	1.00779	0.994667	0.951659	32_dish1_0028_Area2	0.558939	0.679908	0.388504
37_dish1_0043_Area1	7406.51	10990.6	2471.3	32_dish1_0029_Area1	5851.6	8900.8	1666.49	37_dish1_0043_Area1	0.757917	0.999953	0.654923	32_dish1_0029_Area1	0.598801	0.809814	0.441638
37_dish1_0043_Area2	10210.4	13309.1	2700.06	32_dish1_0030_Area1	7351	10147.6	2299.33	37_dish1_0043_Area2	1.04484	1.21089	0.715547	32_dish1_0030_Area1	0.752237	0.923254	0.609349
37_dish1_0044_Area1	9121.43	9521.45	3973.38	32_dish1_0031_Area1	6883.1	7894.77	2242.95	37_dish1_0044_Area1	0.933407	0.866283	1.05299	32_dish1_0031_Area1	0.704356	0.718283	0.594407
37_dish1_0044_Area2	8964.67	9718.14	2342.53	32_dish1_0032_Area1	6695.74	7262.07	2427.69	37_dish1_0044_Area2	0.917366	0.884178	0.620798	32_dish1_0032_Area1	0.685183	0.660719	0.643366
37_dish1_0044_Area3	9969.88	10630.9	3792.41	32_dish1_0033_Area1	6760.63	8431.11	2113.06	37_dish1_0044_Area3	1.02023	0.967218	1.00503	32_dish1_0033_Area1	0.691823	0.767081	0.559986
37_dish1_0045_Area1	9700.88	10534.8	3743.39	32_dish1_0033_Area2	6128.02	8217.14	1896.04	37_dish1_0045_Area1	0.992703	0.958477	0.992042	32_dish1_0033_Area2	0.627088	0.747614	0.502471
37_dish1_0046_Area1	10110.3	10571.7	3748.56	32_dish1_0034_Area1	6317.51	8152.74	2064.96	37_dish1_0046_Area1	1.0346	0.961836	0.993412	32_dish1_0034_Area1	0.646479	0.741754	0.547238
37_dish1_0047_Area1	11220.6	11865.8	4123.44	32_dish1_0034_Area2	5945.24	7176.63	2134.89	37_dish1_0047_Area1	1.14822	1.07957	1.09276	32_dish1_0034_Area2	0.608384	0.652945	0.56577
37_dish1_0048_Area1	9293.12	9247.12	3886.54	32_dish1_0034_Area3	6279.15	6870.04	2293.51	37_dish1_0048_Area1	0.950976	0.841323	1.02998	32_dish1_0034_Area3	0.642552	0.625052	0.607805
37_dish1_0048_Area2	11287.8	13063.8	3862.66	32_dish1_0035_Area1	5115.77	7416.48	1824.47	37_dish1_0048_Area2	1.1551	1.18857	1.02365	32_dish1_0035_Area1	0.523502	0.674768	0.483505
37_dish1_0048_Area3	9355.97	9627.48	4182.89	32_dish1_0035_Area2	6809.19	6936.31	2403.1	37_dish1_0048_Area3	0.957408	0.87593	1.10852	32_dish1_0035_Area2	0.696792	0.63108	0.636849
37_dish1_0048_Area4	7964.56	8441.25	4278.43	32_dish1_0035_Area3	6440.64	6814.41	2157.79	37_dish1_0048_Area4	0.815022	0.768004	1.13383	32_dish1_0035_Area3	0.659078	0.61999	0.57184
37_dish1_0049_Area1	11610.8	11630.9	5732.81	32_dish1_0035_Area4	6865.08	8113.9	2959.31	37_dish1_0049_Area1	1.18815	1.05821	1.51926	32_dish1_0035_Area4	0.702512	0.73822	0.784252
37_dish1_0049_Area2	11422	12112.7	5068.22	32_dish1_0036_Area1	7888.36	8392.15	2757.47	37_dish1_0049_Area2	1.16883	1.10204	1.34314	32_dish1_0036_Area1	0.807226	0.763537	0.73076
37_dish1_0051_Area1	9145.67	11198.9	3596.22	32_dish1_0037_Area1	6019.75	7640.19	2017.16	37_dish1_0051_Area1	0.935887	1.0189	0.953039	32_dish1_0037_Area1	0.616008	0.695121	0.53457
37_dish1_0052_Area1	12141.3	12635.2	5048.62	32_dish1_0039_Area1	5976.63	7365.57	2512.23	37_dish1_0052_Area1	1.24243	1.14957	1.33794	32_dish1_0039_Area1	0.611596	0.670136	0.66577
37_dish1_0052_Area2	9616.49	11646.5	2592.56	32_dish1_0039_Area2	6942.34	8346.12	2788.05	37_dish1_0052_Area2	0.984067	1.05962	0.687058	32_dish1_0039_Area2	0.710418	0.759349	0.738866
37_dish1_0052_Area3	10024.8	10422.7	4621.96	32_dish1_0040_Area1	6365.02	7757.71	2196.14	37_dish1_0052_Area3	1.02585	0.94828	1.22487	32_dish1_0040_Area1	0.65134	0.705814	0.582003
37_dish1_0053_Area1	10611.3	12088.7	3736.72	32_dish1_0040_Area2	7003.53	7395.62	3001.99	37_dish1_0053_Area1	1.08586	1.09985	0.990274	32_dish1_0040_Area2	0.716679	0.67287	0.795562
37_dish1_0054_Area1	7804.61	10092	2682.3	32_dish1_0040_Area3	6682.41	8185.64	3041.94	37_dish1_0054_Area1	0.798655	0.918195	0.710839	32_dish1_0040_Area3	0.683819	0.744747	0.80615
37_dish1_0054_Area2	8620.34	9118.8	4160.82	32_dish1_0040_Area4	7869.42	8469.3	3339.34	37_dish1_0054_Area2	0.88213	0.829649	1.10267	32_dish1_0040_Area4	0.805287	0.770556	0.884963
37_dish1_0054_Area3	8769.65	11286.2	3922.09	32_dish1_0040_Area5	6042.91	8000.4	1312.07	37_dish1_0054_Area3	0.897409	1.02685	1.0394	32_dish1_0040_Area5	0.618378	0.727894	0.347714
37_dish1_0056_Area1	8845.55	11720.1	4136.5	32_dish1_0041_Area1	7665.06	8372.14	2687.85	37_dish1_0056_Area1	0.905176	1.06632	1.09622	32_dish1_0041_Area1	0.784375	0.761716	0.712311
37_dish1_0056_Area2	9186.22	9206.93	4004.55	32_dish1_0042_Area1	7204.58	9186.58	2574.09	37_dish1_0056_Area2	0.940036	0.837667	1.06125	32_dish1_0042_Area1	0.737253	0.835816	0.682163
37_dish1_0057_Area1	11024.4	11891.4	4713	32_dish1_0042_Area2	6411.38	7650.42	2615.79	37_dish1_0057_Area1	1.12814	1.08191	1.249	32_dish1_0042_Area2	0.656084	0.696052	0.693216
37_dish1_0058_Area1	10249.9	11709.3	3701.95	32_dish1_0043_Area1	6927.99	7313.29	2786.57	37_dish1_0058_Area1	1.04888	1.06534	0.981058	32_dish1_0043_Area1	0.708949	0.66538	0.738474
37_dish1_0059_Area1	9775.76	11112.9	3060	32_dish1_0044_Area1	6735.65	7069.42	2642.59	37_dish1_0059_Area1	1.00036	1.01108	0.810936	32_dish1_0044_Area1	0.689267	0.643192	0.700316
37_dish1_0060_Area1	9314.34	9721.73	3365.12	32_dish1_0045_Area1	6773.16	8154.99	2136.09	37_dish1_0060_Area1	0.953148	0.884504	0.891796	32_dish1_0045_Area1	0.693105	0.741959	0.566089
37_dish1_0062_Area1	9836.24	10576.5	4500.48	32_dish1_0045_Area2	6514.31	7949.14	2391.82	37_dish1_0062_Area1	1.00655	0.962273	1.19268	32_dish1_0045_Area2	0.666617	0.72323	0.63386
37_dish2_0001_Area1	9953.64	11144.5	3717.49	32_dish1_0046_Area1	5739.99	6766.36	1540.2	37_dish2_0001_Area1	1.01857	1.01395	0.985176	32_dish1_0046_Area1	0.58738	0.615618	0.408171
37_dish2_0001_Area2	9179.24	9692.6	3109.48	32_dish1_0046_Area2	5764.66	7503.23	2144.8	37_dish2_0001_Area2	0.939323	0.881855	0.824047	32_dish1_0046_Area2	0.589905	0.682661	0.568396
37_dish2_0003_Area1	9573.81	9776.96	3688.43	32_dish1_0046_Area3	4734	7601.39	1556.48	37_dish2_0003_Area1	0.979699	0.889529	0.977475	32_dish1_0046_Area3	0.484436	0.691591	0.412486
37_dish2_0003_Area2	7975.57	8716.82	3366.65	32_dish1_0047_Area1	5658.26	9881.06	2002.53	37_dish2_0003_Area2	0.816149	0.793076	0.8922	32_dish1_0047_Area1	0.579017	0.899	0.530693
37_dish2_0004_Area1	10490.6	11134.9	3788.48	32_dish1_0048_Area1	5164.6	6773.23	1701.09	37_dish2_0004_Area1	1.07351	1.01308	1.00399	32_dish1_0048_Area1	0.5285	0.616244	0.450809
37_dish2_0004_Area2	10330.7	10714.3	4683.45	32_dish1_0048_Area2	5132.59	6067.23	2383.65	37_dish2_0004_Area2	1.05715	0.97481	1.24117	32_dish1_0048_Area2	0.525224	0.55201	0.631696
37_dish2_0004_Area3	8839.6	11167.2	4988.91	32_dish1_0049_Area1	6557.83	7334.36	2328.45	37_dish2_0004_Area3	0.904567	1.01601	1.32212	32_dish1_0049_Area1	0.67107	0.667296	0.617066
37_dish2_0004_Area4	10703.3	11000.5	4249.87	32_dish1_0049_Area2	7577.62	7924.42	3388.62	37_dish2_0004_Area4	1.09528	1.00085	1.12626	32_dish1_0049_Area2	0.775427	0.720981	0.898022
37_dish2_0004_Area5	10614.3	11332.7	4009.35	32_dish1_0051_Area1	4187.68	5940.61	1811.13	37_dish2_0004_Area5	1.08617	1.03107	1.06252	32_dish1_0051_Area1	0.42853	0.54049	0.47997
37_dish2_0005_Area1	10914	11587.9	4361.84	32_dish1_0051_Area2	6673.96	7138.91	3186.25	37_dish2_0005_Area1	1.11684	1.05429	1.15594	32_dish1_0051_Area2	0.682954	0.649514	0.844394
37_dish2_0005_Area2	10109.6	12302.4	3307.39	32_dish1_0052_Area1	6388.94	6508.78	3150.36	37_dish2_0005_Area2	1.03453	1.1193	0.876495	32_dish1_0052_Area1	0.653788	0.592183	0.834882
37_dish2_0005_Area3	10039.6	14504.5	3356.8	32_dish1_0053_Area1	7232.12	7943.57	2885.29	37_dish2_0005_Area3	1.02737	1.31966	0.889591	32_dish1_0053_Area1	0.740071	0.722723	0.764636
37_dish2_0005_Area4	10458.3	10722.4	4354.06	32_dish1_0055_Area1	5676.68	6272.02	2030.8	37_dish2_0005_Area4	1.07021	0.975549	1.15388	32_dish1_0055_Area1	0.580901	0.570642	0.538184
37_dish2_0007_Area1	9550.91	9597.49	4486.52	32_dish1_0055_Area2	3629.81	7963.31	1281.43	37_dish2_0007_Area1	0.977356	0.873201	1.18898	32_dish1_0055_Area2	0.371442	0.724519	0.339595
37_dish2_0007_Area2	9762.45	11748.7	3290.84	32_dish1_0056_Area1	4500.28	5099.51	1432.28	37_dish2_0007_Area2	0.999003	1.06893	0.872109	32_dish1_0056_Area1	0.460519	0.463965	0.379572
37_dish2_0007_Area3	11265.3	11611.3	4612.88	32_dish1_0056_Area2	6722.97	7091.01	2493.02	37_dish2_0007_Area3	1.1528	1.05642	1.22247	32_dish1_0056_Area2	0.687969	0.645156	0.66068
37_dish2_0007_Area4	10759.8	10926.4	4412.24	32_dish1_0056_Area3	5616.66	7457.69	1936.86	37_dish2_0007_Area4	1.10106	0.994111	1.16929	32_dish1_0056_Area3	0.574759	0.678517	0.51329
37_dish2_0008_Area1	10076.2	11873.2	3583.17	32_dish1_0056_Area4	5514.72	6469.83	1890.3	37_dish2_0008_Area1	1.03111	1.08025	0.949582	32_dish1_0056_Area4	0.564328	0.58864	0.500951
37_dish2_0008_Area2	10367.8	10753.5	3645.36	32_dish1_0057_Area1	6846.35	8563.61	2661.76	37_dish2_0008_Area2	1.06095	0.978381	0.966062	32_dish1_0057_Area1	0.700595	0.779136	0.705397
37_dish2_0008_Area3	6709.8	10685.9	1692.71	32_dish1_0057_Area2	6215.71	8602.72	1884.89	37_dish2_0008_Area3	0.686622	0.972227	0.448588	32_dish1_0057_Area2	0.636061	0.782694	0.499519
37_dish2_0009_Area1	10780.8	14066.1	3691.99	32_dish1_0058_Area1	6632.06	9129.52	1799.08	37_dish2_0009_Area1	1.10321	1.27977	0.978421	32_dish1_0058_Area1	0.678667	0.830624	0.476777
37_dish2_0009_Area2	10608.9	11464.9	3703.7	32_dish1_0058_Area2	7098.51	7636.77	2770.21	37_dish2_0009_Area2	1.08562	1.0431	0.981522	32_dish1_0058_Area2	0.726399	0.69481	0.734138
37_dish2_0009_Area3	9335.18	10726	3170.26	32_dish1_0058_Area3	3526.1	4492.79	1515.64	37_dish2_0009_Area3	0.95528	0.975879	0.840156	32_dish1_0058_Area3	0.36083	0.408764	0.401662
37_dish2_0010_Area1	10181.9	11412.7	4225.8	32_dish1_0059_Area1	6076.82	7100.05	1623.94	37_dish2_0010_Area1	1.04192	1.03835	1.11989	32_dish1_0059_Area1	0.621849	0.645978	0.430363
37_dish2_0010_Area3	10535.3	10584.7	5031.86	32_dish1_0059_Area2	5787.94	9477.79	1744.3	37_dish2_0010_Area3	1.07809	0.963023	1.3335	32_dish1_0059_Area2	0.592287	0.86231	0.462259
37_dish2_0010_Area4	10252.2	12342.3	2844.5	32_dish1_0059_Area3	6410.56	7378.7	2473.46	37_dish2_0010_Area4	1.04912	1.12293	0.753825	32_dish1_0059_Area3	0.656	0.67133	0.655496
37_dish2_0010_Area5	9088.67	9428.44	3639.93	32_dish1_0060_Area1	6432.15	6950.44	2245.73	37_dish2_0010_Area5	0.930054	0.85782	0.964623	32_dish1_0060_Area1	0.658209	0.632367	0.595145
37_dish2_0010_Area6	10720.9	11234.6	4749.23	32_dish1_0061_Area1	7959.12	8342.32	3488.06	37_dish2_0010_Area6	1.09708	1.02215	1.2586	32_dish1_0061_Area1	0.814466	0.759003	0.924376
37_dish2_0011_Area1	10815.3	11013.1	4652.06	32_dish1_0062_Area1	6806.26	7098.61	3138.53	37_dish2_0011_Area1	1.10674	1.002	1.23285	32_dish1_0062_Area1	0.696492	0.645847	0.831747
37_dish2_0011_Area2	9285.98	10370.3	3695.4	32_dish1_0062_Area2	7425.08	8525.17	3010.95	37_dish2_0011_Area2	0.950245	0.94351	0.979324	32_dish1_0062_Area2	0.759817	0.775639	0.797935
37_dish2_0012_Area1	6919.98	10677.1	2078.39	32_dish1_0063_Area1	6662.83	8139.19	1672.84	37_dish2_0012_Area1	0.708129	0.971425	0.550798	32_dish1_0063_Area1	0.681815	0.740521	0.443323
37_dish2_0013_Area1	8253.66	12415.8	1871.56	32_dish1_0063_Area2	7437.42	7689.07	3122.38	37_dish2_0013_Area1	0.844607	1.12961	0.495985	32_dish1_0063_Area2	0.76108	0.699569	0.827467
37_dish2_0014_Area1	8047.05	10087.4	3093.79	32_dish1_0063_Area3	6569.96	8113.18	1928.49	37_dish2_0014_Area1	0.823464	0.917771	0.81989	32_dish1_0063_Area3	0.672311	0.738155	0.511072
37_dish2_0015_Area1	9847.87	11158.8	2984.36	32_dish1_0064_Area1	6118.89	8086.51	1993.05	37_dish2_0015_Area1	1.00774	1.01525	0.790889	32_dish1_0064_Area1	0.626153	0.735728	0.528181
37_dish2_0015_Area2	8742.79	9482.1	3327.53	32_dish1_0064_Area2	6402.83	7367.64	1964.62	37_dish2_0015_Area2	0.894661	0.862702	0.881833	32_dish1_0064_Area2	0.655209	0.670324	0.520646
37_dish2_0016_Area1	9030.12	9963.72	3460.41	32_dish1_0064_Area3	6288.37	7153.22	2957.47	37_dish2_0016_Area1	0.924063	0.906522	0.917048	32_dish1_0064_Area3	0.643496	0.650816	0.783764
37_dish2_0016_Area2	9665.36	10371.5	2935.93	32_dish1_0064_Area4	5525.63	6577.17	2156.32	37_dish2_0016_Area2	0.989068	0.943623	0.778056	32_dish1_0064_Area4	0.565445	0.598405	0.571449
37_dish2_0017_Area1	9163.18	9472.8	4152.36	32_dish1_0065_Area1	7366.03	9222.82	2555.28	37_dish2_0017_Area1	0.937679	0.861856	1.10042	32_dish1_0065_Area1	0.753774	0.839113	0.677178
37_dish2_0018_Area1	7571.79	12390	2151.43	32_dish1_0066_Area1	8249.27	8763.91	3378.2	37_dish2_0018_Area1	0.77483	1.12727	0.570154	32_dish1_0066_Area1	0.844158	0.79736	0.895261
37_dish2_0018_Area2	10590.9	13323.5	3004.93	32_dish1_0066_Area2	5865.16	9204.73	1378.42	37_dish2_0018_Area2	1.08378	1.2122	0.79634	32_dish1_0066_Area2	0.600189	0.837467	0.365298
37_dish2_0018_Area3	10613.7	11553.9	4322.61	32_dish1_0067_Area1	7819.75	7783.6	3669.28	37_dish2_0018_Area3	1.08611	1.0512	1.14554	32_dish1_0067_Area1	0.800205	0.708169	0.972401
37_dish2_0019_Area1	9572.39	10444.8	3929.72	32_dish1_0067_Area2	6276.53	8131.84	2789.62	37_dish2_0019_Area1	0.979554	0.950288	1.04142	32_dish1_0067_Area2	0.642285	0.739853	0.73928
37_dish2_0019_Area2	10223.6	11320.7	3858.13	32_dish1_0067_Area3	7424	8227.03	3163.54	37_dish2_0019_Area2	1.0462	1.02999	1.02245	32_dish1_0067_Area3	0.759707	0.748513	0.838375
37_dish2_0021_Area1	10261.6	10242.2	4703.47	32_dish1_0067_Area4	7158.22	7179.37	3420.52	37_dish2_0021_Area1	1.05008	0.93186	1.24647	32_dish1_0067_Area4	0.73251	0.653195	0.906477
37_dish2_0021_Area2	9419.57	11912.4	2637.6	32_dish1_0067_Area5	6841.91	7002.28	2848.32	37_dish2_0021_Area2	0.963916	1.08381	0.698995	32_dish1_0067_Area5	0.700141	0.637083	0.754837
37_dish2_0021_Area3	9347.18	10487.6	3964.12	32_dish1_0068_Area1	6311.38	7902.61	2009.16	37_dish2_0021_Area3	0.956508	0.954189	1.05054	32_dish1_0068_Area1	0.645851	0.718997	0.532451
37_dish2_0021_Area4	10380.3	11018.9	4406.92	32_dish1_0068_Area2	5927.67	9262.24	1908.89	37_dish2_0021_Area4	1.06223	1.00252	1.16789	32_dish1_0068_Area2	0.606585	0.842699	0.505877
37_dish2_0022_Area1	10920.8	11476.2	4100.91	32_dish1_0068_Area3	4638.36	8514.57	1384.83	37_dish2_0022_Area1	1.11753	1.04413	1.08679	32_dish1_0068_Area3	0.474649	0.774675	0.366995
37_dish2_0022_Area2	10177.6	13541.9	3527.65	32_dish1_0069_Area1	5979.52	6589.6	1972.66	37_dish2_0022_Area2	1.04149	1.23207	0.934868	32_dish1_0069_Area1	0.611891	0.599536	0.522777
37_dish2_0022_Area3	9980.2	10440.9	3918.57	32_dish1_0070_Area1	5067.25	6785.51	1668.16	37_dish2_0022_Area3	1.02129	0.949935	1.03847	32_dish1_0070_Area1	0.518538	0.617361	0.442081
37_dish2_0023_Area1	10240.9	12178.5	3494.19	32_dish1_0070_Area2	5804.08	6634.47	1828.24	37_dish2_0023_Area1	1.04796	1.10803	0.925999	32_dish1_0070_Area2	0.593939	0.603619	0.484504
37_dish2_0023_Area2	10003.7	10636.7	3275.16	32_dish1_0070_Area3	4783.45	5598.91	1918.84	37_dish2_0023_Area2	1.02369	0.967748	0.867955	32_dish1_0070_Area3	0.489496	0.509401	0.508514
37_dish2_0024_Area1	9440.25	11923.3	2830.35	32_dish1_0071_Area1	5047.06	8616.46	1420.51	37_dish2_0024_Area1	0.966032	1.08481	0.750074	32_dish1_0071_Area1	0.516471	0.783944	0.376451
37_dish2_0024_Area2	11353.4	11788.9	4720.77	32_dish1_0071_Area2	6023.13	8823.59	2000.26	37_dish2_0024_Area2	1.1618	1.07258	1.25106	32_dish1_0071_Area2	0.616354	0.802789	0.530091
37_dish2_0024_Area3	11001.7	11241.1	4417.87	32_dish1_0071_Area3	6771.3	7959.29	2233.04	37_dish2_0024_Area3	1.12581	1.02274	1.17079	32_dish1_0071_Area3	0.692915	0.724154	0.591781
37_dish2_0024_Area4	9537.72	9616.56	3921.98	32_dish1_0071_Area4	5823.57	6791.27	1517.38	37_dish2_0024_Area4	0.976007	0.874936	1.03937	32_dish1_0071_Area4	0.595933	0.617885	0.402122
37_dish2_0025_Area1	8164.53	9685.37	3648.72	32_dish1_0071_Area5	5310.08	6838.79	1060.93	37_dish2_0025_Area1	0.835486	0.881196	0.966953	32_dish1_0071_Area5	0.543387	0.622208	0.281159
37_dish2_0025_Area2	9721.88	10003.1	3433.91	32_dish1_0072_Area1	6203.86	7656.76	2831.2	37_dish2_0025_Area2	0.994851	0.9101	0.910024	32_dish1_0072_Area1	0.634849	0.696629	0.750302
37_dish2_0026_Area1	9465.84	10632	4033.14	32_dish1_0072_Area2	5237.67	6919.68	1386.28	37_dish2_0026_Area1	0.968651	0.967326	1.06883	32_dish1_0072_Area2	0.535977	0.629568	0.367379
37_dish2_0026_Area2	10395.1	10706.8	4693.08	32_dish1_0072_Area3	5797.98	7845.54	1412.86	37_dish2_0026_Area2	1.06374	0.974132	1.24372	32_dish1_0072_Area3	0.593314	0.713804	0.374423
37_dish2_0027_Area1	10610.2	13469	3501.38	32_dish1_0072_Area4	5223.13	7023	2120.41	37_dish2_0027_Area1	1.08575	1.22544	0.927905	32_dish1_0072_Area4	0.534489	0.638968	0.561933
37_dish2_0027_Area2	8852.12	9979.7	3183.87	32_dish1_0073_Area1	4894.06	7875.8	1195.78	37_dish2_0027_Area2	0.905848	0.907975	0.843761	32_dish1_0073_Area1	0.500815	0.716558	0.316896
37_dish2_0028_Area1	8625.32	8958.95	3649.89	32_dish1_0073_Area2	5944.16	9597.23	1811.4	37_dish2_0028_Area1	0.882639	0.815105	0.967263	32_dish1_0073_Area2	0.608273	0.873177	0.480041
37_dish2_0028_Area2	9438.84	11411	3675.54	32_dish1_0074_Area1	6599.48	7709.42	1728.77	37_dish2_0028_Area2	0.965888	1.0382	0.974061	32_dish1_0074_Area1	0.675333	0.701421	0.458145
37_dish2_0030_Area1	10581.9	10794.5	4090.8	32_dish1_0074_Area2	7357.58	7874.68	2689.66	37_dish2_0030_Area1	1.08286	0.982106	1.08411	32_dish1_0074_Area2	0.75291	0.716456	0.71279
37_dish2_0030_Area2	10480.7	11078.7	4279.2	32_dish1_0074_Area3	7258.96	8719	2756.65	37_dish2_0030_Area2	1.0725	1.00797	1.13404	32_dish1_0074_Area3	0.742818	0.793274	0.730545
37_dish2_0030_Area3	10786.8	11352.4	4606.35	32_dish1_0074_Area4	6517.84	7214.17	2284.82	37_dish2_0030_Area3	1.10383	1.03286	1.22074	32_dish1_0074_Area4	0.666979	0.656361	0.605503
37_dish2_0031_Area1	10179.9	11841	4463.08	32_dish1_0075_Area1	6654.88	8960.06	1795.4	37_dish2_0031_Area1	1.04172	1.07732	1.18277	32_dish1_0075_Area1	0.681002	0.815206	0.475803
37_dish2_0031_Area2	8436.12	8677.19	3741.61	32_dish1_0075_Area2	7601.88	8506.93	2561.16	37_dish2_0031_Area2	0.863278	0.78947	0.991571	32_dish1_0075_Area2	0.777909	0.77398	0.678737
37_dish2_0032_Area1	10915.1	11171.9	4967.47	32_dish1_0075_Area3	8132.2	8810.64	2844.64	37_dish2_0032_Area1	1.11696	1.01645	1.31644	32_dish1_0075_Area3	0.832178	0.801612	0.753863
37_dish2_0032_Area2	10040.7	10139.2	4414.64	32_dish1_0076_Area1	6479.43	6795.3	2697.86	37_dish2_0032_Area2	1.02748	0.922484	1.16993	32_dish1_0076_Area1	0.663048	0.618252	0.714963
37_dish2_0033_Area1	9681.31	9944.38	4156.38	32_dish1_0076_Area2	6626.69	7612.18	2907.27	37_dish2_0033_Area1	0.9907	0.904761	1.10149	32_dish1_0076_Area2	0.678117	0.692573	0.770461
37_dish2_0033_Area2	10045.5	10333.8	3694.22	32_dish1_0076_Area3	6589.1	8990.82	2401.04	37_dish2_0033_Area2	1.02797	0.940196	0.979012	32_dish1_0076_Area3	0.674271	0.818005	0.636303
37_dish2_0034_Area1	9086.17	9595.16	3547.45	32_dish1_0077_Area1	5828.67	8595.15	1730.29	37_dish2_0034_Area1	0.929799	0.872989	0.940114	32_dish1_0077_Area1	0.596455	0.782006	0.458546
37_dish2_0035_Area1	12160.2	12655.3	5124.41	32_dish1_0078_Area1	4731.02	7101.3	1136.07	37_dish2_0035_Area1	1.24437	1.15141	1.35803	32_dish1_0078_Area1	0.484131	0.646092	0.301071
37_dish2_0036_Area1	9725.01	10095.9	4181.85	32_dish1_0078_Area2	5683.59	6613.35	2676.82	37_dish2_0036_Area1	0.995172	0.918544	1.10824	32_dish1_0078_Area2	0.581608	0.601697	0.709388
37_dish2_0036_Area2	10225.1	10362.7	4558.36	32_dish1_0078_Area3	6173.07	7113.68	2503.13	37_dish2_0036_Area2	1.04635	0.942821	1.20802	32_dish1_0078_Area3	0.631698	0.647218	0.663357
37_dish2_0037_Area1	9201.7	10491.1	3782.38	32_dish1_0078_Area4	5936.81	6690.36	2414.09	37_dish2_0037_Area1	0.941621	0.954507	1.00238	32_dish1_0078_Area4	0.607521	0.608704	0.639761
37_dish2_0038_Area1	10106.7	11911.3	2020.01	32_dish1_0079_Area1	6890.45	7891.32	2509.04	37_dish2_0038_Area1	1.03423	1.08371	0.535326	32_dish1_0079_Area1	0.705108	0.71797	0.664926
37_dish2_0038_Area2	9604.97	10117.7	3755.92	32_dish1_0079_Area2	6596.51	8912	2024.31	37_dish2_0038_Area2	0.982888	0.920531	0.995363	32_dish1_0079_Area2	0.675029	0.810833	0.536464
37_dish2_0038_Area3	8928.38	9200.01	3822.23	32_dish1_0079_Area3	6325.4	7190.18	2634.42	37_dish2_0038_Area3	0.913652	0.837037	1.01293	32_dish1_0079_Area3	0.647285	0.654178	0.698153
37_dish2_0039_Area1	12192.1	13124.7	5675.57	32_dish1_0079_Area4	6973.79	9245.51	2260.88	37_dish2_0039_Area1	1.24763	1.19411	1.50409	32_dish1_0079_Area4	0.713636	0.841177	0.59916
37_dish2_0039_Area2	10319.6	10788.9	4790.32	32_dish1_0080_Area1	7694.62	8912.37	3318.17	37_dish2_0039_Area2	1.05602	0.9816	1.26949	32_dish1_0080_Area1	0.787399	0.810867	0.879353
37_dish2_0039_Area3	10607.5	10838.4	4593.73	32_dish1_0080_Area2	7509.82	9086.03	2028.68	37_dish2_0039_Area3	1.08548	0.986101	1.21739	32_dish1_0080_Area2	0.768489	0.826667	0.537624
37_dish2_0039_Area4	9273.12	9620.13	4044.18	32_dish1_0080_Area3	5840.47	7941.39	1505.18	37_dish2_0039_Area4	0.94893	0.875261	1.07176	32_dish1_0080_Area3	0.597662	0.722525	0.39889
37_dish2_0040_Area1	9192.51	9299.5	4089.02	32_dish1_0082_Area1	6039.91	8476.23	1873.43	37_dish2_0040_Area1	0.94068	0.846089	1.08364	32_dish1_0082_Area1	0.618071	0.771186	0.49648
37_dish2_0040_Area2	11287.4	12284	4585.29	32_dish1_0082_Area2	5847.36	7498.7	1540.99	37_dish2_0040_Area2	1.15506	1.11763	1.21515	32_dish1_0082_Area2	0.598367	0.682249	0.40838
37_dish2_0040_Area3	10422.7	10554.8	3706.87	32_dish1_0082_Area3	6459.37	7269.13	2660.29	37_dish2_0040_Area3	1.06657	0.960296	0.982364	32_dish1_0082_Area3	0.660995	0.661362	0.705009
37_dish2_0040_Area4	9022.27	9309.04	3490.44	32_dish1_0083_Area1	8550.93	9377.97	3121.12	37_dish2_0040_Area4	0.923259	0.846957	0.925006	32_dish1_0083_Area1	0.875027	0.853228	0.827133
37_dish2_0040_Area5	9682.92	9822.84	4356.66	32_dish1_0083_Area2	4846.38	6379.14	1776.59	37_dish2_0040_Area5	0.990865	0.893704	1.15457	32_dish1_0083_Area2	0.495936	0.580389	0.470816
37_dish2_0040_Area6	10208	10474.1	4874.31	32_dish2_0001_Area1	5579.17	6939.49	1348.08	37_dish2_0040_Area6	1.0446	0.952955	1.29175	32_dish2_0001_Area1	0.570923	0.631371	0.357256
37_dish2_0041_Area1	8634.46	8966.58	3489.63	32_dish2_0001_Area2	6152.79	8098.32	1558.73	37_dish2_0041_Area1	0.883575	0.815799	0.924792	32_dish2_0001_Area2	0.629623	0.736803	0.413081
37_dish2_0041_Area2	9076.73	9207.46	3964.41	32_dish2_0002_Area1	6328.8	8346.96	1990.07	37_dish2_0041_Area2	0.928833	0.837715	1.05061	32_dish2_0002_Area1	0.647633	0.759424	0.52739
37_dish2_0041_Area3	10117	10389.2	4807.99	32_dish2_0003_Area1	6196.22	6398.3	2480.6	37_dish2_0041_Area3	1.03528	0.945229	1.27417	32_dish2_0003_Area1	0.634067	0.582132	0.657389
37_dish2_0042_Area1	9545.76	10952.4	2995.59	32_dish2_0003_Area2	6308.41	7614.55	2058.15	37_dish2_0042_Area1	0.976829	0.996473	0.793867	32_dish2_0003_Area2	0.645547	0.692789	0.545435
37_dish2_0042_Area2	10154.2	10815.7	3692.97	32_dish2_0003_Area3	5300.84	6298.07	1604.45	37_dish2_0042_Area2	1.03909	0.984038	0.978679	32_dish2_0003_Area3	0.542442	0.573012	0.425198
37_dish2_0043_Area1	10274.2	10718.1	4186.18	32_dish2_0004_Area1	7447.28	10453.2	2646.26	37_dish2_0043_Area1	1.05137	0.975152	1.10939	32_dish2_0004_Area1	0.762089	0.951053	0.701289
37_dish2_0045_Area1	8798.62	11317.1	2463.74	32_dish2_0005_Area1	5910.05	6177.25	2390.53	37_dish2_0045_Area1	0.900373	1.02966	0.652919	32_dish2_0005_Area1	0.604783	0.56202	0.633519
37_dish2_0046_Area1	8217.72	8345	3526.31	32_dish2_0005_Area2	7224.76	8424.36	2573.55	37_dish2_0046_Area1	0.840929	0.759247	0.934513	32_dish2_0005_Area2	0.739319	0.766466	0.682021
37_dish2_0046_Area2	10769.7	13046.4	3008.7	32_dish2_0005_Area3	6964.55	7900.48	1494.87	37_dish2_0046_Area2	1.10208	1.18699	0.797339	32_dish2_0005_Area3	0.712691	0.718803	0.396158
37_dish2_0048_Area1	8209.51	12547	1722.87	32_dish2_0005_Area4	4728.99	8662.45	1376.86	37_dish2_0048_Area1	0.840088	1.14155	0.45658	32_dish2_0005_Area4	0.483923	0.788129	0.364884
37_dish2_0049_Area1	11907.4	13945.3	4557.65	32_dish2_0006_Area1	7034.7	7234.59	3014.95	37_dish2_0049_Area1	1.21849	1.26877	1.20783	32_dish2_0006_Area1	0.71987	0.658219	0.798996
37_dish2_0050_Area1	9754.68	11762.1	2645.74	32_dish2_0006_Area2	7067.74	8157.32	2789.14	37_dish2_0050_Area1	0.998208	1.07014	0.701153	32_dish2_0006_Area2	0.72325	0.742171	0.739155
37_dish2_0052_Area1	9373.84	11435.9	3326.44	32_dish2_0006_Area3	6041.96	6267.87	2638.9	37_dish2_0052_Area1	0.959236	1.04047	0.881546	32_dish2_0006_Area3	0.618281	0.570265	0.699338
37_dish2_0053_Area1	8505.17	9213.57	3067.05	32_dish2_0006_Area4	5293.53	5781.79	2317.52	37_dish2_0053_Area1	0.870344	0.838271	0.812803	32_dish2_0006_Area4	0.541693	0.52604	0.614169
37_dish2_0053_Area2	9271.28	11825.3	3354.15	32_dish2_0006_Area5	6796.06	8431.94	2823.17	37_dish2_0053_Area2	0.948741	1.07589	0.888888	32_dish2_0006_Area5	0.695449	0.767157	0.748172
37_dish2_0054_Area1	9087.35	10425.1	2815.87	32_dish2_0006_Area6	5708.51	5953.29	2727.51	37_dish2_0054_Area1	0.929919	0.948503	0.746237	32_dish2_0006_Area6	0.584159	0.541644	0.722821
37_dish2_0054_Area2	10218.3	11340.3	3749.16	32_dish2_0006_Area7	5719.32	6440.78	2788.01	37_dish2_0054_Area2	1.04565	1.03176	0.99357	32_dish2_0006_Area7	0.585265	0.585997	0.738856
37_dish2_0054_Area3	9166.61	9461.61	4029.82	32_dish2_0007_Area1	6336.3	8930.2	1821.57	37_dish2_0054_Area3	0.93803	0.860838	1.06795	32_dish2_0007_Area1	0.648401	0.812489	0.482737
37_dish2_0054_Area4	8364	10024.4	3560.59	32_dish2_0007_Area2	8362.7	8845.3	3310.29	37_dish2_0054_Area4	0.855898	0.912041	0.943598	32_dish2_0007_Area2	0.855766	0.804765	0.877264
37_dish2_0054_Area5	9279.31	10397.1	2705.27	32_dish2_0009_Area1	7301.58	8344.35	2259.68	37_dish2_0054_Area5	0.949563	0.945954	0.716927	32_dish2_0009_Area1	0.74718	0.759187	0.598841
37_dish2_0054_Area6	10580.3	12216.6	3603.53	32_dish2_0009_Area2	6712.68	7689.07	3075.1	37_dish2_0054_Area6	1.0827	1.1115	0.954978	32_dish2_0009_Area2	0.686916	0.699568	0.814936
37_dish2_0055_Area1	9794.1	11397.4	3357.05	32_dish2_0009_Area3	7946.45	8190.29	3576.11	37_dish2_0055_Area1	1.00224	1.03696	0.889656	32_dish2_0009_Area3	0.813169	0.745171	0.947711
37_dish2_0055_Area2	8576.22	10141.6	2999.38	32_dish2_0011_Area1	6035.56	8202.56	1694.8	37_dish2_0055_Area2	0.877615	0.922705	0.794871	32_dish2_0011_Area1	0.617626	0.746287	0.449141
37_dish2_0056_Area1	8970.91	11222.6	2145.93	32_dish2_0011_Area2	7007.77	8276.29	2256.3	37_dish2_0056_Area1	0.918003	1.02105	0.568696	32_dish2_0011_Area2	0.717114	0.752995	0.597945
37_dish2_0056_Area2	9200.55	12697.9	2549.79	32_dish2_0012_Area1	7993.47	9198.66	2474.6	37_dish2_0056_Area2	0.941504	1.15529	0.675725	32_dish2_0012_Area1	0.817982	0.836915	0.655798
37_dish2_0056_Area3	11392.8	12199.9	4432.11	32_dish2_0012_Area2	6101.58	6883.99	1873.64	37_dish2_0056_Area3	1.16584	1.10997	1.17456	32_dish2_0012_Area2	0.624382	0.626321	0.496536
37_dish2_0056_Area4	8565.08	9793.02	2489.75	32_dish2_0012_Area3	7324.6	8551.28	2562.63	37_dish2_0056_Area4	0.876475	0.890991	0.659812	32_dish2_0012_Area3	0.749535	0.778014	0.679125
37_dish2_0056_Area5	9930.05	11370.1	3546.18	32_dish2_0013_Area1	7207.4	8270.06	2786.54	37_dish2_0056_Area5	1.01615	1.03448	0.939779	32_dish2_0013_Area1	0.737542	0.752428	0.738464
37_dish2_0058_Area1	8514.14	10384.1	2551.09	32_dish2_0014_Area1	5781.19	7444.27	1848.63	37_dish2_0058_Area1	0.871262	0.944767	0.676069	32_dish2_0014_Area1	0.591596	0.677296	0.489909
37_dish2_0058_Area2	9045.07	10255.8	3303.9	32_dish2_0015_Area1	6197.04	7328.77	1565.4	37_dish2_0058_Area2	0.925593	0.933094	0.875571	32_dish2_0015_Area1	0.63415	0.666788	0.41485
37_dish2_0059_Area1	9489.89	10826.7	3840.3	32_dish2_0016_Area1	6014.65	7233.86	1823.56	37_dish2_0059_Area1	0.971112	0.985039	1.01772	32_dish2_0016_Area1	0.615487	0.658153	0.483264
37_dish2_0059_Area2	11569.4	12703	5119.97	32_dish2_0016_Area2	5643.33	7885.12	1463.5	37_dish2_0059_Area2	1.18391	1.15574	1.35685	32_dish2_0016_Area2	0.577489	0.717406	0.387843
37_dish2_0059_Area3	10695.6	11183	4647.48	32_dish2_0017_Area1	6150.27	7993.86	1913.55	37_dish2_0059_Area3	1.09449	1.01746	1.23164	32_dish2_0017_Area1	0.629365	0.727299	0.507113
37_dish2_0060_Area1	7792.03	10455.8	3314.24	32_dish2_0017_Area2	5584.99	8117.05	1369.21	37_dish2_0060_Area1	0.797368	0.951295	0.878311	32_dish2_0017_Area2	0.571519	0.738507	0.362857
37_dish2_0060_Area2	11283.6	11814	4912.5	32_dish2_0018_Area1	5182.21	7289.1	1340.03	37_dish2_0060_Area2	1.15466	1.07486	1.30187	32_dish2_0018_Area1	0.530302	0.663179	0.355125
37_dish2_0060_Area3	8697.08	10930	3932.74	32_dish2_0018_Area2	7017.26	7851.14	2410.29	37_dish2_0060_Area3	0.889983	0.99444	1.04222	32_dish2_0018_Area2	0.718084	0.714314	0.638755
37_dish2_0060_Area4	10170.6	11598.6	3089.19	32_dish2_0020_Area1	6061.68	7119.55	2177.68	37_dish2_0060_Area4	1.04077	1.05527	0.818672	32_dish2_0020_Area1	0.620299	0.647752	0.577111
37_dish2_0060_Area5	9575.62	10704.3	3476.41	32_dish2_0020_Area2	6524.75	9139.56	2008.17	37_dish2_0060_Area5	0.979885	0.973897	0.92129	32_dish2_0020_Area2	0.667685	0.831537	0.532187
37_dish2_0061_Area1	11974.5	12933.6	5059.74	32_dish2_0020_Area3	6418.18	7020.38	2491.84	37_dish2_0061_Area1	1.22536	1.17673	1.34089	32_dish2_0020_Area3	0.65678	0.638729	0.660366
37_dish2_0061_Area2	12090.7	12281.9	5190.86	32_dish2_0021_Area1	6768.53	7769.67	2775.63	37_dish2_0061_Area2	1.23726	1.11743	1.37564	32_dish2_0021_Area1	0.692632	0.706901	0.735575
37_dish2_0061_Area3	10327	10702.3	4380.63	32_dish2_0021_Area2	4619.25	6432.5	2425.79	37_dish2_0061_Area3	1.05677	0.973718	1.16092	32_dish2_0021_Area2	0.472693	0.585243	0.642862
37_dish2_0062_Area1	10358.5	10713.7	4471.02	32_dish2_0023_Area1	7858.34	8408.95	3085.04	37_dish2_0062_Area1	1.06	0.974758	1.18487	32_dish2_0023_Area1	0.804154	0.765065	0.817572
37_dish2_0063_Area1	7848.55	8445.09	2828.26	32_dish2_0024_Area1	7030.42	7916.99	2705.71	37_dish2_0063_Area1	0.803151	0.768353	0.74952	32_dish2_0024_Area1	0.719431	0.720305	0.717046
37_dish2_0063_Area2	11685.2	12381	4088.99	32_dish2_0024_Area2	6850.22	7814.14	1911.85	37_dish2_0063_Area2	1.19576	1.12645	1.08363	32_dish2_0024_Area2	0.700991	0.710948	0.506662
37_dish2_0064_Area1	9576.12	10808.1	4482.56	32_dish2_0025_Area1	5437.87	7153.72	1725.2	37_dish2_0064_Area1	0.979936	0.983342	1.18793	32_dish2_0025_Area1	0.556464	0.650861	0.457198
37_dish2_0065_Area1	9649.01	10063.9	3750.47	32_dish2_0026_Area1	6301.07	7478.78	2172.45	37_dish2_0065_Area1	0.987395	0.915636	0.993917	32_dish2_0026_Area1	0.644796	0.680436	0.575724
37_dish2_0066_Area1	8851.3	13993.8	2843.32	32_dish2_0027_Area1	6361.37	6927.75	1960	37_dish2_0066_Area1	0.905764	1.27319	0.753514	32_dish2_0027_Area1	0.650966	0.630302	0.519422
37_dish2_0066_Area2	11386.7	12907.7	4303.85	32_dish2_0027_Area2	6066.66	6325.48	2397.72	37_dish2_0066_Area2	1.16521	1.17438	1.14057	32_dish2_0027_Area2	0.620809	0.575506	0.635424
37_dish2_0067_Area1	9349.17	9649.6	3665.1	32_dish2_0027_Area3	5753.23	7120.64	2429.37	37_dish2_0067_Area1	0.956712	0.877942	0.971294	32_dish2_0027_Area3	0.588735	0.647852	0.643812
37_dish2_0067_Area2	9768.79	10174.5	3890.66	32_dish2_0028_Area1	4791.59	6324.57	1304.23	37_dish2_0067_Area2	0.999652	0.925695	1.03107	32_dish2_0028_Area1	0.490329	0.575423	0.345635
37_dish2_0067_Area3	9384.12	9652.68	4471.56	32_dish2_0028_Area2	7221.99	7397.64	3264.56	37_dish2_0067_Area3	0.960289	0.878222	1.18501	32_dish2_0028_Area2	0.739035	0.673054	0.865147
37_dish2_0068_Area1	10754.9	11077.3	5006.17	32_dish2_0029_Area1	5640.08	7546.82	1470.99	37_dish2_0068_Area1	1.10056	1.00783	1.32669	32_dish2_0029_Area1	0.577156	0.686626	0.38983
37_dish2_0068_Area2	10295	12002.7	4458.41	32_dish2_0029_Area2	5325.05	6471.85	1576.9	37_dish2_0068_Area2	1.0535	1.09203	1.18153	32_dish2_0029_Area2	0.544919	0.588823	0.417897
37_dish2_0069_Area1	10750.9	11118.4	4346.21	32_dish2_0030_Area1	6898.02	7642.22	2020.26	37_dish2_0069_Area1	1.10015	1.01158	1.15179	32_dish2_0030_Area1	0.705883	0.695306	0.535392
37_dish2_0069_Area2	9701.57	9816.45	4591.08	32_dish2_0030_Area2	6233.54	6475.52	2291.63	37_dish2_0069_Area2	0.992773	0.893123	1.21669	32_dish2_0030_Area2	0.637886	0.589157	0.607307
37_dish2_0069_Area3	8765.23	10328.3	4448.36	32_dish2_0031_Area1	6847.71	8761.56	1688.71	37_dish2_0069_Area3	0.896957	0.939689	1.17887	32_dish2_0031_Area1	0.700734	0.797146	0.447528
37_dish2_0070_Area1	9567.7	10431.3	3637.89	32_dish2_0031_Area2	5187.59	7967.17	1284.65	37_dish2_0070_Area1	0.979074	0.949059	0.964083	32_dish2_0031_Area2	0.530853	0.72487	0.340447
37_dish2_0070_Area2	10457	12007.9	4032.64	32_dish2_0037_Area1	8229.58	8355.91	2932.54	37_dish2_0070_Area2	1.07007	1.09251	1.0687	32_dish2_0037_Area1	0.842143	0.760239	0.777157
37_dish2_0070_Area3	11408.8	11716.2	4899.79	32_dish2_0037_Area2	8078.23	8968.28	3598.26	37_dish2_0070_Area3	1.16747	1.06597	1.2985	32_dish2_0037_Area2	0.826655	0.815954	0.953579
37_dish2_0070_Area4	10319.8	10624.6	4375.78	32_dish2_0037_Area3	9021.59	10684.2	2865.83	37_dish2_0070_Area4	1.05603	0.966647	1.15963	32_dish2_0037_Area3	0.92319	0.97207	0.759477
37_dish2_0071_Area1	12454.3	13607.8	5258.92	32_dish2_0037_Area4	7414.14	7892.34	3245.91	37_dish2_0071_Area1	1.27447	1.23807	1.39367	32_dish2_0037_Area4	0.758698	0.718062	0.860203
37_dish2_0071_Area2	9205.81	9550.63	4201.13	32_dish2_0037_Area5	7708.16	8258	2601.46	37_dish2_0071_Area2	0.942041	0.868937	1.11335	32_dish2_0037_Area5	0.788785	0.751331	0.689417
37_dish2_0072_Area1	11048.4	11594	4134.72	32_dish2_0037_Area6	7123.73	7983.74	2727.53	37_dish2_0072_Area1	1.1306	1.05484	1.09575	32_dish2_0037_Area6	0.72898	0.726379	0.722828
37_dish2_0072_Area2	9727.01	10311.5	4316.46	32_dish2_0037_Area7	8702.11	8699.06	3896.03	37_dish2_0072_Area2	0.995377	0.938167	1.14391	32_dish2_0037_Area7	0.890497	0.791459	1.03249
37_dish2_0073_Area1	12156.5	13052.2	5460.58	32_dish2_0037_Area8	10105.1	10856.8	3410.86	37_dish2_0073_Area1	1.24399	1.18752	1.44712	32_dish2_0037_Area8	1.03407	0.987774	0.903917
37_dish2_0074_Area1	10105.4	10335.2	4842.76	32_dish2_0038_Area1	7176.41	9589.48	1859.1	37_dish2_0074_Area1	1.0341	0.940317	1.28339	32_dish2_0038_Area1	0.734371	0.872472	0.492683
37_dish2_0075_Area1	9788.09	10296.4	3442.44	32_dish2_0038_Area2	6308.66	6807.07	2144.42	37_dish2_0075_Area1	1.00163	0.936785	0.912286	32_dish2_0038_Area2	0.645572	0.619322	0.568296
37_dish2_0076_Area1	9249.51	11709.8	3842.86	32_dish2_0039_Area1	5321.69	6481.71	2151.46	37_dish2_0076_Area1	0.946514	1.06539	1.0184	32_dish2_0039_Area1	0.544575	0.589721	0.570163
37_dish2_0076_Area2	9856.79	11366.5	3225.4	32_dish2_0039_Area2	6451.88	6707.73	2442.28	37_dish2_0076_Area2	1.00866	1.03415	0.854769	32_dish2_0039_Area2	0.660228	0.610284	0.647232
37_dish2_0076_Area3	9913.72	10375.3	3696.28	32_dish2_0040_Area1	6236.43	8583.58	1795.97	37_dish2_0076_Area3	1.01448	0.943971	0.979557	32_dish2_0040_Area1	0.638181	0.780954	0.475952
37_dish2_0076_Area4	9922.77	10711.6	4436.6	32_dish2_0040_Area2	5971.9	8059.54	1904.4	37_dish2_0076_Area4	1.01541	0.974567	1.17575	32_dish2_0040_Area2	0.611111	0.733275	0.504688
37_dish2_0077_Area1	9483.25	9850.88	4096.96	32_dish2_0040_Area3	6909.27	7528.31	2252.34	37_dish2_0077_Area1	0.970432	0.896255	1.08574	32_dish2_0040_Area3	0.707034	0.684942	0.596895
37_dish2_0078_Area1	11570.8	12582.7	5044.98	32_dish2_0043_Area1	5476.03	8193.8	2204.32	37_dish2_0078_Area1	1.18406	1.14481	1.33698	32_dish2_0043_Area1	0.560369	0.74549	0.58417
37_dish2_0078_Area2	9683.3	10245.9	3164.72	32_dish2_0043_Area2	6110.55	6994.69	1665.36	37_dish2_0078_Area2	0.990903	0.932193	0.838688	32_dish2_0043_Area2	0.6253	0.636393	0.441341
37_dish2_0079_Area1	10045.8	10396.9	3619.33	32_dish2_0043_Area3	6476.26	8260.12	2265.21	37_dish2_0079_Area1	1.02799	0.945933	0.959163	32_dish2_0043_Area3	0.662724	0.751524	0.600306
37_dish2_0079_Area2	9027.23	11132.9	3440.66	32_dish2_0043_Area4	6842.34	7754.67	2588.57	37_dish2_0079_Area2	0.923768	1.01289	0.911815	32_dish2_0043_Area4	0.700185	0.705537	0.686001
37_dish2_0079_Area3	10898.3	10874.6	4986.13	32_dish2_0044_Area1	7368.98	8560.79	2255.37	37_dish2_0079_Area3	1.11523	0.989395	1.32138	32_dish2_0044_Area1	0.754077	0.77888	0.597698
37_dish2_0080_Area1	8667.89	12735.8	2294.25	32_dish2_0044_Area2	6851.65	8124.46	2866.27	37_dish2_0080_Area1	0.886995	1.15873	0.608004	32_dish2_0044_Area2	0.701138	0.739182	0.759594
37_dish2_0080_Area2	8830.84	12355.1	2259.32	32_dish2_0045_Area1	6198.47	8480.32	1726.31	37_dish2_0080_Area2	0.90367	1.1241	0.598746	32_dish2_0045_Area1	0.634297	0.771558	0.457493
37_dish2_0080_Area3	9851.23	12697.7	3008.74	32_dish2_0045_Area2	5176.68	7976.11	2112.08	37_dish2_0080_Area3	1.00809	1.15526	0.797352	32_dish2_0045_Area2	0.529736	0.725684	0.559724
37_dish2_0081_Area1	7794.43	10928.9	1904.19	32_dish2_0045_Area3	5966.71	6655.72	2884.98	37_dish2_0081_Area1	0.797613	0.994331	0.504633	32_dish2_0045_Area3	0.61058	0.605552	0.764554
37_dish2_0081_Area2	9985.32	10451.7	2826.33	32_dish2_0045_Area4	6860.97	7576.12	3119.15	37_dish2_0081_Area2	1.02181	0.950917	0.74901	32_dish2_0045_Area4	0.702091	0.689292	0.826611
37_dish2_0082_Area1	9818.92	11061.7	4145.53	32_dish2_0046_Area1	7788.92	8584.51	3246.23	37_dish2_0082_Area1	1.00478	1.00641	1.09861	32_dish2_0046_Area1	0.797049	0.781038	0.860289
37_dish2_0083_Area1	9610.2	9786.69	4121.15	32_dish2_0046_Area2	7135.4	8053.45	2776.18	37_dish2_0083_Area1	0.983424	0.890415	1.09215	32_dish2_0046_Area2	0.730174	0.732721	0.735718
37_dish2_0083_Area2	9789.88	10845.7	3161.96	32_dish2_0046_Area3	5594.85	6452.61	1689.53	37_dish2_0083_Area2	1.00181	0.986769	0.837956	32_dish2_0046_Area3	0.572528	0.587073	0.447745
37_dish2_0084_Area1	10949.7	11578.7	4609.48	32_dish2_0046_Area4	7034.61	9031.46	1886.61	37_dish2_0084_Area1	1.1205	1.05346	1.22156	32_dish2_0046_Area4	0.71986	0.821703	0.499972
37_dish2_0084_Area2	8690.46	11071.1	3601.05	32_dish2_0046_Area5	7107.83	7661.4	2592.3	37_dish2_0084_Area2	0.889305	1.00727	0.95432	32_dish2_0046_Area5	0.727353	0.697051	0.68699
37_dish2_0085_Area1	11788.9	12226.2	5459.93	32_dish2_0047_Area1	6104.01	7542.81	1854.61	37_dish2_0085_Area1	1.20637	1.11237	1.44695	32_dish2_0047_Area1	0.624631	0.686262	0.491493
37_dish2_0085_Area2	9324.42	11185.3	3773.01	32_dish2_0048_Area1	7343.63	8297.98	2734.42	37_dish2_0085_Area2	0.954179	1.01766	0.999892	32_dish2_0048_Area1	0.751482	0.754969	0.724653
37_dish2_0085_Area3	10462.5	11147.4	4507.7	32_dish2_0048_Area2	6852.44	7316.7	2448.18	37_dish2_0085_Area3	1.07064	1.01421	1.19459	32_dish2_0048_Area2	0.701218	0.66569	0.648796
37_dish2_0086_Area1	9136.85	10125.6	3872.81	32_dish2_0049_Area1	7468.46	8489.22	2456.73	37_dish2_0086_Area1	0.934985	0.921248	1.02634	32_dish2_0049_Area1	0.764257	0.772368	0.651062
37_dish2_0086_Area2	10164.7	11069.1	4626.67	32_dish2_0049_Area2	7028.67	7768.13	2465.05	37_dish2_0086_Area2	1.04017	1.00709	1.22612	32_dish2_0049_Area2	0.719253	0.706762	0.653268
37_dish2_0087_Area1	11353.9	12257.2	4643.14	32_dish2_0050_Area1	6575.99	6923.22	2406.87	37_dish2_0087_Area1	1.16186	1.11519	1.23048	32_dish2_0050_Area1	0.672929	0.62989	0.637849
37_dish2_0087_Area2	11795.3	12743.6	5102.85	32_dish2_0050_Area2	6528.52	6814.2	2341.86	37_dish2_0087_Area2	1.20702	1.15944	1.35231	32_dish2_0050_Area2	0.668071	0.619971	0.620619
37_dish2_0088_Area1	10501.3	11559.6	4183.78	32_dish2_0051_Area1	6090.29	6615.27	2695.77	37_dish2_0088_Area1	1.07461	1.05172	1.10875	32_dish2_0051_Area1	0.623227	0.601872	0.71441
37_dish2_0089_Area1	10884.4	11624.6	4754.08	32_dish2_0051_Area2	5931.4	7655.04	2267.22	37_dish2_0089_Area1	1.11381	1.05763	1.25989	32_dish2_0051_Area2	0.606967	0.696472	0.600839
37_dish2_0089_Area2	10798.3	11483.9	4320.1	32_dish2_0051_Area3	6036.18	6827.55	2560.08	37_dish2_0089_Area2	1.105	1.04483	1.14488	32_dish2_0051_Area3	0.617689	0.621185	0.67845
37_dish2_0089_Area3	11184.2	11435	4643.97	32_dish2_0052_Area1	7527.29	8124.17	2532.45	37_dish2_0089_Area3	1.14449	1.04039	1.23071	32_dish2_0052_Area1	0.770277	0.739155	0.671128
37_dish2_0090_Area1	9376.95	10251.4	3709.03	32_dish2_0052_Area2	6860.5	7607.76	2807.98	37_dish2_0090_Area1	0.959555	0.932694	0.982936	32_dish2_0052_Area2	0.702043	0.692171	0.744146
37_dish2_0090_Area2	9711.81	10292.7	4321.19	32_dish2_0052_Area3	6527.89	8679.18	1722.45	37_dish2_0090_Area2	0.993821	0.936452	1.14517	32_dish2_0052_Area3	0.668007	0.789651	0.456468
37_dish2_0090_Area3	10171.3	10569.4	3767.34	32_dish2_0053_Area1	6501.46	8400.05	2729.05	37_dish2_0090_Area3	1.04084	0.961628	0.998389	32_dish2_0053_Area1	0.665302	0.764255	0.723231
37_dish2_0091_Area1	9997.38	11159.5	3938.83	32_dish2_0053_Area2	7488.5	7875.36	2915.79	37_dish2_0091_Area1	1.02304	1.01532	1.04384	32_dish2_0053_Area2	0.766307	0.716518	0.772719
37_dish2_0091_Area2	10789.5	11881.1	3280.67	32_dish2_0053_Area3	7122.58	8259.14	2962.53	37_dish2_0091_Area2	1.1041	1.08097	0.869414	32_dish2_0053_Area3	0.728862	0.751435	0.785103
37_dish2_0092_Area1	9208.37	12775.5	2860.48					37_dish2_0092_Area1	0.942304	1.16234	0.758059
37_dish2_0092_Area2	10915.8	11065.2	4935.21					37_dish2_0092_Area2	1.11703	1.00674	1.30789
37_dish2_0092_Area3	9674.87	10367.8	4143.81					37_dish2_0092_Area3	0.990041	0.943289	1.09816
37_dish2_0095_Area1	12161.3	12793	5188.71					37_dish2_0095_Area1	1.24448	1.16393	1.37507
37_dish2_0095_Area2	9209.39	10128.1	4167.71					37_dish2_0095_Area2	0.942407	0.921479	1.10449
37_dish2_0095_Area3	9686.82	10309.4	3775.65					37_dish2_0095_Area3	0.991264	0.937975	1.00059
37_dish2_0095_Area4	9313.95	11967.6	3561.31					37_dish2_0095_Area4	0.953108	1.08884	0.943787
37_dish2_0096_Area1	8925.02	9103.01	4280.75					37_dish2_0096_Area1	0.913308	0.828212	1.13445
37_dish2_0096_Area2	9515.04	10227.9	4609.45					37_dish2_0096_Area2	0.973685	0.930561	1.22156
37_dish2_0097_Area1	9121.31	11183.6	2740.93					37_dish2_0097_Area1	0.933394	1.0175	0.726378
37_dish2_0098_Area1	10511.5	12457.4	2536.33					37_dish2_0098_Area1	1.07565	1.13341	0.672157
37_dish2_0099_Area1	8739.17	13521.7	2402.12					37_dish2_0099_Area1	0.89429	1.23024	0.636589
37_dish2_0100_Area1	10408.4	11963.5	3423.96					37_dish2_0100_Area1	1.0651	1.08847	0.907388
37_dish2_0101_Area1	6835.46	11820.5	2510.18					37_dish2_0101_Area1	0.699481	1.07546	0.665225
37_dish2_0101_Area2	10726.1	11359.5	3813.68					37_dish2_0101_Area2	1.09761	1.03352	1.01067
37_dish2_0101_Area3	8429.36	8917.83	3382.15					37_dish2_0101_Area3	0.862586	0.811364	0.896308
37_dish2_0102_Area1	9046.08	10430.7	2664.05					37_dish2_0102_Area1	0.925696	0.949011	0.706005
37_dish2_0102_Area2	10031.9	13663.6	3329.81					37_dish2_0102_Area2	1.02658	1.24315	0.882438
