# Supplementary material for: HNRNPH1 regulates the neuroprotective cold‐shock protein RBM3 expression through poison exon exclusion
Source: EMBO J. 2023 May 30;42(14):e113168. doi: 10.15252/embj.2022113168 (PMC10350819; doi:10.15252/embj.2022113168)
Supplement: Supplementary file 3 — Source Data for Expanded View [file EMBJ-42-e113168-s009.zip › Source data EV1-EV5/Figure EV5/EV5D EV5E/qPCR HNRNPH RIP.xlsx]

## Sheet: HNRNPH1 RIP RNA
	HNRNPH1 RNA-IP for endo RBM3					Figure 5B
	Set 1
			2^ΔΔCt	IP-IgG	Fold Increase in RBM3 in IP	Normalize to IP efficiency
	37C	Input	1
	37C	IgG IP	0.125869
	37C	HNRNPH1 IP	0.861546	0.735677
	32C	Input	1
	32C	IgG IP	0.0311419
	32C	HNRNPH1 IP	3.27161	3.24047	4.40474	2.03461
			Calculated from dCT
					Western - IP/Input 32vs 37	2.16491
	Set 2
			2^ΔΔCt	IP-IgG	Fold Increase in RBM3 in IP	Normalize to IP efficiency
	37C	Input	1
	37C	IgG IP	0.162105
	37C	HNRNPH1 IP	1.72309	1.56099
	32C	Input	1
	32C	IgG IP	0.0187106
	32C	HNRNPH1 IP	2.40327	2.38456	1.5276	2.11135
			Calculated from dCT
					Western - IP/Input 32vs 37	0.723517
	Set 3
			2^ΔΔCt	IP-IgG	Fold Increase in RBM3 in IP	Normalize to IP efficiency
	37C	Input	1
	37C	IgG IP	0.164938
	37C	HNRNPH1 IP	1.38992	1.22498
	32C	Input	1
	32C	IgG IP	0.010202
	32C	HNRNPH1 IP	2.04202	2.03182	1.65866	1.70092
			Calculated from dCT
					Western - IP/Input 32vs 37	0.975156

## Sheet: HNRNPH IP Western
	HNRNPH1 IP efficiency		We normalize the RIP with the IP efficiency
	Set 1
		37C	HNRNPH1	IP/Input	IP/Input 32vs 37 (Normalized to input)
		Input	32700	0.0449541	2.16491
		IP	1470
		32C
		Input	22400	0.0973214
		IP	2180
	Set 2
		37C	HNRNPH1	IP/Input	IP/Input 32vs 37 (Normalized to input)
		Input	40800	1.46814	0.723517
		IP	59900
		32C
		Input	67500	1.06222
		IP	71700
	Set 3
		37C	HNRNPH1	IP/Input	IP/Input 32vs 37 (Normalized to input)
		Input	51470	1.0919	0.975156
		IP	56200
		32C
		Input	63300	1.06477
		IP	67400
