# Supplementary material for: HNRNPH1 regulates the neuroprotective cold‐shock protein RBM3 expression through poison exon exclusion
Source: EMBO J. 2023 May 30;42(14):e113168. doi: 10.15252/embj.2022113168 (PMC10350819; doi:10.15252/embj.2022113168)
Supplement: Supplementary file 3 — Source Data for Expanded View [file EMBJ-42-e113168-s009.zip › Source data EV1-EV5/Figure EV5/EV5G/Fig EV5G RTPCR data for Minigene RBM3 HNRNPH OX in Hek293T.xlsx]

## Sheet: Sheet1
	HNRNPH1 OX Minigene RBM3 WT and delGGGG in HEK293T						Fig EV5G
	Raw values															Values used for the graph
	Set1			WT							delGGGG							WT						delGGGG
				Bg corrected	Bg corrected	Fraction of Total	Fraction of Total			Bg corrected	Bg corrected	Fraction of Total	Fraction of Total			SMG1+
		Control	HNRNPH1 OX	Control	HNRNPH1 OX	Control	HNRNPH1 OX	Control	HNRNPH1 OX	Control	HNRNPH1 OX	Control	HNRNPH1 OX				set 1	set 2	set3				set 1	set 2	set3
	PE transcript(s) top	64527331	51541815	28573697	15588181	0.479851	0.146617	92571004	74689125	56617370	38735491	0.664169	0.506792		sizes		Control	Control	Control				Control	Control	Control
	PE transcript(s) mid	48364822	71190087	12411188	35236453	0.208427	0.331422	46010875	52246660	10057241	16293026	0.11798	0.213168		754	PE transcript(s) top	0.479851	0.342915	0.358527			PE transcript(s)	0.664169	0.579	0.536763
	Normal transcript	54515758	91448071	18562124	55494437	0.311722	0.521961	54524497	57357868	18570863	21404234	0.217852	0.28004		646	PE transcript(s) middle	0.208427	0.256271	0.290418			PE transcript(s) middle	0.11798	0.162807	0.178687
	bg	35953634						35953634							484	Normal transcript	0.311722	0.400814	0.351055			Normal transcript	0.217852	0.258193	0.28455
	Total	167407911	214179973	59547009	106319071			193106376	184293653	85245474	76432751					PSI(PE)	0.598245	0.506957	0.560514			PSI(PE)	0.702625	0.656585	0.627055
	Set2
				Bg corrected	Bg corrected	Fraction of Total	Fraction of Total			Bg corrected	Bg corrected	Fraction of Total	Fraction of Total
		Control	HNRNPH1 OX	Control	HNRNPH1 OX	Control	HNRNPH1 OX	Control	HNRNPH1 OX	Control	HNRNPH1 OX	Control	HNRNPH1 OX
	PE transcript(s) top	111982122	69281766	64530637	21830281	0.342915	0.0989834	132420728	147976523	84969243	100525038	0.579	0.352832
	PE transcript(s) mid	95677138	90705881	48225653	43254396	0.256271	0.196125	71343733	133887613	23892248	86436128	0.162807	0.303381
	Normal transcript	122877793	202911768	75426308	155460283	0.400814	0.704892	85341670	145399610	37890185	97948125	0.258193	0.343787
	bg	47451485						47451485
	Total	330537053	362899415	188182598	220544960			289106131	427263746	146751676	284909291
	Set3
				Bg corrected	Bg corrected	Fraction of Total	Fraction of Total			Bg corrected	Bg corrected	Fraction of Total	Fraction of Total
		Control	HNRNPH1 OX	Control	HNRNPH1 OX	Control	HNRNPH1 OX	Control	HNRNPH1 OX	Control	HNRNPH1 OX	Control	HNRNPH1 OX
	PE transcript(s) top	156569242	88812430	109117757	41360945	0.358527	0.127721	154390483	137013813	106938998	89562328	0.536763	0.334936
	PE transcript(s) mid	135840406	145471624	88388921	98020139	0.290418	0.302683	83051204	130686784	35599719	83235299	0.178687	0.311275
	Normal transcript	154295393	231907583	106843908	184456098	0.351055	0.569595	104142121	142055343	56690636	94603858	0.28455	0.35379
	bg	47451485						47451485
	Total	446705041	466191637	304350586	323837182			341583808	409755940	199229353	267401485
