# Supplementary material for: HNRNPH1 regulates the neuroprotective cold‐shock protein RBM3 expression through poison exon exclusion
Source: EMBO J. 2023 May 30;42(14):e113168. doi: 10.15252/embj.2022113168 (PMC10350819; doi:10.15252/embj.2022113168)
Supplement: Supplementary file 3 — Source Data for Expanded View [file EMBJ-42-e113168-s009.zip › Source data EV1-EV5/Figure EV1/EV1E/Flow cytometry_i-neuron_editing and transduction efficiency.xlsx]

## Sheet: Sheet1
transduction efficiency
Day 8				Day 8
WT	Cas9 WT	GFP-RBM3 (Clone 1)	GFP-RBM3 (Clone 2)	WT	Cas9 WT	GFP-RBM3 (Clone 1)	GFP-RBM3 (Clone 2)
44.7	23.3	29.5	27.5	24.1	15.5	18.8	18.2
43.3	21.4	31.2	29.6	24.1	12.5	16.5	16.7
editing efficiency
Day 8				Day 8
WT	Cas9 WT	GFP-RBM3 (Clone 1)	GFP-RBM3 (Clone 2)	WT	Cas9 WT	GFP-RBM3 (Clone 1)	GFP-RBM3 (Clone 2)
2.2	49.6	50.8	46.2	1.72	61.2	63.5	65
2.05	48.3	50.5	46.9	0.64	64.7	69.4	60.7
