# Supplementary material for: HNRNPH1 regulates the neuroprotective cold‐shock protein RBM3 expression through poison exon exclusion
Source: EMBO J. 2023 May 30;42(14):e113168. doi: 10.15252/embj.2022113168 (PMC10350819; doi:10.15252/embj.2022113168)
Supplement: Supplementary file 3 — Source Data for Expanded View [file EMBJ-42-e113168-s009.zip › Source data EV1-EV5/Figure EV1/EV1A/western_GFP-RBM3 Cas9WT i-neuron_RBM3 Cas9.xlsx]

## Sheet: GFP-RBM3 (Clone 1)
Lane (left to right)	Sample	RBM3-raw	RBM3-background	RBM3		Cas9-raw	Cas9-background	Cas9		GAPDH-raw	GAPDH-background	GAPDH
1	iPSC	14780.6	964.296	13816.3		1273.88	632.552	641.333		2454.7	589.007	1865.69
2	iPSC	15793.5	1076.58	14716.9		1817.86	620.992	1196.87		3268.2	623.497	2644.7
3	iPSC	17452.5	946.908	16505.6		1950.46	610.198	1340.26		3324.52	619.988	2704.53
4	day 4	16490.9	935.59	15555.3		933.326	583.696	349.63		1937.84	595.515	1342.33
5	day 4	18005.2	1053.53	16951.7		922.442	584.873	337.569		2434.12	588.523	1845.6
6	day 4	17194.4	1200.12	15994.3		916.774	589.82	326.954		2316.18	587.554	1728.63
7	day 7	17875.3	1316.95	16558.3		782.071	581.191	200.88		2358.94	592.906	1766.04
8	day 7	17492.5	1205.32	16287.2		809.613	577.246	232.367		2422.51	586.446	1836.07
9	day 7	18564.1	1284.64	17279.4		788.72	579.804	208.916		2025.64	578.031	1447.61
10	day 18	13938.4	1148.72	12789.7		661.928	585.14	76.788		2668.88	576.737	2092.14
11	day 18	15001	1100.11	13900.9		705.86	602.02	103.84		2527.73	581.396	1946.33
12	day 18	13912	921.551	12990.4		697.165	598.953	98.212		2162.27	589.066	1573.21
		ratio			normalised
Lane (left to right)	Sample	RBM3/GAPDH	Cas9/GAPDH		RBM3/GAPDH	Cas9/GAPDH
1	iPSC	7.40545	0.343751		1.1648	0.798266
2	iPSC	5.56468	0.452553		0.875268	1.05093
3	iPSC	6.10294	0.495562		0.959931	1.15081
4	day 4	11.5883	0.260465		1.82272	0.604858
5	day 4	9.18493	0.182905		1.4447	0.424746
6	day 4	9.25261	0.189141		1.45534	0.439227
7	day 7	9.37599	0.113746		1.47475	0.264144
8	day 7	8.87072	0.126557		1.39527	0.293894
9	day 7	11.9365	0.144318		1.87749	0.335138
10	day 18	6.11319	0.036703		0.961542	0.0852326
11	day 18	7.1421	0.0533517		1.12338	0.123894
12	day 18	8.25729	0.0624279		1.29879	0.144972

## Sheet: GFP-RBM3 (Clone 2)
Lane (left to right)	Sample	RBM3-raw	RBM3-background	RBM3		Cas9-raw	Cas9-background	Cas9		GAPDH-raw	GAPDH-background	GAPDH
1	iPSC	15177.4	1056.73	14120.7		1869.11	562.578	1306.54		1502.75	592.395	910.356
2	iPSC	14534.4	1018.02	13516.4		2485.39	577.268	1908.12		1695.42	596.348	1099.07
3	iPSC	15805.8	1006.04	14799.8		2682.62	583.831	2098.79		2186.78	597.682	1589.1
4	day 4	17203.1	1162.51	16040.6		1218.31	571.895	646.413		1461.23	592.559	868.668
5	day 4	17669.3	1281.18	16388.1		1237	574.571	662.427		1290.8	589.506	701.289
6	day 4	18065.7	1177.79	16887.9		1237.84	576.012	661.824		1466.02	592.991	873.024
7	day 7	17600.1	1116.87	16483.2		850.341	572.28	278.061		1052.85	590.742	462.107
8	day 7	17819.4	1130.84	16688.6		803.77	573.566	230.204		1018.94	585.092	433.844
9	day 7	17064.9	1066.75	15998.2		807.966	574.83	233.136		1043.47	589.922	453.544
10	day 18	12888.9	1081.62	11807.3		665.147	572.693	92.454		1830.08	591.792	1238.29
11	day 18	12787.6	1059.22	11728.4		646.883	575.434	71.449		1487.67	590.5	897.17
12	day 18	11250.4	974.209	10276.2		644.492	584.148	60.344		1634.5	590.55	1043.95
		ratio			normalised
Lane (left to right)	Sample	RBM3/GAPDH	Cas9/GAPDH		RBM3/GAPDH	Cas9/GAPDH
1	iPSC	15.5112	1.43519		1.25351	0.958487
2	iPSC	12.298	1.73612		0.993847	1.15946
3	iPSC	9.3133	1.32074		0.75264	0.88205
4	day 4	18.4657	0.744143		1.49228	0.496973
5	day 4	23.3685	0.944585		1.88849	0.630837
6	day 4	19.3441	0.758082		1.56327	0.506282
7	day 7	35.6698	0.601724		2.8826	0.401859
8	day 7	38.4668	0.530615		3.10863	0.354369
9	day 7	35.2737	0.514032		2.85059	0.343294
10	day 18	9.53514	0.0746627		0.770568	0.0498632
11	day 18	13.0726	0.0796382		1.05644	0.0531861
12	day 18	9.84364	0.0578038		0.795499	0.038604

## Sheet: Cas9 WT
Lane (left to right)	Sample	RBM3-raw	RBM3-background	RBM3		Cas9-raw	Cas9-background	Cas9		GAPDH-raw	GAPDH-background	GAPDH
1	iPSC	11260.7	3217.33	8043.37		2194.65	757.384	1437.27		2607.5	632.724	1974.77
2	iPSC	10036.2	2963.18	7073.06		1766.67	693.635	1073.03		1974.56	640.542	1334.02
3	iPSC	10957	2917.29	8039.66		2373.32	765.06	1608.26		3786.13	660.454	3125.68
4	day 4	14075.7	2751.3	11324.4		1011.85	648.18	363.666		2204.79	660.529	1544.26
5	day 4	14270.9	2572.56	11698.4		996.445	642.395	354.05		2305.68	648.492	1657.19
6	day 4	12929	2605.15	10323.8		882.272	611.858	270.414		2119.32	629.368	1489.95
7	day 7	13463.4	2630.81	10832.6		750.685	591.28	159.405		1921.51	623.531	1297.98
8	day 7	14122.5	2660.55	11461.9		969.451	640.468	328.983		2727.13	660.532	2066.6
9	day 7	14345.9	2701.94	11644		974.11	642.007	332.103		2247.4	672.841	1574.56
10	day 18	6618.8	2649.97	3968.83		738.989	620.691	118.298		3162.9	670.605	2492.29
11	day 18	6463.47	2671.92	3791.56		748.369	644.737	103.632		3518.86	667.865	2850.99
12	day 18	5674.17	2646.77	3027.4		703.212	643.182	60.03		2915.67	699.021	2216.65
		ratio			normalised
Lane (left to right)	Sample	RBM3/GAPDH	Cas9/GAPDH		RBM3/GAPDH	Cas9/GAPDH
1	iPSC	4.07306	0.727814		1.02276	1.06681
2	iPSC	5.30206	0.804361		1.33137	1.17901
3	iPSC	2.57213	0.51453		0.645872	0.754183
4	day 4	7.33322	0.235495		1.8414	0.345181
5	day 4	7.05916	0.213645		1.77258	0.313154
6	day 4	6.92898	0.181492		1.73989	0.266025
7	day 7	8.3457	0.12281		2.09564	0.180011
8	day 7	5.54627	0.159191		1.39269	0.233337
9	day 7	7.39508	0.210919		1.85693	0.309158
10	day 18	1.59244	0.0474655		0.399868	0.0695736
11	day 18	1.32991	0.0363495		0.333945	0.05328
12	day 18	1.36576	0.0270815		0.342947	0.0396952
