# Supplementary material for: HNRNPH1 regulates the neuroprotective cold‐shock protein RBM3 expression through poison exon exclusion
Source: EMBO J. 2023 May 30;42(14):e113168. doi: 10.15252/embj.2022113168 (PMC10350819; doi:10.15252/embj.2022113168)
Supplement: Supplementary file 3 — Source Data for Expanded View [file EMBJ-42-e113168-s009.zip › Source data EV1-EV5/Figure EV1/EV1F/Flow cytometry_GFP-RBM3-Cas9WT-i-neuron_cooling_medianGFP.xlsx]

## Sheet: Sheet1
	Control			Cool (24h)			Cool (48h)			Cool (72h)
GFP-RBM3 (Clone 1)	1.09414	1.01319	0.892668	1.25633	1.16937	1.20154	1.2937	1.32592	1.32798	1.48209	1.39244	1.29889
GFP-RBM3 (Clone 2)	0.945135	0.978649	0.827791	1.04084	1.13781	1.06756	1.09975	1.27283	1.28441	1.361	1.25962	1.27736
Cas9 WT	0.0171452	0.012903	0.0153505	0.0177095	0.0127694	0.01268	0.0190231	0.0143273	0.01324	0.0185639	0.0151877	0.0223585
