# Supplementary material for: HNRNPH1 regulates the neuroprotective cold‐shock protein RBM3 expression through poison exon exclusion
Source: EMBO J. 2023 May 30;42(14):e113168. doi: 10.15252/embj.2022113168 (PMC10350819; doi:10.15252/embj.2022113168)
Supplement: Supplementary file 3 — Source Data for Expanded View [file EMBJ-42-e113168-s009.zip › Source data EV1-EV5/Figure EV1/EV1H/western_Cas9WT i-neuron_37C_32C_RBM3.xlsx]

## Sheet: Sheet1
Lane (left to right)	Samples	RBM3-raw	RBM3-background	RBM3		GAPDH-raw	GAPDH-background	GAPDH
1	37°	5017.61	3534.11	1483.51		1795.11	568.682	1226.43
2	37°	5306.37	3445.7	1860.67		2795.74	592.088	2203.65
3	37°	4943.65	3324.02	1619.63		2422.06	589.898	1832.16
4	32°	6264.59	3216.07	3048.52		2394.66	589.447	1805.21
5	32°	6425.57	3346.02	3079.55		2674.1	602.11	2071.99
6	32°	6675.99	3371.3	3304.69		2905.21	620.098	2285.11
			normalised
Lane (left to right)	Samples	RBM3/GAPDH	RBM3/GAPDH
1	37°	1.20962	1.23516
2	37°	0.844359	0.862185
3	37°	0.883996	0.902659
4	32°	1.68873	1.72438
5	32°	1.48628	1.51766
6	32°	1.44619	1.47672
