# Supplementary material for: HNRNPH1 regulates the neuroprotective cold‐shock protein RBM3 expression through poison exon exclusion
Source: EMBO J. 2023 May 30;42(14):e113168. doi: 10.15252/embj.2022113168 (PMC10350819; doi:10.15252/embj.2022113168)
Supplement: Supplementary file 5 — Source Data for Figure 1 [file EMBJ-42-e113168-s008.zip]

Archive with 998 entries (982 files):
- Figure 1/
- __MACOSX/._Figure 1
- Figure 1/.DS_Store
- __MACOSX/Figure 1/._.DS_Store
- Figure 1/1A/
- __MACOSX/Figure 1/._1A
- Figure 1/1B/
- __MACOSX/Figure 1/._1B
- Figure 1/1A/GFP-RBM3 intensity_soma_nuclear_cytoplasmic.xlsx
- __MACOSX/Figure 1/1A/._GFP-RBM3 intensity_soma_nuclear_cytoplasmic.xlsx
- Figure 1/1A/.DS_Store
- __MACOSX/Figure 1/1A/._.DS_Store
- Figure 1/1A/Images/
- __MACOSX/Figure 1/1A/._Images
- Figure 1/1A/Images used in the figure/
- __MACOSX/Figure 1/1A/._Images used in the figure
- Figure 1/1B/western_RBM3.tif
- __MACOSX/Figure 1/1B/._western_RBM3.tif
- Figure 1/1B/western_GAPDH.tif
- __MACOSX/Figure 1/1B/._western_GAPDH.tif
- Figure 1/1B/western_RBM3_GFP_quantification.xlsx
- __MACOSX/Figure 1/1B/._western_RBM3_GFP_quantification.xlsx
- Figure 1/1B/western_GFP.tif
- __MACOSX/Figure 1/1B/._western_GFP.tif
- Figure 1/1A/Images/.DS_Store
- __MACOSX/Figure 1/1A/Images/._.DS_Store
- Figure 1/1A/Images/Replicate 2/
- __MACOSX/Figure 1/1A/Images/._Replicate 2
- Figure 1/1A/Images/Replicate 3/
- __MACOSX/Figure 1/1A/Images/._Replicate 3
- Figure 1/1A/Images/Replicate 1/
- __MACOSX/Figure 1/1A/Images/._Replicate 1
- Figure 1/1A/Images used in the figure/32C/
- __MACOSX/Figure 1/1A/Images used in the figure/._32C
- Figure 1/1A/Images used in the figure/37C/
- __MACOSX/Figure 1/1A/Images used in the figure/._37C
- Figure 1/1A/Images/Replicate 2/32C/
- __MACOSX/Figure 1/1A/Images/Replicate 2/._32C
- Figure 1/1A/Images/Replicate 2/37C/
- __MACOSX/Figure 1/1A/Images/Replicate 2/._37C
- Figure 1/1A/Images/Replicate 3/32C/
- __MACOSX/Figure 1/1A/Images/Replicate 3/._32C
- Figure 1/1A/Images/Replicate 3/37C/
- __MACOSX/Figure 1/1A/Images/Replicate 3/._37C
- Figure 1/1A/Images/Replicate 1/.DS_Store
- __MACOSX/Figure 1/1A/Images/Replicate 1/._.DS_Store
- Figure 1/1A/Images/Replicate 1/32C/
- __MACOSX/Figure 1/1A/Images/Replicate 1/._32C
- Figure 1/1A/Images/Replicate 1/37C/
- __MACOSX/Figure 1/1A/Images/Replicate 1/._37C
- Figure 1/1A/Images used in the figure/32C/0823_Control3_Frame4_Area1.tif
- __MACOSX/Figure 1/1A/Images used in the figure/32C/._0823_Control3_Frame4_Area1.tif
- Figure 1/1A/Images used in the figure/32C/32C_S1r2__039.tif
- __MACOSX/Figure 1/1A/Images used in the figure/32C/._32C_S1r2__039.tif
- Figure 1/1A/Images used in the figure/32C/Frame4.tif
- __MACOSX/Figure 1/1A/Images used in the figure/32C/._Frame4.tif
- Figure 1/1A/Images used in the figure/37C/Frame8.tif
- __MACOSX/Figure 1/1A/Images used in the figure/37C/._Frame8.tif
- Figure 1/1A/Images used in the figure/37C/37C_S1r2__038.tif
- __MACOSX/Figure 1/1A/Images used in the figure/37C/._37C_S1r2__038.tif
- Figure 1/1A/Images used in the figure/37C/0823_Control2_Frame8_Area1.tif
- __MACOSX/Figure 1/1A/Images used in the figure/37C/._0823_Control2_Frame8_Area1.tif
- Figure 1/1A/Images/Replicate 2/32C/32C_S2r1__057.tif
- __MACOSX/Figure 1/1A/Images/Replicate 2/32C/._32C_S2r1__057.tif
- Figure 1/1A/Images/Replicate 2/32C/32C_S2r1__056.tif
- __MACOSX/Figure 1/1A/Images/Replicate 2/32C/._32C_S2r1__056.tif
- Figure 1/1A/Images/Replicate 2/32C/32C_S2r1__054.tif
- __MACOSX/Figure 1/1A/Images/Replicate 2/32C/._32C_S2r1__054.tif
- Figure 1/1A/Images/Replicate 2/32C/32C_S2r1__068.tif
- __MACOSX/Figure 1/1A/Images/Replicate 2/32C/._32C_S2r1__068.tif
- Figure 1/1A/Images/Replicate 2/32C/32C_S2r1__069.tif
- __MACOSX/Figure 1/1A/Images/Replicate 2/32C/._32C_S2r1__069.tif
- Figure 1/1A/Images/Replicate 2/32C/32C_S2r1__055.tif
- __MACOSX/Figure 1/1A/Images/Replicate 2/32C/._32C_S2r1__055.tif
- Figure 1/1A/Images/Replicate 2/32C/32C_S2r1__053.tif
- __MACOSX/Figure 1/1A/Images/Replicate 2/32C/._32C_S2r1__053.tif
- Figure 1/1A/Images/Replicate 2/32C/32C_S2r2__089.tif
- __MACOSX/Figure 1/1A/Images/Replicate 2/32C/._32C_S2r2__089.tif
- Figure 1/1A/Images/Replicate 2/32C/32C_S2r2__076.tif
- __MACOSX/Figure 1/1A/Images/Replicate 2/32C/._32C_S2r2__076.tif
- Figure 1/1A/Images/Replicate 2/32C/32C_S2r2__077.tif
- __MACOSX/Figure 1/1A/Images/Replicate 2/32C/._32C_S2r2__077.tif
- Figure 1/1A/Images/Replicate 2/32C/32C_S2r2__088.tif
- __MACOSX/Figure 1/1A/Images/Replicate 2/32C/._32C_S2r2__088.tif
- Figure 1/1A/Images/Replicate 2/32C/32C_S2r2__085.tif
- __MACOSX/Figure 1/1A/Images/Replicate 2/32C/._32C_S2r2__085.tif
- Figure 1/1A/Images/Replicate 2/32C/32C_S2r2__091.tif
- __MACOSX/Figure 1/1A/Images/Replicate 2/32C/._32C_S2r2__091.tif
- Figure 1/1A/Images/Replicate 2/32C/32C_S2r2__090.tif
- __MACOSX/Figure 1/1A/Images/Replicate 2/32C/._32C_S2r2__090.tif
- Figure 1/1A/Images/Replicate 2/32C/32C_S2r2__084.tif
- __MACOSX/Figure 1/1A/Images/Replicate 2/32C/._32C_S2r2__084.tif
- Figure 1/1A/Images/Replicate 2/32C/32C_S2r2__092.tif
- __MACOSX/Figure 1/1A/Images/Replicate 2/32C/._32C_S2r2__092.tif
- Figure 1/1A/Images/Replicate 2/32C/32C_S2r2__086.tif
- __MACOSX/Figure 1/1A/Images/Replicate 2/32C/._32C_S2r2__086.tif
- Figure 1/1A/Images/Replicate 2/32C/32C_S2r2__079.tif
- __MACOSX/Figure 1/1A/Images/Replicate 2/32C/._32C_S2r2__079.tif
- Figure 1/1A/Images/Replicate 2/32C/32C_S2r2__078.tif
- __MACOSX/Figure 1/1A/Images/Replicate 2/32C/._32C_S2r2__078.tif
- Figure 1/1A/Images/Replicate 2/32C/32C_S2r2__087.tif
- __MACOSX/Figure 1/1A/Images/Replicate 2/32C/._32C_S2r2__087.tif
- Figure 1/1A/Images/Replicate 2/32C/32C_S2r2__093.tif
- __MACOSX/Figure 1/1A/Images/Replicate 2/32C/._32C_S2r2__093.tif
- Figure 1/1A/Images/Replicate 2/32C/32C_S2r2__083.tif
- __MACOSX/Figure 1/1A/Images/Replicate 2/32C/._32C_S2r2__083.tif
- Figure 1/1A/Images/Replicate 2/32C/32C_S2r2__082.tif
- __MACOSX/Figure 1/1A/Images/Replicate 2/32C/._32C_S2r2__082.tif
- Figure 1/1A/Images/Replicate 2/32C/32C_S2r2__080.tif
- __MACOSX/Figure 1/1A/Images/Replicate 2/32C/._32C_S2r2__080.tif
- Figure 1/1A/Images/Replicate 2/32C/32C_S2r2__094.tif
- __MACOSX/Figure 1/1A/Images/Replicate 2/32C/._32C_S2r2__094.tif
- Figure 1/1A/Images/Replicate 2/32C/32C_S2r2__095.tif
- __MACOSX/Figure 1/1A/Images/Replicate 2/32C/._32C_S2r2__095.tif
- Figure 1/1A/Images/Replicate 2/32C/32C_S2r2__081.tif
- __MACOSX/Figure 1/1A/Images/Replicate 2/32C/._32C_S2r2__081.tif
- Figure 1/1A/Images/Replicate 2/32C/32C_S2r1__062.tif
- __MACOSX/Figure 1/1A/Images/Replicate 2/32C/._32C_S2r1__062.tif
- Figure 1/1A/Images/Replicate 2/32C/32C_S2r1__063.tif
- __MACOSX/Figure 1/1A/Images/Replicate 2/32C/._32C_S2r1__063.tif
- Figure 1/1A/Images/Replicate 2/32C/32C_S2r1__075.tif
- __MACOSX/Figure 1/1A/Images/Replicate 2/32C/._32C_S2r1__075.tif
- Figure 1/1A/Images/Replicate 2/32C/32C_S2r1__061.tif
- __MACOSX/Figure 1/1A/Images/Replicate 2/32C/._32C_S2r1__061.tif
- Figure 1/1A/Images/Replicate 2/32C/32C_S2r1__060.tif
- __MACOSX/Figure 1/1A/Images/Replicate 2/32C/._32C_S2r1__060.tif
- Figure 1/1A/Images/Replicate 2/32C/32C_S2r1__074.tif
- __MACOSX/Figure 1/1A/Images/Replicate 2/32C/._32C_S2r1__074.tif
- Figure 1/1A/Images/Replicate 2/32C/32C_S2r1__058.tif
- __MACOSX/Figure 1/1A/Images/Replicate 2/32C/._32C_S2r1__058.tif
- Figure 1/1A/Images/Replicate 2/32C/32C_S2r1__070.tif
- __MACOSX/Figure 1/1A/Images/Replicate 2/32C/._32C_S2r1__070.tif
- Figure 1/1A/Images/Replicate 2/32C/32C_S2r1__064.tif
- __MACOSX/Figure 1/1A/Images/Replicate 2/32C/._32C_S2r1__064.tif
- Figure 1/1A/Images/Replicate 2/32C/32C_S2r1__065.tif
- __MACOSX/Figure 1/1A/Images/Replicate 2/32C/._32C_S2r1__065.tif
- Figure 1/1A/Images/Replicate 2/32C/32C_S2r1__071.tif
- __MACOSX/Figure 1/1A/Images/Replicate 2/32C/._32C_S2r1__071.tif
- Figure 1/1A/Images/Replicate 2/32C/32C_S2r1__059.tif
- __MACOSX/Figure 1/1A/Images/Replicate 2/32C/._32C_S2r1__059.tif
- Figure 1/1A/Images/Replicate 2/32C/32C_S2r1__067.tif
- __MACOSX/Figure 1/1A/Images/Replicate 2/32C/._32C_S2r1__067.tif
- Figure 1/1A/Images/Replicate 2/32C/32C_S2r1__073.tif
- __MACOSX/Figure 1/1A/Images/Replicate 2/32C/._32C_S2r1__073.tif
- Figure 1/1A/Images/Replicate 2/32C/32C_S2r1__072.tif
- __MACOSX/Figure 1/1A/Images/Replicate 2/32C/._32C_S2r1__072.tif
- Figure 1/1A/Images/Replicate 2/32C/32C_S2r1__066.tif
- __MACOSX/Figure 1/1A/Images/Replicate 2/32C/._32C_S2r1__066.tif
- Figure 1/1A/Images/Replicate 2/37C/37C_S2r2__088.tif
- __MACOSX/Figure 1/1A/Images/Replicate 2/37C/._37C_S2r2__088.tif
- Figure 1/1A/Images/Replicate 2/37C/37C_S2r1__078.tif
- __MACOSX/Figure 1/1A/Images/Replicate 2/37C/._37C_S2r1__078.tif
- Figure 1/1A/Images/Replicate 2/37C/37C_S2r1__068.tif
- __MACOSX/Figure 1/1A/Images/Replicate 2/37C/._37C_S2r1__068.tif
- Figure 1/1A/Images/Replicate 2/37C/37C_S2r1__069.tif
- __MACOSX/Figure 1/1A/Images/Replicate 2/37C/._37C_S2r1__069.tif
- Figure 1/1A/Images/Replicate 2/37C/37C_S2r1__070.tif
- __MACOSX/Figure 1/1A/Images/Replicate 2/37C/._37C_S2r1__070.tif
- Figure 1/1A/Images/Replicate 2/37C/37C_S2r1__064.tif
- __MACOSX/Figure 1/1A/Images/Replicate 2/37C/._37C_S2r1__064.tif
- Figure 1/1A/Images/Replicate 2/37C/37C_S2r1__059.tif
- __MACOSX/Figure 1/1A/Images/Replicate 2/37C/._37C_S2r1__059.tif
- Figure 1/1A/Images/Replicate 2/37C/37C_S2r1__065.tif
- __MACOSX/Figure 1/1A/Images/Replicate 2/37C/._37C_S2r1__065.tif
- Figure 1/1A/Images/Replicate 2/37C/37C_S2r1__071.tif
- __MACOSX/Figure 1/1A/Images/Replicate 2/37C/._37C_S2r1__071.tif
- Figure 1/1A/Images/Replicate 2/37C/37C_S2r1__067.tif
- __MACOSX/Figure 1/1A/Images/Replicate 2/37C/._37C_S2r1__067.tif
- Figure 1/1A/Images/Replicate 2/37C/37C_S2r1__073.tif
- __MACOSX/Figure 1/1A/Images/Replicate 2/37C/._37C_S2r1__073.tif
- Figure 1/1A/Images/Replicate 2/37C/37C_S2r1__072.tif
- __MACOSX/Figure 1/1A/Images/Replicate 2/37C/._37C_S2r1__072.tif
- Figure 1/1A/Images/Replicate 2/37C/37C_S2r1__066.tif
- __MACOSX/Figure 1/1A/Images/Replicate 2/37C/._37C_S2r1__066.tif
- Figure 1/1A/Images/Replicate 2/37C/37C_S2r1__062.tif
- __MACOSX/Figure 1/1A/Images/Replicate 2/37C/._37C_S2r1__062.tif
- Figure 1/1A/Images/Replicate 2/37C/37C_S2r1__076.tif
- __MACOSX/Figure 1/1A/Images/Replicate 2/37C/._37C_S2r1__076.tif
- Figure 1/1A/Images/Replicate 2/37C/37C_S2r1__077.tif
- __MACOSX/Figure 1/1A/Images/Replicate 2/37C/._37C_S2r1__077.tif
- Figure 1/1A/Images/Replicate 2/37C/37C_S2r1__063.tif
- __MACOSX/Figure 1/1A/Images/Replicate 2/37C/._37C_S2r1__063.tif
- Figure 1/1A/Images/Replicate 2/37C/37C_S2r1__075.tif
- __MACOSX/Figure 1/1A/Images/Replicate 2/37C/._37C_S2r1__075.tif
- Figure 1/1A/Images/Replicate 2/37C/37C_S2r1__061.tif
- __MACOSX/Figure 1/1A/Images/Replicate 2/37C/._37C_S2r1__061.tif
- Figure 1/1A/Images/Replicate 2/37C/37C_S2r1__060.tif
- __MACOSX/Figure 1/1A/Images/Replicate 2/37C/._37C_S2r1__060.tif
- Figure 1/1A/Images/Replicate 2/37C/37C_S2r1__074.tif
- __MACOSX/Figure 1/1A/Images/Replicate 2/37C/._37C_S2r1__074.tif
- Figure 1/1A/Images/Replicate 2/37C/37C_S2r2__083.tif
- __MACOSX/Figure 1/1A/Images/Replicate 2/37C/._37C_S2r2__083.tif
- Figure 1/1A/Images/Replicate 2/37C/37C_S2r2__082.tif
- __MACOSX/Figure 1/1A/Images/Replicate 2/37C/._37C_S2r2__082.tif
- Figure 1/1A/Images/Replicate 2/37C/37C_S2r2__080.tif
- __MACOSX/Figure 1/1A/Images/Replicate 2/37C/._37C_S2r2__080.tif
- Figure 1/1A/Images/Replicate 2/37C/37C_S2r2__081.tif
- __MACOSX/Figure 1/1A/Images/Replicate 2/37C/._37C_S2r2__081.tif
- Figure 1/1A/Images/Replicate 2/37C/37C_S2r2__085.tif
- __MACOSX/Figure 1/1A/Images/Replicate 2/37C/._37C_S2r2__085.tif
- Figure 1/1A/Images/Replicate 2/37C/37C_S2r2__084.tif
- __MACOSX/Figure 1/1A/Images/Replicate 2/37C/._37C_S2r2__084.tif
- Figure 1/1A/Images/Replicate 2/37C/37C_S2r2__086.tif
- __MACOSX/Figure 1/1A/Images/Replicate 2/37C/._37C_S2r2__086.tif
- Figure 1/1A/Images/Replicate 2/37C/37C_S2r2__079.tif
- __MACOSX/Figure 1/1A/Images/Replicate 2/37C/._37C_S2r2__079.tif
- Figure 1/1A/Images/Replicate 2/37C/37C_S2r2__087.tif
- __MACOSX/Figure 1/1A/Images/Replicate 2/37C/._37C_S2r2__087.tif
- Figure 1/1A/Images/Replicate 3/32C/32C_S3r5__186.tif
- __MACOSX/Figure 1/1A/Images/Replicate 3/32C/._32C_S3r5__186.tif
- Figure 1/1A/Images/Replicate 3/32C/32C_S3r5__192.tif
- __MACOSX/Figure 1/1A/Images/Replicate 3/32C/._32C_S3r5__192.tif
- Figure 1/1A/Images/Replicate 3/32C/32C_S3r5__179.tif
- __MACOSX/Figure 1/1A/Images/Replicate 3/32C/._32C_S3r5__179.tif
- Figure 1/1A/Images/Replicate 3/32C/32C_S3r2__134.tif
- __MACOSX/Figure 1/1A/Images/Replicate 3/32C/._32C_S3r2__134.tif
- Figure 1/1A/Images/Replicate 3/32C/32C_S3r2__120.tif
- __MACOSX/Figure 1/1A/Images/Replicate 3/32C/._32C_S3r2__120.tif
- Figure 1/1A/Images/Replicate 3/32C/32C_S3r3__135.tif
- __MACOSX/Figure 1/1A/Images/Replicate 3/32C/._32C_S3r3__135.tif
- Figure 1/1A/Images/Replicate 3/32C/32C_S3r2__121.tif
- __MACOSX/Figure 1/1A/Images/Replicate 3/32C/._32C_S3r2__121.tif
- Figure 1/1A/Images/Replicate 3/32C/32C_S3r4__178.tif
- __MACOSX/Figure 1/1A/Images/Replicate 3/32C/._32C_S3r4__178.tif
- Figure 1/1A/Images/Replicate 3/32C/32C_S3r5__193.tif
- __MACOSX/Figure 1/1A/Images/Replicate 3/32C/._32C_S3r5__193.tif
- Figure 1/1A/Images/Replicate 3/32C/32C_S3r5__187.tif
- __MACOSX/Figure 1/1A/Images/Replicate 3/32C/._32C_S3r5__187.tif
- Figure 1/1A/Images/Replicate 3/32C/32C_S3r5__191.tif
- __MACOSX/Figure 1/1A/Images/Replicate 3/32C/._32C_S3r5__191.tif
- Figure 1/1A/Images/Replicate 3/32C/32C_S3r5__185.tif
- __MACOSX/Figure 1/1A/Images/Replicate 3/32C/._32C_S3r5__185.tif
- Figure 1/1A/Images/Replicate 3/32C/32C_S3r2__123.tif
- __MACOSX/Figure 1/1A/Images/Replicate 3/32C/._32C_S3r2__123.tif
- Figure 1/1A/Images/Replicate 3/32C/32C_S3r3__137.tif
- __MACOSX/Figure 1/1A/Images/Replicate 3/32C/._32C_S3r3__137.tif
- Figure 1/1A/Images/Replicate 3/32C/32C_S3r2__122.tif
- __MACOSX/Figure 1/1A/Images/Replicate 3/32C/._32C_S3r2__122.tif
- Figure 1/1A/Images/Replicate 3/32C/32C_S3r3__136.tif
- __MACOSX/Figure 1/1A/Images/Replicate 3/32C/._32C_S3r3__136.tif
- Figure 1/1A/Images/Replicate 3/32C/32C_S3r5__184.tif
- __MACOSX/Figure 1/1A/Images/Replicate 3/32C/._32C_S3r5__184.tif
- Figure 1/1A/Images/Replicate 3/32C/32C_S3r5__190.tif
- __MACOSX/Figure 1/1A/Images/Replicate 3/32C/._32C_S3r5__190.tif
- Figure 1/1A/Images/Replicate 3/32C/32C_S3r5__194.tif
- __MACOSX/Figure 1/1A/Images/Replicate 3/32C/._32C_S3r5__194.tif
- Figure 1/1A/Images/Replicate 3/32C/32C_S3r5__180.tif
- __MACOSX/Figure 1/1A/Images/Replicate 3/32C/._32C_S3r5__180.tif
- Figure 1/1A/Images/Replicate 3/32C/32C_S3r4__157.tif
- __MACOSX/Figure 1/1A/Images/Replicate 3/32C/._32C_S3r4__157.tif
- Figure 1/1A/Images/Replicate 3/32C/32C_S3r2__126.tif
- __MACOSX/Figure 1/1A/Images/Replicate 3/32C/._32C_S3r2__126.tif
- Figure 1/1A/Images/Replicate 3/32C/32C_S3r2__132.tif
- __MACOSX/Figure 1/1A/Images/Replicate 3/32C/._32C_S3r2__132.tif
- Figure 1/1A/Images/Replicate 3/32C/32C_S3r2__133.tif
- __MACOSX/Figure 1/1A/Images/Replicate 3/32C/._32C_S3r2__133.tif
- Figure 1/1A/Images/Replicate 3/32C/32C_S3r2__127.tif
- __MACOSX/Figure 1/1A/Images/Replicate 3/32C/._32C_S3r2__127.tif
- Figure 1/1A/Images/Replicate 3/32C/32C_S3r5__181.tif
- __MACOSX/Figure 1/1A/Images/Replicate 3/32C/._32C_S3r5__181.tif
- Figure 1/1A/Images/Replicate 3/32C/32C_S3r5__195.tif
- __MACOSX/Figure 1/1A/Images/Replicate 3/32C/._32C_S3r5__195.tif
- Figure 1/1A/Images/Replicate 3/32C/32C_S3r5__183.tif
- __MACOSX/Figure 1/1A/Images/Replicate 3/32C/._32C_S3r5__183.tif
- Figure 1/1A/Images/Replicate 3/32C/32C_S3r5__197.tif
- __MACOSX/Figure 1/1A/Images/Replicate 3/32C/._32C_S3r5__197.tif
- Figure 1/1A/Images/Replicate 3/32C/32C_S3r4__168.tif
- __MACOSX/Figure 1/1A/Images/Replicate 3/32C/._32C_S3r4__168.tif
- Figure 1/1A/Images/Replicate 3/32C/32C_S3r2__119.tif
- __MACOSX/Figure 1/1A/Images/Replicate 3/32C/._32C_S3r2__119.tif
- Figure 1/1A/Images/Replicate 3/32C/32C_S3r2__131.tif
- __MACOSX/Figure 1/1A/Images/Replicate 3/32C/._32C_S3r2__131.tif
- Figure 1/1A/Images/Replicate 3/32C/32C_S3r2__125.tif
- __MACOSX/Figure 1/1A/Images/Replicate 3/32C/._32C_S3r2__125.tif
- Figure 1/1A/Images/Replicate 3/32C/32C_S3r2__124.tif
- __MACOSX/Figure 1/1A/Images/Replicate 3/32C/._32C_S3r2__124.tif
- Figure 1/1A/Images/Replicate 3/32C/32C_S3r2__130.tif
- __MACOSX/Figure 1/1A/Images/Replicate 3/32C/._32C_S3r2__130.tif
- Figure 1/1A/Images/Replicate 3/32C/32C_S3r2__118.tif
- __MACOSX/Figure 1/1A/Images/Replicate 3/32C/._32C_S3r2__118.tif
- Figure 1/1A/Images/Replicate 3/32C/32C_S3r4__169.tif
- __MACOSX/Figure 1/1A/Images/Replicate 3/32C/._32C_S3r4__169.tif
- Figure 1/1A/Images/Replicate 3/32C/32C_S3r5__196.tif
- __MACOSX/Figure 1/1A/Images/Replicate 3/32C/._32C_S3r5__196.tif
- Figure 1/1A/Images/Replicate 3/32C/32C_S3r5__182.tif
- __MACOSX/Figure 1/1A/Images/Replicate 3/32C/._32C_S3r5__182.tif
- Figure 1/1A/Images/Replicate 3/32C/32C_S3r6__217.tif
- __MACOSX/Figure 1/1A/Images/Replicate 3/32C/._32C_S3r6__217.tif
- Figure 1/1A/Images/Replicate 3/32C/32C_S3r6__203.tif
- __MACOSX/Figure 1/1A/Images/Replicate 3/32C/._32C_S3r6__203.tif
- Figure 1/1A/Images/Replicate 3/32C/32C_S3r1__110.tif
- __MACOSX/Figure 1/1A/Images/Replicate 3/32C/._32C_S3r1__110.tif
- Figure 1/1A/Images/Replicate 3/32C/32C_S3r1__104.tif
- __MACOSX/Figure 1/1A/Images/Replicate 3/32C/._32C_S3r1__104.tif
- Figure 1/1A/Images/Replicate 3/32C/32C_S3r3__143.tif
- __MACOSX/Figure 1/1A/Images/Replicate 3/32C/._32C_S3r3__143.tif
- Figure 1/1A/Images/Replicate 3/32C/32C_S3r3__156.tif
- __MACOSX/Figure 1/1A/Images/Replicate 3/32C/._32C_S3r3__156.tif
- Figure 1/1A/Images/Replicate 3/32C/32C_S3r3__142.tif
- __MACOSX/Figure 1/1A/Images/Replicate 3/32C/._32C_S3r3__142.tif
[truncated: 698 more entries]
