# Supplementary material for: HNRNPH1 regulates the neuroprotective cold‐shock protein RBM3 expression through poison exon exclusion
Source: EMBO J. 2023 May 30;42(14):e113168. doi: 10.15252/embj.2022113168 (PMC10350819; doi:10.15252/embj.2022113168)
Supplement: Supplementary file 5 — Source Data for Figure 1 [file EMBJ-42-e113168-s008.zip › Figure 1/1A/GFP-RBM3 intensity_soma_nuclear_cytoplasmic.xlsx]

## Sheet: GFP-RBM3 i-neuron
	originial reading						normalised reading
	Somal		Nuclear		Cytoplasmic		Somal		Nuclear		Cytoplasmic
Cell number	37°C	32°C	37°C	32°C	37°C	32°C	37°C	32°C	37°C	32°C	37°C	32°C
1	28244.2	21613.5	47231.5	42383.3	14705.8	10040.4	1.41135	1.08002	1.35113	1.21244	1.42922	0.975797
2	23811.1	30132.9	38918.1	56087.9	13115.1	14059.8	1.18983	1.50573	1.11331	1.60448	1.27462	1.36644
3	31414.6	18769.7	55890.8	47957.4	12802.5	9798.47	1.56978	0.937913	1.59884	1.37189	1.24424	0.952288
4	16236.3	23187.2	28605.4	45404.3	7254.99	10537.7	0.811323	1.15866	0.818301	1.29886	0.705094	1.02414
5	15613	19683.6	23620	32526.3	9033.61	8067.13	0.780179	0.983584	0.675684	0.930463	0.877953	0.784024
6	16178.8	18279.6	29782.2	30579.9	9819.59	12350.9	0.808451	0.913424	0.851966	0.874783	0.954341	1.20035
7	33321.7	31783.9	56602.6	59854.3	17462.3	16483.7	1.66507	1.58823	1.6192	1.71222	1.69712	1.60201
8	21524	29930.8	37399.4	58718.7	14127.3	13040.2	1.07555	1.49563	1.06987	1.67974	1.373	1.26734
9	26215.2	34834.1	51107.2	60289.5	15620.1	13372.7	1.30996	1.74065	1.462	1.72467	1.51807	1.29966
10	15584.3	37699.8	35088	57214.6	8737.87	21422.3	0.77874	1.88385	1.00375	1.63671	0.849211	2.08198
11	20944.3	20659.7	33306.7	39929.2	10228.9	10169	1.04658	1.03236	0.95279	1.14224	0.994123	0.988295
12	17686.3	30576.9	31692.3	58066.2	9801.02	14601.1	0.883781	1.52792	0.906607	1.66107	0.952536	1.41905
13	10311	28007.7	18463.5	55949.1	5741.67	14001.7	0.515239	1.39953	0.528176	1.60051	0.558018	1.36079
14	16489.9	20464.7	23327.8	40502.4	8658.51	9675.38	0.823994	1.02261	0.667327	1.15863	0.841498	0.940325
15	15084	18315.5	22538.7	33798.5	10614.2	10278.1	0.753744	0.915221	0.644754	0.966858	1.03157	0.998903
16	10618.1	23234.3	19258.7	55780.1	5049.24	10241.6	0.530584	1.16101	0.550925	1.59567	0.490722	0.995355
17	16489.1	34957.1	31159.2	60366.9	7347.82	17048.1	0.823952	1.74679	0.891355	1.72689	0.714116	1.65686
18	22888.2	25431.3	44288.9	58826.8	11933.1	14013.7	1.14371	1.27079	1.26695	1.68283	1.15975	1.36195
19	19859.4	26633.4	32122.7	58811.2	11949.4	14242.6	0.992368	1.33086	0.91892	1.68238	1.16133	1.3842
20	16224.9	29701.4	25532.1	56160.1	9050.13	13074.1	0.810755	1.48417	0.730383	1.60654	0.879559	1.27064
21	16735.5	23858.3	28536.2	43297	9217.13	10726.9	0.836266	1.19219	0.81632	1.23858	0.895789	1.04252
22	13297.6	32144.4	19289	58926.3	6598.31	14435	0.664476	1.60624	0.551792	1.68567	0.641273	1.4029
23	18087.8	32932.5	31535.4	59469.9	8098.94	14893.7	0.903841	1.64562	0.902117	1.70123	0.787115	1.44748
24	17328.1	21925.6	30746.5	33800	9809.96	12996.9	0.86588	1.09561	0.879549	0.966899	0.953405	1.26314
25	24621.2	24668.3	45114.3	51936.2	14940.9	11306.3	1.23031	1.23267	1.29056	1.48571	1.45207	1.09883
26	18291.8	20051.3	34065.4	45608.9	11432.7	8111.32	0.914036	1.00195	0.974492	1.30471	1.11111	0.788318
27	16673.1	32897.5	31368.3	61041.4	9940.64	12629.6	0.833151	1.64388	0.897338	1.74618	0.966106	1.22744
28	23248.4	30946	40157.2	59911.7	13969.8	13261.8	1.16172	1.54636	1.14876	1.71387	1.35768	1.28888
29	23069.2	33725.8	43171.4	58959.9	12132.5	15594.2	1.15276	1.68527	1.23498	1.68664	1.17912	1.51556
30	21635	28519.9	38502.8	59932.2	11328.5	10207.7	1.0811	1.42513	1.10143	1.71445	1.10099	0.992058
31	13624.8	11147.4	20660.7	46805.8	7040.01	10504.8	0.680828	0.557031	0.591029	1.33895	0.684201	1.02093
32	20722.9	30304.6	35102.9	59495.5	12174.8	12928.6	1.03552	1.51431	1.00417	1.70196	1.18324	1.2565
33	14940	35287.6	26057.3	61031.2	8237.28	18803	0.746548	1.76331	0.745408	1.74589	0.80056	1.82742
34	24000	29331.1	46189.4	53596.3	15285.7	12545.5	1.19927	1.46567	1.32132	1.5332	1.48557	1.21926
35	20589.4	18022.4	39354.7	33572.6	11128	7293.97	1.02884	0.900574	1.1258	0.960396	1.08151	0.708882
36	18140	27994.4	33942.2	58481.3	9847.05	15524.2	0.906448	1.39887	0.970969	1.67295	0.957009	1.50876
37	28013	19681.5	50085.3	32050.5	12671.5	11277.5	1.3998	0.983479	1.43277	0.916854	1.23151	1.09603
38	22451.1	32019.5	41483.7	58830.5	11034.2	14947.9	1.12187	1.6	1.1867	1.68293	1.07238	1.45275
39	29456	28345.2	48832.6	57038.6	15197.1	16484.8	1.47191	1.4164	1.39693	1.63168	1.47697	1.60212
40	15604.7	29771.5	24541.3	57574.8	8574.62	15191.9	0.779761	1.48767	0.702041	1.64701	0.833346	1.47646
41	13557.4	30861.2	22052.4	58597.4	7123.51	14127.3	0.67746	1.54213	0.630843	1.67627	0.692315	1.373
42	21392.3	28554.9	35013.2	57638.8	11520.2	16479.2	1.06897	1.42688	1.00161	1.64885	1.11962	1.60157
43	14147.1	32485.1	20880.5	59888.6	7959.52	15666.6	0.706927	1.62327	0.597317	1.7132	0.773566	1.5226
44	22147	35912.8	37085.4	61500	14373.1	16324.3	1.10668	1.79455	1.06088	1.7593	1.39689	1.58652
45	24317	33960.3	48604.3	60904.6	12291.2	16075.3	1.21511	1.69698	1.3904	1.74227	1.19455	1.56231
46	24469.5	31318.1	38611.5	57650.6	12116.7	17586.4	1.22273	1.56496	1.10454	1.64918	1.17759	1.70918
47	26547.8	27735.1	52230.4	58047.6	11595.9	10958.8	1.32658	1.38591	1.49413	1.66054	1.12698	1.06506
48	26909.5	31732.8	51569.4	59529.5	13606.1	14559.5	1.34466	1.58568	1.47522	1.70293	1.32235	1.415
49	11188	20446.5	16306.2	42467.8	6511.79	13011	0.559061	1.0217	0.466462	1.21486	0.632864	1.2645
50	20683.5	30444.5	34653.8	55806.9	10240.5	18145	1.03355	1.5213	0.991323	1.59644	0.995251	1.76347
51	11223.1	27224.3	18853.8	60498.3	6597.87	13277.9	0.560814	1.36039	0.539342	1.73065	0.64123	1.29044
52	20135.9	29757	34713.7	60240.7	10763.8	15208.4	1.00618	1.48694	0.993038	1.72327	1.0461	1.47807
53	20762.5	16948.9	40880.8	37828.3	10488	7048.48	1.03749	0.846928	1.16946	1.08214	1.0193	0.685024
54	20521.4	11680.8	49200.7	24304.8	12127.6	4040.98	1.02545	0.583684	1.40746	0.695275	1.17865	0.392732
55	25688.2	12724.3	57920.3	26786.9	10295.1	6123.23	1.28363	0.635828	1.6569	0.766279	1.00056	0.595101
56	13535.4	16744.3	22682.6	40072.1	6439.18	6276.32	0.676357	0.836706	0.64887	1.14632	0.625807	0.609979
57	10239.6	14485.9	15455.4	35975.5	5489.81	5297.05	0.511669	0.723857	0.442124	1.02913	0.53354	0.514807
58	12277.5	25664.6	17545.5	60488.3	6067.09	11085.9	0.613501	1.28245	0.501915	1.73036	0.589645	1.07741
59	10363	18258.3	17374.5	43070.7	4828.46	7206.32	0.517833	0.912359	0.497024	1.2321	0.469266	0.700364
60	12192.4	17801	21056.6	36867.5	6072.29	7114.6	0.609249	0.889511	0.602356	1.05465	0.59015	0.69145
61	14190.2	21164.6	21582	59568.5	7471.2	7959.84	0.709081	1.05759	0.617387	1.70405	0.726107	0.773596
62	15066.2	32384.6	22617	59019.3	6129.73	12051.3	0.752853	1.61825	0.646995	1.68834	0.595732	1.17124
63	30247.9	22587.7	54700.5	58774.3	13303.9	8994.06	1.51148	1.1287	1.56479	1.68133	1.29297	0.87411
64	12988.8	18837.8	24973.2	41251.4	6036.33	7787.43	0.649046	0.941319	0.714397	1.18006	0.586656	0.75684
65	13491.4	10319.8	23835.9	18178	6578.68	3498.48	0.674159	0.515678	0.681863	0.520009	0.639365	0.340008
66	17641.3	10347.6	33554.6	24583.3	7691.64	4802.16	0.88153	0.517068	0.959881	0.703242	0.747531	0.466709
67	30516.6	9361.22	47895	15128	13360.2	4970.91	1.5249	0.467777	1.37011	0.43276	1.29844	0.48311
68	22666.2	19688.7	46377.5	42467.4	9465.23	10065.7	1.13262	0.983839	1.3267	1.21484	0.919901	0.978263
69	20797.1	19701.8	41453.1	41863.8	9240.55	7742.55	1.03923	0.984493	1.18583	1.19758	0.898065	0.752479
70	14015.4	13063.8	27143	28052.7	5948.57	6798.89	0.700343	0.652791	0.776466	0.80249	0.578126	0.660767
71	21189	10485.5	42394.2	20295.8	10512.3	5173.55	1.05881	0.523954	1.21275	0.580593	1.02166	0.502804
72	21042.8	24466	35510.4	48689.2	8710.23	13702.5	1.0515	1.22256	1.01583	1.39283	0.846525	1.33171
73	17240.3	23887.8	33536.3	41777.5	8292.99	9409.33	0.861489	1.19367	0.959357	1.19511	0.805974	0.914469
74	20192.8	23077.7	35160.5	49526.1	12291.7	10433	1.00903	1.15319	1.00582	1.41677	1.1946	1.01396
75	16819.7	29398.4	33848.6	55768	8746.32	11656.2	0.840476	1.46903	0.96829	1.59533	0.850032	1.13283
76	12857.6	21548.5	28116.3	49012.2	6648.35	8338.22	0.642491	1.07677	0.804309	1.40207	0.646136	0.81037
77	21369.2	28249.4	36913.9	57308.6	8798.93	12149.6	1.06781	1.41161	1.05598	1.6394	0.855145	1.18079
78	30300.6	23231.8	49315.1	48958	16089.3	10420.9	1.51411	1.16088	1.41073	1.40052	1.56367	1.01278
79	18001.1	27923.9	31878.5	51126.4	7976.66	17159.2	0.89951	1.39535	0.911931	1.46255	0.775231	1.66766
80	17904.6	27506.4	33952.7	52356	10857.5	12798.2	0.894686	1.37448	0.97127	1.49772	1.05521	1.24382
81	9338.58	21458.6	13690.2	43991.7	5820.41	13511.6	0.466646	1.07228	0.391628	1.25845	0.565671	1.31316
82	16412.9	13841.8	35708.1	37469.1	6876.91	5427.56	0.820146	0.69167	1.02148	1.07186	0.668349	0.527491
83	18574.3	26941.6	29017	58591	9822.31	10324.3	0.928152	1.34626	0.830076	1.67608	0.954605	1.00339
84	13675.3	16042.9	20900.6	34652.8	5549.41	7225.55	0.68335	0.801659	0.597893	0.991296	0.539332	0.702232
85	11460.2	25235.4	19969.1	52619.9	6604.13	10061.1	0.572665	1.261	0.571246	1.50527	0.641838	0.97781
86	11542	12942.3	19202.6	30865.8	5853.33	6802.66	0.57675	0.646724	0.54932	0.882962	0.56887	0.661133
87	11970.1	32050.2	18476.8	56520.3	7331.56	12906.2	0.59814	1.60154	0.528557	1.61685	0.712535	1.25432
88	10726.6	27827.5	18411.4	52504.1	6832.03	12962.9	0.536003	1.39053	0.526685	1.50196	0.663988	1.25983
89	27621.9	27414	41086.1	53065.4	18603.9	12852.6	1.38026	1.36987	1.17533	1.51801	1.80807	1.24911
90	20802.5	11891.8	30707.8	24029.4	10612.3	4942.57	1.03949	0.594229	0.878444	0.687396	1.03138	0.480356
91	17009.5	22535.9	31330.3	45150.3	7832.31	10822.4	0.849959	1.12611	0.896251	1.29159	0.761202	1.0518
92	22719.9	16167.2	41959.1	29802.5	12257.7	7140.06	1.13531	0.807871	1.2003	0.852546	1.19129	0.693924
93	16093.9	11829	21706.9	22451.1	7846.81	5619.69	0.804206	0.591089	0.620959	0.642248	0.762611	0.546163
94	20256.6	23928.7	28729.8	53726.4	11043	8778.29	1.01222	1.19571	0.82186	1.53692	1.07324	0.853139
95	12893.3	29846.3	31397.2	57624	6392.99	11469.2	0.644273	1.49141	0.898165	1.64842	0.621319	1.11466
96	21405.6	35976.4	38540.4	48751.1	10812.5	16947	1.06963	1.79773	1.10251	1.3946	1.05084	1.64704
97	28894.9	26665.3	53415.6	54727.5	14145.6	7820.78	1.44387	1.33245	1.52803	1.56556	1.37477	0.760081
98	16674.8	18464.8	39030.5	38768.9	6649.76	7652.65	0.833236	0.922679	1.11653	1.10904	0.646273	0.743741
99	34985.4	29847.3	48795.2	59588.5	18396.7	12097.8	1.74821	1.49146	1.39586	1.70462	1.78793	1.17575
100	20456.4	27419.9	36497.7	46006.5	8669.87	13230.9	1.0222	1.37016	1.04407	1.31608	0.842603	1.28588
101	13391.6	27333.9	25214.6	55781.1	6627.08	11661	0.669171	1.36587	0.721303	1.5957	0.644068	1.13331
102	11030.3	26650.8	18276.8	55808.2	5518.06	16869	0.55118	1.33173	0.522836	1.59648	0.536286	1.63945
103	26444.4	27528.3	46118.5	57767.1	14389.2	14121.1	1.32142	1.37558	1.31929	1.65251	1.39845	1.37239
104	21725.3	35216.2	32634.9	54994.5	8619.02	15762.9	1.08561	1.75974	0.93357	1.5732	0.83766	1.53196
105	20630.9	29800.2	40941.6	58537.5	11647.4	12187.1	1.03092	1.48911	1.1712	1.67455	1.13198	1.18444
106	23290	13309.7	47510.1	23193.7	8145.17	7505.58	1.16379	0.66508	1.3591	0.66349	0.791608	0.729448
107	15071.8	24695	25496.8	59346.6	7559.06	10981.9	0.753134	1.234	0.729374	1.6977	0.734645	1.0673
108	28827.5	21882.9	53556	43185.9	13165.6	9909.77	1.4405	1.09348	1.53205	1.2354	1.27953	0.963105
109	24058.6	34825	49989.4	62654.7	11370.3	20866.9	1.2022	1.74019	1.43002	1.79233	1.10505	2.028
110	24043.2	31599.8	49810	60777.1	9164.89	17180	1.20143	1.57903	1.42489	1.73862	0.890712	1.66968
111	6692.9	12503.9	12656.3	27540.5	3226.33	4768.39	0.334442	0.624814	0.362054	0.787838	0.313558	0.463428
112	21135.9	35378.9	33697.5	60088.9	11313.3	15599	1.05615	1.76787	0.963969	1.71893	1.09951	1.51602
113	28967.6	26469.9	53392.3	57432.8	17633.1	7876.59	1.4475	1.32269	1.52737	1.64295	1.71371	0.765505
114	24283.6	23553.2	46823	47144.3	12711.4	8147.48	1.21344	1.17694	1.33944	1.34863	1.23539	0.791833
115	25011.4	25224.5	35757.7	51189.1	11726.2	9902.34	1.24981	1.26046	1.0229	1.46434	1.13964	0.962383
116	12220.3	35910.7	18570.2	57756.4	5899.76	14958	0.610643	1.79444	0.53123	1.65221	0.573382	1.45373
117	20217.5	27122.2	33604.1	53610.1	11844.9	12579.3	1.01026	1.35529	0.961296	1.5336	1.15118	1.22255
118	28048.4	28176.3	51697.5	51350.4	18606.4	11603	1.40157	1.40796	1.47889	1.46896	1.80831	1.12766
119	26049.4	22340.9	50148.8	47710.6	14375.3	9481.23	1.30168	1.11637	1.43458	1.36483	1.3971	0.921456
120	21867.4	22342.8	35349.2	40436.7	10801.2	15607.5	1.09271	1.11646	1.01122	1.15675	1.04974	1.51685
121	15437.2	21654.5	28746.2	38442.2	6216.79	12504	0.771392	1.08207	0.822329	1.0997	0.604194	1.21523
122	20521.5	31215.3	37234.2	59941.4	11684.6	13023.1	1.02545	1.55982	1.06514	1.71471	1.1356	1.26568
123	15305.6	40045.4	26296	61609.8	8584.72	15151	0.764818	2.00105	0.752238	1.76244	0.834327	1.47249
124	14668.6	18833.1	23739.7	34677.9	5963.62	5562.13	0.732987	0.941084	0.679109	0.992014	0.579589	0.540569
125	21756.8	26962.3	35303.4	57339.3	12059.3	12201.2	1.08718	1.3473	1.00991	1.64028	1.17201	1.18581
126	21796	22525.9	39987.4	41173.2	11412.7	9335	1.08914	1.12561	1.1439	1.17782	1.10917	0.907245
127	16880.2	28068.8	30074.8	54908.2	7698.26	11618	0.843499	1.40259	0.860334	1.57073	0.748174	1.12912
128	18447.8	11317.6	38070.1	25716.1	10162.7	5666.75	0.921829	0.565535	1.08905	0.735648	0.987689	0.550737
129	28471.4	23623.8	51586.8	47158.9	17985.9	12326.2	1.4227	1.18048	1.47572	1.34905	1.748	1.19795
130	15742.6	26503	22758.5	52515	10751.9	12729.6	0.786651	1.32434	0.651043	1.50227	1.04495	1.23716
131	22117.2	30025.1	35917.3	56096.6	11597.8	10991.7	1.10519	1.50034	1.02747	1.60473	1.12716	1.06825
132	17343.5	29917.9	28540.3	59728.5	8574.88	14871.2	0.866647	1.49499	0.816439	1.70862	0.83337	1.4453
133	16461.8	29854	28965.5	57056.1	9951.48	11940.5	0.82259	1.4918	0.828601	1.63218	0.967158	1.16046
134	27814.1	39771.3	52129.8	59401.8	14911.6	15831.1	1.38986	1.98736	1.49125	1.69928	1.44922	1.53858
135	36533.1	44899.1	58108.9	61598.5	17209.9	22021.2	1.82555	2.24359	1.66229	1.76212	1.67259	2.14018
136	14280.7	31678.4	24504.4	60109.9	6823.69	14738.4	0.713601	1.58296	0.700984	1.71954	0.663176	1.43239
137	20742.7	26233.1	38252.7	54808.1	9129.33	13476.8	1.03651	1.31086	1.09428	1.56787	0.887256	1.30977
138	19966.7	33576.1	30133.6	59439	9807.33	13020	0.997727	1.67778	0.862018	1.70034	0.953149	1.26538
139	25284.9	20824.7	41836	39387.2	13624.9	9512.49	1.26348	1.04061	1.19678	1.12673	1.32417	0.924494
140	27805	31226.6	44277.2	58221.9	14193.2	12977.4	1.38941	1.56038	1.26662	1.66552	1.3794	1.26124
141	12959.5	17285.2	24393.7	38331.2	7099.86	7368.97	0.647584	0.863737	0.697818	1.09652	0.690017	0.716171
142	18276.1	39692.5	24509.3	61002.9	7863.57	17576.2	0.91325	1.98342	0.701126	1.74508	0.76424	1.70819
143	14400.8	28892.9	24355.1	57689	5483.35	9853.6	0.719604	1.44377	0.696714	1.65028	0.532913	0.957646
144	16991.1	25691.4	31086.6	53687.6	8144.37	8647.04	0.849037	1.28379	0.88928	1.53581	0.791531	0.840384
145	21694.3	24447.6	38999.3	57053.7	11675.3	9901.69	1.08406	1.22164	1.11564	1.63211	1.13469	0.96232
146	27862.9	22060.6	43398.3	53132.6	13584.9	6849.07	1.3923	1.10236	1.24147	1.51994	1.32028	0.665643
147	27136.6	33658.1	47718.8	60283.7	13576.3	15917.7	1.35601	1.68188	1.36507	1.72451	1.31945	1.547
148	26555.5	30428.2	40308.6	57153.7	14582.2	13296.2	1.32697	1.52049	1.15309	1.63497	1.41721	1.29222
149	20890	30752.6	40147.7	61368.5	10996.2	14876.3	1.04387	1.5367	1.14849	1.75554	1.0687	1.44579
150	15635.5	22368.3	28812.7	43522.7	7997.35	8689.17	0.7813	1.11774	0.824229	1.24503	0.777242	0.844478
151	28969.8	26707.1	55893.9	54571.8	13523	12126	1.44761	1.33454	1.59893	1.56111	1.31426	1.17849
152	25831.9	21247.5	43261.6	40446.6	16162.3	6583.69	1.29081	1.06173	1.23756	1.15704	1.57077	0.639852
153	29961.9	29115.4	46322.2	53500.1	23754.8	13217.9	1.49719	1.45489	1.32512	1.53045	2.30867	1.28461
154	15557.2	28120.1	23220	61365.1	6837.93	12854	0.77739	1.40515	0.664244	1.75544	0.66456	1.24925
155	22096.3	21271.1	36475.2	54558.9	12131	6996.54	1.10414	1.06291	1.04343	1.56074	1.17898	0.679976
156	36730.9	38132.2	58798	59399.2	17207.5	16234.8	1.83543	1.90545	1.68201	1.6992	1.67235	1.57782
157	24098.9	25522.5	55196	51943.5	12067.1	9356.7	1.20422	1.27535	1.57896	1.48592	1.17277	0.909354
158	26096.7	35419.7	58747.5	61418.3	9044.85	13838.9	1.30404	1.76991	1.68056	1.75696	0.879045	1.34496
159	20300.4	20909.3	38314.1	37974.3	9636.64	10440.9	1.0144	1.04483	1.09603	1.08631	0.93656	1.01472
160	25088.5	25599.3	42667.7	60046.4	14404.7	9532.63	1.25366	1.27919	1.22057	1.71772	1.39995	0.926452
161	26099.8	22502.6	43147	46723.4	13018.2	12398.7	1.3042	1.12445	1.23428	1.33659	1.26521	1.205
162	30030.9	35014.1	56828.2	61122	13154.1	14472.2	1.50063	1.74964	1.62566	1.74849	1.27841	1.40652
163	20406.2	21749.5	29175.4	43877.2	10485.7	9535.04	1.01969	1.08682	0.834608	1.25517	1.01908	0.926686
164	34689.8	33526.7	50569.4	61859.8	12676.8	16796.6	1.73344	1.67532	1.44661	1.76959	1.23203	1.63242
165	18320.1	33667.5	34833.7	60065.7	8061.64	16755.8	0.915447	1.68235	0.99647	1.71827	0.78349	1.62846
166	14900.9	27159.9	25869.6	47063.5	6199.01	14496.6	0.744593	1.35717	0.740039	1.34632	0.602466	1.40889
167	20999.8	13020.1	32503.8	54874.6	10432.3	10589.3	1.04935	0.650611	0.92982	1.56977	1.01389	1.02915
168	23069.7	24496.4	41947.4	46029.2	10438.4	9995.74	1.15278	1.22408	1.19997	1.31674	1.01448	0.97146
169	24361.2	28000	50670.3	59405.2	10991.4	11071.1	1.21732	1.39915	1.4495	1.69938	1.06823	1.07597
170	15821.2	26654.3	23465.8	53407.3	8996.83	10087.2	0.790579	1.33191	0.671274	1.5278	0.874378	0.980349
171	20489.2	16681.1	31685.5	31676.1	12520.9	6478.08	1.02384	0.83355	0.906413	0.906144	1.21688	0.629588
172	17789.6	15075.6	25273	30200.7	8585.04	7807.38	0.888943	0.753323	0.722971	0.863937	0.834358	0.758779
173	22381.4	31950.7	40695.7	61215.5	10928.5	11312.1	1.11839	1.59657	1.16416	1.75116	1.06212	1.0994
174	16810.6	20466.8	33674.3	45327.5	8035.49	7321.9	0.84002	1.02272	0.963306	1.29666	0.780948	0.711597
175	28838.8	14445	41732.9	43821.5	15025.1	4714.56	1.44107	0.721811	1.19383	1.25358	1.46025	0.458196
176	20262.4	32152.7	41217.5	61197.7	11393.2	14963.1	1.0125	1.60666	1.17909	1.75065	1.10727	1.45423
177	16524	30520	28267.2	58795.3	7767.37	12525.1	0.825697	1.52507	0.808626	1.68193	0.754891	1.21728
178	28606.6	32162.5	49446.5	57908.9	16498.2	12858.6	1.42946	1.60715	1.41449	1.65657	1.60342	1.24969
179	27017.8	26309.7	57829.9	56309.3	14224.9	12595	1.35007	1.31469	1.65431	1.61081	1.38248	1.22407
180	16686.4	47137.3	26109	58719.5	9138.55	20617.5	0.833814	2.35544	0.746886	1.67976	0.888152	2.00376
181	14966.9	21289.2	29913.8	38746.2	7185.88	9640.28	0.747892	1.06381	0.85573	1.10839	0.698377	0.936913
182	9983.7	19583.5	14397.8	33127.2	5103.04	7638.25	0.498882	0.978581	0.411872	0.947652	0.495951	0.742342
183	14946.8	21810.8	29650	32074.9	7198.69	12637	0.746884	1.08988	0.848182	0.91755	0.699622	1.22815
184	17716.7	30179.5	30895.5	59685.5	7787.43	11495.4	0.885299	1.50806	0.883812	1.70739	0.756841	1.1172
185	22399.2	34719.7	33991.7	60649	12576.4	12865	1.11928	1.73493	0.972384	1.73496	1.22227	1.25032
186	8378.06	33170.7	16692.4	59734.1	5311.5	13957.3	0.418649	1.65753	0.47751	1.70879	0.516211	1.35647
187	22386.2	34942.2	39232.9	58327.2	11120	12872.7	1.11863	1.74605	1.12232	1.66854	1.08072	1.25107
188	20889.9	29798.1	32676.7	57962.2	9841.86	13365.4	1.04386	1.489	0.934767	1.6581	0.956505	1.29895
189	31856.7	21459.8	53513.8	44331.2	12835.7	9646.86	1.59187	1.07234	1.53084	1.26816	1.24747	0.937554
190	17616.3	12113.2	29102	22131.7	6434.46	5599.96	0.88028	0.605291	0.832508	0.633111	0.625349	0.544245
191	12687.5	26770	23611.4	56816.2	5971.56	10070.5	0.633989	1.33769	0.675441	1.62531	0.580361	0.978728
192	14594.9	11773.8	21777.3	20373.1	6988.83	6476.09	0.7293	0.588332	0.622972	0.582803	0.679226	0.629394
193	22721	32901.6	43447.6	60459.2	8727.27	13552.9	1.13536	1.64408	1.24288	1.72953	0.848181	1.31717
194	30396.9	31074.6	51584.8	51858.6	19842.9	16118.2	1.51892	1.55278	1.47566	1.48349	1.92848	1.56649
195	27718.8	33236.6	44195.2	61384.5	12705.6	12533.3	1.3851	1.66082	1.26427	1.756	1.23483	1.21808
196	20670.9	32113	35868.8	61429.7	13277.9	19445.5	1.03292	1.60468	1.02608	1.75729	1.29045	1.88986
197	10775.5	23669.9	20374.7	49414.7	3722.09	9409.75	0.538449	1.18278	0.58285	1.41358	0.36174	0.914509
198	13595.9	26574.6	18736.9	52640.3	8723.37	12175.5	0.679383	1.32792	0.535998	1.50586	0.847801	1.1833
199	16046.1	18505	26143.6	38935.1	12310.2	8155.34	0.801816	0.924687	0.747878	1.1138	1.1964	0.792597
200	25019.7	41164.8	45924.8	61846.7	13659	26535.8	1.25022	2.05699	1.31375	1.76922	1.32748	2.57895
201	18771.7	30045.2	30837.5	44571.7	9683.82	12493.1	0.938015	1.50135	0.882154	1.27504	0.941145	1.21417
202	14643.4	20651.4	22031.8	48203	7685.3	10739.4	0.731728	1.03194	0.630252	1.37892	0.746914	1.04373
203	7427.65	30651.9	12000	59526.1	3927.7	14865.4	0.371157	1.53166	0.343277	1.70283	0.381723	1.44473
204	23772.5	13900.2	35471.2	23107.2	15028.6	5303.77	1.1879	0.694588	1.01471	0.661016	1.46059	0.51546
205	18319.6	31049.7	25876.2	52822.8	7907.46	14110.5	0.915426	1.55154	0.740227	1.51108	0.768505	1.37136
206	12747.4	33539.2	21068.3	59570.4	5148.22	15006.2	0.636984	1.67594	0.602691	1.7041	0.500342	1.45841
207	20217.9	26274	31127.4	45784.4	11842.6	13690.8	1.01028	1.3129	0.890445	1.30973	1.15095	1.33057
208		21385.2		56355.4		11580.9		1.06861		1.61213		1.12551
209		20358.4		49388.9		8128.93		1.0173		1.41284		0.79003
210		28993		60283.8		16379.8		1.44877		1.72451		1.59191
211		26288.9		54900.9		15220.4		1.31365		1.57052		1.47923
212		31727.2		60939		15225.4		1.5854		1.74325		1.47972
213		22614.7		48772.9		8216.37		1.13005		1.39522		0.798527
214		18384.8		44101.1		6443.17		0.918684		1.26158		0.626195
215		15932.7		35475.3		6485.89		0.79615		1.01482		0.630347
216		25779.6		50804.1		12137.2		1.2882		1.45333		1.17958
217		21774.2		48414.1		9970.74		1.08805		1.38496		0.96903
218		29402.7		60657.2		15416.1		1.46924		1.73519		1.49826
219		17223.6		48378.4		7343.9		0.860656		1.38394		0.713735
220		27240.7		51090.8		9494.39		1.36121		1.46153		0.922735
