# Supplementary material for: HNRNPH1 regulates the neuroprotective cold‐shock protein RBM3 expression through poison exon exclusion
Source: EMBO J. 2023 May 30;42(14):e113168. doi: 10.15252/embj.2022113168 (PMC10350819; doi:10.15252/embj.2022113168)
Supplement: Supplementary file 5 — Source Data for Figure 1 [file EMBJ-42-e113168-s008.zip › Figure 1/1B/western_RBM3_GFP_quantification.xlsx]

## Sheet: Sheet1
	37°C A	37°C B	37°C C	32°C A	32°C B	32°C C
RBM3	3697.05	3696.21	3858.19	5617.41	6837.35	6574.34
GFP	5026.3	5135.9	5280.01	7573.86	8357.49	8770.01
GAPDH	1804.61	1606.72	2189.83	1936	2424.08	2321.8
RBM3/GAPDH	2.04867	2.30046	1.76187	2.90156	2.8206	2.83157
GFP/GAPDH	2.78526	3.19651	2.41115	3.91212	3.4477	3.77725
normalised RBM3/GAPDH	1.00573	1.12934	0.864932	1.42443	1.38468	1.39007
normalised GFP/GAPDH	0.995574	1.14257	0.861853	1.39836	1.23236	1.35016
