# Supplementary material for: HNRNPH1 regulates the neuroprotective cold‐shock protein RBM3 expression through poison exon exclusion
Source: EMBO J. 2023 May 30;42(14):e113168. doi: 10.15252/embj.2022113168 (PMC10350819; doi:10.15252/embj.2022113168)
Supplement: Supplementary file 6 — Source Data for Figure 2 [file EMBJ-42-e113168-s004.zip]

Archive with 24 entries (19 files):
- Figure 2/
- __MACOSX/._Figure 2
- Figure 2/2D 2E/
- __MACOSX/Figure 2/._2D 2E
- Figure 2/.DS_Store
- __MACOSX/Figure 2/._.DS_Store
- Figure 2/2A/
- __MACOSX/Figure 2/._2A
- Figure 2/2C/
- __MACOSX/Figure 2/._2C
- Figure 2/2B/
- __MACOSX/Figure 2/._2B
- Figure 2/2D 2E/.DS_Store
- __MACOSX/Figure 2/2D 2E/._.DS_Store
- Figure 2/2D 2E/~$qPCR_i-neuron_positive regulator.xlsx
- __MACOSX/Figure 2/2D 2E/._~$qPCR_i-neuron_positive regulator.xlsx
- Figure 2/2D 2E/qPCR_i-neuron_RBM3mRNA_sgRNA_37C_32C.xlsx
- __MACOSX/Figure 2/2D 2E/._qPCR_i-neuron_RBM3mRNA_sgRNA_37C_32C.xlsx
- Figure 2/2A/flow cytometry_median GFP_positive regulator.xlsx
- __MACOSX/Figure 2/2A/._flow cytometry_median GFP_positive regulator.xlsx
- Figure 2/2C/qPCR_i-neuron_RBM3mRNA_37C_32C.xlsx
- __MACOSX/Figure 2/2C/._qPCR_i-neuron_RBM3mRNA_37C_32C.xlsx
- Figure 2/2B/flow cytometry_median GFP_negative regulator.xlsx
- __MACOSX/Figure 2/2B/._flow cytometry_median GFP_negative regulator.xlsx
