# Supplementary material for: HNRNPH1 regulates the neuroprotective cold‐shock protein RBM3 expression through poison exon exclusion
Source: EMBO J. 2023 May 30;42(14):e113168. doi: 10.15252/embj.2022113168 (PMC10350819; doi:10.15252/embj.2022113168)
Supplement: Supplementary file 6 — Source Data for Figure 2 [file EMBJ-42-e113168-s004.zip › Figure 2/2D 2E/qPCR_i-neuron_RBM3mRNA_sgRNA_37C_32C.xlsx]

## Sheet: Sheet1
Cq values (RBM3 exon 3)	sgRNA	37°C A				37°C B				37°C C				32°C A				32°C B				32°C C
	HNRNPH1	21.1199	21.305	21.1199	21.2126	23.2237	23.2662	23.202	23.1611	22.7411	22.7372	22.7048	22.8462	18.8222	18.8933	18.8734	18.7841	19.9593	19.998	20.0218	19.9338	19.0177	19.0884	19.2077	19.0362
	RBM3	21.9756	22.2389	21.9892	21.9298	22.4671	22.5347	22.4979	22.5761	22.8152	22.819	22.8081	22.7612	19.484	19.4209	19.3567	19.4134	21.0619	21.0294	21.008	21.0568	19.1856	19.2808	19.319	19.465
	TNPO3	21.7174	21.654	21.6959	21.4503	22.0223	21.9117	22.1271	21.9513	22.2933	22.2247	22.3382	22.335	19.5743	19.6845	19.7509	19.7215	20.1882	20.1895	20.2	20.1379	19.2216	19.2928	19.231	19.2223
	PNISR	22.2689	22.2638	22.325	22.3368	22.0161	21.9726	21.9406	22.039	22.5634	22.5938	22.5484	22.6181	18.9839	18.9471	18.8749	18.9247	19.8269	19.9225	19.9607	19.9287	18.8702	18.9816	18.9926	18.9101
	SNRNP70	21.7462	21.8035	21.8526	21.8455	22.1216	22.1089	22.1112	22.0895	22.5204	22.4306	22.4509	22.4323	18.981	18.8361	18.8133	18.9775	19.4701	19.4794	19.3308	19.2996	19.1547	19.0787	19.1087	19.1784
	PUF60	21.047	20.9553	20.9131	21.0196	22.1115	22.1719	22.0863	22.0685	22.1334	22.1999	22.1318	22.031	18.8011	18.8397	18.7937	18.7314	20.1688	20.228	20.2238	20.1717	19.4763	19.5465	19.4616	19.4162
	LUC7L3	21.4525	21.7083	21.6792	21.7807	21.6459	21.7682	21.8016	21.6612	22.3082	22.2706	22.3707	22.3783	18.56	18.5768	18.6384	18.6167	19.6609	19.702	19.6068	19.6662	19.0782	19.0328	19.1263	18.9609
	HTATSF1	22.4313	22.38	22.5159	22.3324	22.1618	22.1041	22.2432	22.1936	22.4217	22.5232	22.5434	22.4011	21.0428	20.9963	20.8185	20.8496	20.7741	20.7248	20.657	20.7339	20.3298	20.1267	19.5383	20.3207
	KPNB1	22.0116	22.0889	22.0524	22.1499	23.0496	23.0276	23.0528	22.9524	22.2497	21.9841	22.2378	22.2297	21.0604	21.0103	20.9405	21.0069	21.1821	21.0973	21.1543	21.0159	20.2203	20.0484	20.0522	20.1955
	WTAP	21.9466	22.0768	22.0932	22.0521	22.3872	22.5114	22.4484	22.362	22.8626	22.8143	22.8318	22.9021	20.7789	20.7782	20.8097	20.7749	20.7908	20.785	20.7672	20.7864	20.3758	20.4544	20.4752	20.3795
	SRSF2	22.4269	22.331	22.2119	22.2149	22.2152	22.132	22.0702	22.2009	22.2805	22.2796	22.3541	22.1754	20.5272	20.4491	20.3779	20.4665	20.4837	20.4146	20.3654	20.3342	20.7871	20.821	20.7573	20.7378
	Non-targeting	22.3092	22.374	22.4058	22.3172	21.9689	21.9273	21.8346	21.9827	22.3886	22.383	22.2441	22.3461	20.3126	20.4472	20.3372	20.2401	20.6289	20.6487	20.4964	20.5701	20.663	20.6665	20.6247	20.5345
	reporter	22.2447	22.0737	22.1052	22.1825	22.0434	22.1993	22.0867	22.1301	22.2947	22.3199	22.2944	22.4567	20.6596	20.6002	20.5877	20.6729	19.4093	19.3866	19.1874	19.123	20.6773	20.6777	20.6113	20.4738
Cq values (RBM3 exon 4-5)	sgRNA	37°C A				37°C B				37°C C				32°C A				32°C B				32°C C
	HNRNPH1	20.4095	20.4358	20.2141	20.0638	21.525	21.4773	22.1278	22.0951	21.0069	21.0658	21.4106	21.7204	17.2883	17.6882	17.5413	17.592	18.5874	18.6615	17.8927	18.4475	17.3994	17.9453	18.1297	17.9181
	RBM3	20.9543	21.427	20.7893	20.8445	22.0055	21.5155	21.2997	21.5388	21.7295	21.7618	21.8447	21.8501	18.03	18.364	18.0153	18.1529	19.5106	19.7814	19.6556	19.8967	17.7184	17.9945	17.9817	18.0481
	TNPO3	19.9788	20.9127	19.9547		20.656	20.8027	20.8167	20.9248	21.1097	21.2663	21.1846	21.3393	18.2997	18.3967	18.6133	18.5921	18.7044	18.8849	19.0544	18.615	18.2718	17.9396	18.2532	18.1751
	PNISR	20.897	20.9014	20.8884	20.8337	20.0769	21.0152	20.8107	20.7575	21.334	21.2807	21.5305	21.2407	17.4639	17.5246	17.5313	17.4042	18.6912	18.7839	18.6244	18.7516	17.4821	17.8322	17.6586	17.9196
	SNRNP70		20.7466	20.3281	20.391	20.8084	20.5675	20.827	20.7415	21.1079	20.859	21.197	21.0147	17.4031	17.5139	17.4947	17.5127	18.027	17.9285	17.787	17.9066	17.5521	17.6732	17.8495	17.9867
	PUF60	19.647	19.8778	19.9115	19.9748	20.8716	21.3989	21.0099	20.878	21.0394	20.856	20.9742	20.8873	17.0975	17.5941	17.1499	17.6031	18.9479	19.0088	18.6543	18.9673	18.2771	17.9654	18.4671	18.2249
	LUC7L3	20.9753	20.6196	20.6571	20.5274	20.2248	20.5554	20.4933	20.324	20.9086	21.3424	20.7294	21.3516	17.3356	17.3954	17.2627	17.3598	18.3185	17.8477	18.0168	17.9217	17.4849	17.8082	17.2716	17.6877
	HTATSF1	20.9711	20.7785	20.4401	20.4492	21.1401	21.2372	21.2686	21.2515	21.4911	21.3489	21.598	21.9991	19.4268	19.6083	19.6315	19.7671	19.1496	19.1116	19.1036	19.3671	18.6949	19.144		18.9444
	KPNB1	20.8406	21.2294	21.2816	21.2841	21.9686	22.1462	21.6381	21.9161	21.2183	21.1783	21.1719	21.4921	19.2057	19.7204	19.7488	19.8598	19.8597	20.0012	19.627	20.0234	18.5547	18.5731	18.5604	19.1015
	WTAP		21.0711	21.1093	21.2804	21.4286	21.3798	21.2655	21.5643	21.7578	21.7424	21.7576	21.79	19.4073	19.371	19.3813	19.0803	19.1679	19.6096	19.2657	19.3351	18.9944	19.2029	18.8298	18.732
	SRSF2	20.9452	20.8923	20.9744	20.7586	21.2225	20.8838	20.9502	21.1435	20.9352	20.7894	20.9512	21.0659	19.1551	19.2778	18.9191	18.667	18.9286	19.2261	19.1182	18.8946	19.3129	18.9566	19.2555	19.1295
	Non-targeting	20.7406	20.9104	20.9934	20.9674	20.6774	20.3917	20.4807	20.7672	20.868	21.2493	21.2795	21.3626	18.9761	19.2428	18.9462	18.8833	18.9184	19.2819	19.0011	19.351	19.3712	19.4745	19.2195	19.1653
	reporter	21.4396	21.1823	21.3288	21.252	20.9563	20.6129	20.8987	20.8516	21.3159	21.2916	21.0571	21.4534	19.2728	19.4861	18.864	19.3877	18.2543	18.387	17.8423	18.1914	19.3308	19.413	19.3139	19.4277
Cq values (18s rRNA)	sgRNA	37°C A				37°C B				37°C C				32°C A				32°C B				32°C C
	HNRNPH1	13.1197	13.0693	13.1582	13.1171	15.0452	15.0503	15.0873	15.1255	14.4463	14.3384	14.3877	14.3706	12.9447	12.9279	12.8	12.8934	13.2247	13.2761	13.3354	13.259	13.1364	12.9635	13.1128	13.0735
	RBM3	13.5838	13.9626	13.9455	13.8938	14.5125	14.5633	14.6122	14.4607	14.5453	14.446	14.5439	14.4749	13.0832	13.1206	13.1886	13.0472	14.3308	14.2686	14.463	14.2057	13.51	13.4631	13.4564	13.5299
	TNPO3	13.6884	13.5714	13.6199	13.5472	14.3474	14.3308	14.3714	14.316	13.9227	14.024	14.059	14.2034	13.8037	13.7836	13.6928	13.6538	13.3085	13.3934	13.3586	13.3511	13.5157	13.3731	13.6157	13.4375
	PNISR	14.0918	14.1849	14.086	14.0899	14.0738	14.089	14.0893	14.152	14.3886	14.3731	14.3452	14.4169	12.9916	12.9838	12.9945	12.9178	13.2074	13.541	13.5886	13.6299	13.1213	13.1376	13.3085	13.2891
	SNRNP70	13.7405	13.9603	13.9641	13.919	14.1162	14.1526	14.0718	14.0782	14.2051	14.1689	14.4236	14.1918	12.995	12.9513	12.7515	12.591	12.6657	12.7743	12.7249	12.7816	13.0137	12.9756	12.9151	13.0114
	PUF60	13.2633	13.2279	13.4107	13.305	14.225	14.2585	14.3244	14.0888	14.1298	14.0604	14.0799	14.0025	12.7833	12.8038	12.8645	12.8083	13.6915	13.4426	13.3931	13.2915	13.4516	13.3344	13.3249	13.5062
	LUC7L3	13.6275	13.7366	13.8412	13.5447	13.6994	13.7745	13.574	13.361	14.2641	14.2895	14.25	14.25	12.8169	12.7413	12.7876	12.715	13.1568	13.207	13.2759	13.1323	13.2941	13.2117	13.2316	13.1609
	HTATSF1	14.2458	14.4297	14.3557	14.4028	14.6392	14.5354	14.5808	14.6228	14.7615	14.808	14.7772	14.8141	15.0825	15.0459	14.9902	14.9813	14.3799	14.458	14.2741	14.3434	14.5495	14.5868	14.3605	14.6018
	KPNB1	14.6213	14.696	14.4942	14.4857	15.4534	15.3772	15.4566	15.3063	14.2656	14.3322	14.2008	14.3818	14.9845	15.0238	14.8988	14.9454	14.4531	14.4549	14.4699	14.4254	14.2164	14.2645	14.3832	14.3822
	WTAP	14.5017	14.6028	14.3277	14.3894	14.8549	14.8302	14.7151	14.7947	15.0236	14.8854	15.0331	14.9969	15.0116	14.9308	14.887	15.0222	14.1314	14.1997	14.119	13.9424	14.7846	14.7905	14.8707
	SRSF2	14.4543	14.6615	14.4125	14.5431	14.4874	14.4312	14.5084	14.48	14.3777	14.3246	14.3227	14.359	14.6788	14.7536	14.5826	14.7558	13.675	13.6725	13.7315	13.8308	15.0587	15.0233	15.0708	15.0828
	Non-targeting	14.6545	14.8465	14.6055	14.5205	14.1323	14.1412	14.1406	14.0921	14.3907	14.2755	14.3813	14.3328	14.4355	14.6201	14.6556	14.6176	14.2472	14.3569	14.3502	14.4893	14.8211	14.8607	14.9821	15.055
	reporter	14.7187	14.5312	14.7332	14.6243	14.4735	14.318	14.3527	14.3607	14.1618	14.1534	14.1379	14.0894	14.9218	14.9306	14.8422	14.7258	13.848	13.8134	13.5659	13.8846	14.9996	15.096	14.9635	14.8756
relative fold change (RBM3 exon 3)	sgRNA	37°C A				37°C B				37°C C				32°C A				32°C B				32°C C
	HNRNPH1	1	0.879591	0.999982	0.937768	0.232651	0.225889	0.236173	0.242967	0.32508	0.325948	0.333351	0.302239	4.91694	4.68045	4.74551	5.04849	2.23561	2.17635	2.14079	2.27533	4.29382	4.08838	3.76386	4.23912
	RBM3	0.552614	0.460429	0.547426	0.570446	0.393071	0.375056	0.384754	0.364466	0.308798	0.307973	0.310317	0.320576	3.10786	3.24688	3.39465	3.26377	1.04103	1.06476	1.08065	1.04471	3.82195	3.57795	3.48439	3.14901
	TNPO3	0.66092	0.690591	0.670827	0.795324	0.535018	0.577645	0.497509	0.561989	0.443389	0.464972	0.429788	0.430758	2.91926	2.70455	2.58304	2.63615	1.90754	1.90578	1.89201	1.97526	3.7278	3.54821	3.70346	3.72595
	PNISR	0.45096	0.452526	0.433751	0.43021	0.537324	0.55377	0.566178	0.528834	0.367684	0.360024	0.37152	0.354007	4.39544	4.50917	4.74047	4.57976	2.45033	2.29325	2.23334	2.2834	4.75606	4.40238	4.369	4.62627
	SNRNP70	0.64785	0.622604	0.601775	0.604751	0.499435	0.503848	0.503039	0.510639	0.378804	0.403145	0.397499	0.40265	4.40438	4.86979	4.94713	4.41499	3.13805	3.11784	3.45599	3.53155	3.90467	4.11608	4.03112	3.84123
	PUF60	1.05181	1.12087	1.15416	1.072	0.502943	0.482314	0.511804	0.518137	0.495351	0.473052	0.495902	0.5318	4.98937	4.85768	5.01475	5.23605	1.93342	1.8556	1.86109	1.92949	3.12454	2.97616	3.15645	3.25747
	LUC7L3	0.794129	0.665112	0.678653	0.63254	0.694502	0.638029	0.623421	0.68714	0.438814	0.450422	0.420207	0.418017	5.89678	5.82842	5.58471	5.66937	2.7492	2.67207	2.85437	2.73917	4.1173	4.24913	3.98235	4.46622
	HTATSF1	0.402944	0.41752	0.379998	0.43152	0.485706	0.505497	0.459035	0.475102	0.405626	0.378082	0.372805	0.411448	1.05492	1.08947	1.23232	1.20604	1.27091	1.31502	1.37831	1.30678	1.72919	1.99069	2.99303	1.7402
	KPNB1	0.539001	0.510855	0.523974	0.489728	0.262496	0.266515	0.261913	0.280775	0.456986	0.549346	0.460781	0.46337	1.04214	1.07897	1.13243	1.08147	0.957828	1.01583	0.976459	1.0748	1.86562	2.1017	2.09615	1.89793
	WTAP	0.563825	0.515183	0.509362	0.524083	0.415433	0.381184	0.398201	0.422772	0.298815	0.308995	0.305269	0.290749	1.26661	1.26728	1.23988	1.27016	1.25621	1.26128	1.27694	1.26009	1.675	1.58615	1.56348	1.67065
	SRSF2	0.404155	0.431934	0.469109	0.468154	0.468062	0.495816	0.517532	0.472723	0.447324	0.447611	0.425085	0.481128	1.50811	1.59195	1.67248	1.57286	1.55425	1.63051	1.68702	1.72392	1.25949	1.23026	1.28573	1.3033
	Non-targeting	0.438513	0.419272	0.410107	0.436092	0.555161	0.571427	0.609343	0.549905	0.41504	0.416649	0.458777	0.427447	1.74998	1.59408	1.7204	1.84017	1.40543	1.38625	1.54061	1.46389	1.37257	1.36931	1.40953	1.50043
	reporter	0.458567	0.516285	0.505123	0.478763	0.527243	0.473238	0.511654	0.496491	0.44295	0.435296	0.443032	0.395915	1.37589	1.43373	1.44611	1.36323	3.27291	3.32498	3.81709	3.99139	1.35906	1.35868	1.42272	1.56495
relative fold change (RBM3 exon 4-5)	sgRNA	37°C A				37°C B				37°C C				32°C A				32°C B				32°C C
	HNRNPH1	1	0.98189	1.14503	1.27076	0.461534	0.477048	0.303901	0.310863	0.660908	0.634464	0.499611	0.403055	8.70078	6.59466	7.3014	7.04926	3.53581	3.35889	5.72295	3.89588	8.05623	5.51806	4.85593	5.62289
	RBM3	0.685453	0.493948	0.768548	0.739661	0.330787	0.464559	0.539527	0.457111	0.400534	0.391642	0.369778	0.368392	5.20351	4.12798	5.25686	4.77863	1.86457	1.54549	1.68626	1.42675	6.45806	5.33312	5.38045	5.13871
	TNPO3	1.34784	0.705506	1.37052		0.842893	0.761442	0.75405	0.699611	0.61546	0.552162	0.58433	0.524922	4.31616	4.0355	3.4729	3.5244	3.26044	2.87708	2.55801	3.46883	4.40041	5.5399	4.4576	4.7054
	PNISR	0.713249	0.71105	0.71748	0.745255	1.25922	0.657123	0.757221	0.785639	0.526832	0.546676	0.45975	0.562044	7.70393	7.38635	7.35216	8.02914	3.29048	3.08566	3.44641	3.15547	7.60728	5.96796	6.73118	5.61718
	SNRNP70		0.791591	1.05802	1.01289	0.758435	0.896213	0.748699	0.794414	0.616242	0.73228	0.579328	0.657343	8.03552	7.44148	7.54109	7.44738	5.21424	5.58264	6.158	5.66803	7.2469	6.66354	5.8969	5.36203
	PUF60	1.69637	1.44557	1.41225	1.35161	0.725921	0.503679	0.659573	0.722685	0.64619	0.733816	0.676058	0.718031	9.93093	7.03888	9.57674	6.99494	2.754	2.64018	3.37565	2.71733	4.38429	5.44162	3.84333	4.54586
	LUC7L3	0.675549	0.864482	0.842263	0.921512	1.13654	0.903777	0.943559	1.06106	0.707541	0.52379	0.801086	0.520463	8.42012	8.07829	8.8566	8.28033	4.26038	5.90433	5.25142	5.60894	7.59236	6.06824	8.80234	6.59696
	HTATSF1	0.677532	0.774285	0.978993	0.972857	0.60265	0.563398	0.551277	0.557871	0.472505	0.52143	0.438761	0.332263	1.97609	1.74245	1.71465	1.56083	2.3947	2.45868	2.47226	2.05964	3.28188	2.40399		2.76083
	KPNB1	0.741693	0.566471	0.546347	0.545395	0.33936	0.300038	0.426722	0.351937	0.570828	0.586874	0.589504	0.472177	2.30332	1.61224	1.58085	1.46374	1.46389	1.32704	1.72	1.30678	3.61686	3.57103	3.60275	2.47586
	WTAP		0.632147	0.615644	0.54679	0.493393	0.510371	0.55247	0.449124	0.392753	0.396958	0.39281	0.384068	2.00303	2.05402	2.03949	2.51248	2.36453	1.74089	2.2095	2.10584	2.66668	2.30792	2.98907	3.19871
	SRSF2	0.689805	0.715562	0.675997	0.785026	0.569178	0.719792	0.68743	0.601207	0.694587	0.76849	0.68692	0.634427	2.38559	2.19118	2.8096	3.34605	2.79109	2.27102	2.44743	2.8578	2.13844	2.73747	2.22525	2.42839
	Non-targeting	0.794886	0.706669	0.66715	0.679256	0.830488	1.01237	0.951817	0.780361	0.727716	0.558688	0.547139	0.516524	2.70074	2.24485	2.75733	2.8801	2.81096	2.18482	2.65432	2.08271	2.05378	1.91183	2.28145	2.36888
	reporter	0.489674	0.585261	0.52874	0.557658	0.684508	0.868455	0.712394	0.736058	0.53351	0.542562	0.638338	0.484991	2.19872	1.89655	2.91892	2.03037	4.45429	4.06287	5.92621	4.65281	2.1121	1.99506	2.13689	1.97484
relative fold change (18s rRNA)	sgRNA	37°C A				37°C B				37°C C				32°C A				32°C B				32°C C
	HNRNPH1	1	1.03552	0.97363	1.00179	0.263239	0.262325	0.255668	0.248993	0.398703	0.429654	0.415237	0.420194	1.12892	1.14216	1.24806	1.16981	0.929768	0.897257	0.86114	0.907969	0.988449	1.11434	1.00481	1.03256
	RBM3	0.72492	0.557498	0.564183	0.584729	0.38083	0.367634	0.355395	0.394746	0.372261	0.398796	0.372615	0.390888	1.02563	0.999352	0.953374	1.05151	0.431926	0.45097	0.394125	0.471061	0.76297	0.788199	0.79183	0.752533
	TNPO3	0.674233	0.731198	0.706991	0.743543	0.426991	0.431936	0.419955	0.436402	0.573149	0.53429	0.521496	0.471803	0.622426	0.631148	0.672158	0.690579	0.877309	0.827162	0.847355	0.851811	0.759938	0.838889	0.709066	0.802284
	PNISR	0.509756	0.477896	0.511825	0.510417	0.516167	0.510745	0.510638	0.48892	0.414979	0.419455	0.427637	0.406915	1.09285	1.09874	1.09066	1.15019	0.941038	0.746743	0.722502	0.702116	0.998905	0.987646	0.877327	0.889188
	SNRNP70	0.650293	0.558419	0.556946	0.57462	0.501226	0.488707	0.516889	0.514595	0.471245	0.483243	0.40502	0.475634	1.09025	1.1238	1.29073	1.44257	1.36986	1.27048	1.31473	1.2641	1.07625	1.10501	1.15236	1.07791
	PUF60	0.905264	0.927756	0.817313	0.879462	0.464815	0.454135	0.433865	0.510826	0.496494	0.52097	0.513986	0.542306	1.26259	1.24474	1.1935	1.24091	0.672768	0.799428	0.827381	0.887715	0.794507	0.861701	0.867439	0.76499
	LUC7L3	0.703294	0.652055	0.606468	0.744821	0.669096	0.635161	0.729868	0.845971	0.452371	0.444488	0.456821	0.456808	1.23354	1.2999	1.25883	1.32383	0.974635	0.941257	0.897387	0.991272	0.886152	0.938221	0.925346	0.971835
	HTATSF1	0.458148	0.403308	0.424538	0.410912	0.348803	0.374819	0.363208	0.352782	0.320452	0.310279	0.316985	0.30898	0.256522	0.263126	0.273477	0.275172	0.417469	0.395479	0.449257	0.428168	0.371169	0.361699	0.42314	0.357954
	KPNB1	0.353158	0.335349	0.385688	0.387962	0.198374	0.209126	0.197936	0.21966	0.451911	0.431519	0.47268	0.416937	0.274559	0.267173	0.291371	0.282106	0.396819	0.396328	0.392241	0.404523	0.467592	0.452248	0.416518	0.41681
	WTAP	0.383681	0.357728	0.43285	0.414738	0.30036	0.305549	0.330917	0.313165	0.267222	0.294087	0.265465	0.272218	0.269444	0.284975	0.293753	0.26747	0.495961	0.473009	0.500246	0.56536	0.31537	0.314082	0.297085
	SRSF2	0.396486	0.343454	0.408147	0.372822	0.387499	0.402899	0.381904	0.389485	0.41813	0.433789	0.434372	0.423585	0.339353	0.322211	0.362759	0.321733	0.68051	0.681711	0.654367	0.610836	0.260797	0.267268	0.25862	0.256477
	Non-targeting	0.345115	0.302114	0.357053	0.378714	0.495632	0.492587	0.492794	0.509652	0.414366	0.448799	0.417086	0.431325	0.401701	0.353459	0.344871	0.354056	0.457689	0.424202	0.426174	0.386996	0.307487	0.299158	0.275023	0.261458
	reporter	0.330114	0.375918	0.3268	0.352421	0.391253	0.435775	0.425431	0.42307	0.485625	0.488445	0.493717	0.510593	0.286761	0.285015	0.303029	0.328482	0.603602	0.618265	0.733987	0.588485	0.271702	0.254146	0.278582	0.29608
RBM3 mRNA/18s rRNA	sgRNA	37°C A				37°C B				37°C C				32°C A				32°C B				32°C C
	HNRNPH1	1	0.89746	1.09903	1.08969	1.24481	1.25138	1.04786	1.10375	1.16256	1.05842	0.982813	0.83063	5.79381	4.86422	4.71638	5.0996	3.02391	3.01332	4.06465	3.27909	5.95022	4.26239	4.25468	4.72829
	RBM3	0.849003	0.855418	1.14968	1.11088	0.946845	1.13541	1.282	1.034	0.944733	0.870864	0.909103	0.87916	3.92092	3.66339	4.43096	3.75576	3.22561	2.84453	3.42508	2.59176	6.51157	5.54207	5.46815	5.3455
	TNPO3	1.39986	0.95461	1.35623	1.06964	1.57272	1.53543	1.45847	1.43683	0.911433	0.948352	0.96096	1.00787	5.70292	5.23438	4.45595	4.41382	2.84264	2.83088	2.59626	3.07298	5.3296	5.28508	5.73017	5.21901
	PNISR	1.11257	1.18697	1.08994	1.10935	1.5936	1.18109	1.28226	1.31836	1.06059	1.05766	0.966443	1.0962	5.3247	5.25253	5.41289	5.27215	3.01741	3.56228	3.83992	3.82309	6.02163	5.18985	6.18123	5.73299
	SNRNP70	0.996242	1.25718	1.43269	1.36204	1.22791	1.37501	1.18729	1.2377	1.02526	1.12436	1.18483	1.08165	5.45664	5.35669	4.73214	3.97494	2.9529	3.28381	3.5089	3.53929	4.94261	4.73944	4.23095	4.21033
	PUF60	1.47555	1.37203	1.56207	1.36869	1.29994	1.08532	1.33915	1.19791	1.13952	1.13093	1.12652	1.13947	5.57513	4.69774	5.80644	4.877	3.42989	2.76872	3.0294	2.5794	4.65848	4.6702	4.01526	5.03028
	LUC7L3	1.04145	1.1629	1.24664	1.02504	1.32782	1.19555	1.05083	1.00934	1.23175	1.09277	1.27006	1.02108	5.71232	5.27868	5.58683	5.17558	3.51144	4.21989	4.31433	3.95419	6.30938	5.41223	6.3983	5.58534
	HTATSF1	1.14046	1.40978	1.43669	1.5768	1.5511	1.42379	1.38501	1.45933	1.36616	1.431	1.2759	1.19665	5.62844	5.23629	5.31532	4.98603	4.17888	4.54667	4.1089	3.83163	6.41817	6.04814	7.07338	6.12339
	KPNB1	1.79035	1.60413	1.38724	1.33212	1.50455	1.3522	1.68899	1.43107	1.13019	1.31582	1.10261	1.12188	5.64294	4.93659	4.59202	4.45993	2.98405	2.92952	3.30399	2.92969	5.55534	6.05767	6.59773	5.20074
	WTAP	1.46951	1.59528	1.29372	1.29073	1.50732	1.44354	1.41738	1.39143	1.282	1.19089	1.30444	1.22757	5.9115	5.6615	5.41338	6.67891	3.475	3.13271	3.35776	2.8813	6.70151	6.09171	7.27667
	SRSF2	1.33171	1.61869	1.37973	1.62605	1.332	1.48275	1.56181	1.36875	1.3331	1.35204	1.24402	1.30431	5.58937	5.79646	5.97564	7.13044	3.06064	2.82275	3.10523	3.6337	6.2928	6.86633	6.54036	6.93638
	Non-targeting	1.71072	1.80171	1.46497	1.43713	1.36999	1.54407	1.5454	1.28534	1.3263	1.07502	1.20122	1.08939	5.41196	5.35192	6.31543	6.5022	4.34271	4.10257	4.745	4.51192	5.46033	5.40846	6.52036	7.2107
	reporter	1.43546	1.46227	1.58138	1.46617	1.53545	1.47113	1.41912	1.42889	1.00103	0.99495	1.07712	0.85821	6.06536	5.78559	6.77996	5.06478	6.32565	5.9448	6.47987	7.32293	6.2357	6.47817	6.25889	5.93756
RBM3 mRNA/18s rRNA (normalised to 37°C non-targeting sgRNA)	sgRNA	37°C A				37°C B				37°C C				32°C A				32°C B				32°C C
	HNRNPH1	0.712113	0.639092	0.782634	0.775979	0.886448	0.891122	0.746196	0.785995	0.827875	0.753716	0.699873	0.591502	4.12584	3.46387	3.35859	3.63149	2.15336	2.14582	2.89449	2.33508	4.23723	3.0353	3.02981	3.36707
	RBM3	0.604586	0.609154	0.818704	0.791074	0.67426	0.80854	0.912927	0.736326	0.672756	0.620153	0.647384	0.626061	2.79214	2.60875	3.15534	2.67452	2.297	2.02563	2.43904	1.84563	4.63697	3.94657	3.89394	3.8066
	TNPO3	0.996855	0.67979	0.965791	0.761705	1.11995	1.0934	1.0386	1.02319	0.649043	0.675333	0.684311	0.717716	4.06112	3.72747	3.17314	3.14313	2.02428	2.01591	1.84883	2.18831	3.79528	3.76357	4.08053	3.71652
	PNISR	0.792275	0.845254	0.776162	0.789981	1.13482	0.841071	0.913111	0.938818	0.75526	0.753172	0.688216	0.780615	3.79179	3.74039	3.85459	3.75437	2.14874	2.53675	2.73445	2.72247	4.28808	3.69576	4.40173	4.08253
	SNRNP70	0.709436	0.895251	1.02024	0.969923	0.874408	0.979164	0.845484	0.881381	0.730103	0.800668	0.843729	0.770257	3.88574	3.81457	3.36982	2.8306	2.1028	2.33845	2.49873	2.52038	3.5197	3.37501	3.01291	2.99823
	PUF60	1.05076	0.977041	1.11237	0.974661	0.925705	0.772868	0.953624	0.853047	0.811469	0.805349	0.802208	0.811429	3.97012	3.34532	4.13484	3.47297	2.44247	1.97164	2.15727	1.83682	3.31736	3.32571	2.85932	3.58213
	LUC7L3	0.741627	0.828113	0.887746	0.729947	0.945559	0.851365	0.748306	0.718762	0.877142	0.778175	0.904429	0.727121	4.06781	3.75901	3.97845	3.68559	2.50054	3.00504	3.07229	2.81583	4.49299	3.85412	4.55631	3.97739
	HTATSF1	0.812139	1.00392	1.02309	1.12286	1.10456	1.0139	0.986283	1.03921	0.972863	1.01903	0.908584	0.852152	4.00808	3.72883	3.78511	3.55061	2.97583	3.23774	2.926	2.72855	4.57046	4.30695	5.03704	4.36054
	KPNB1	1.27493	1.14232	0.987874	0.948621	1.07141	0.962916	1.20275	1.01908	0.804822	0.937009	0.785185	0.798904	4.01841	3.51541	3.27004	3.17597	2.12498	2.08615	2.35281	2.08627	3.95603	4.31374	4.69832	3.70351
	WTAP	1.04646	1.13602	0.921277	0.919147	1.07338	1.02796	1.00934	0.990858	0.912931	0.848048	0.928911	0.874168	4.20965	4.03163	3.85493	4.75613	2.47459	2.23085	2.3911	2.05181	4.77223	4.33799	5.18181
	SRSF2	0.948328	1.15269	0.98252	1.15793	0.948535	1.05588	1.11219	0.974706	0.949318	0.962807	0.885886	0.928815	3.98026	4.12773	4.25533	5.07767	2.17952	2.01012	2.21127	2.5876	4.48118	4.8896	4.65747	4.93949
	Non-targeting	1.21823	1.28302	1.04322	1.0234	0.975586	1.09955	1.1005	0.915307	0.944474	0.765538	0.855406	0.775767	3.85392	3.81117	4.4973	4.6303	3.0925	2.92149	3.37897	3.21299	3.88837	3.85143	4.64323	5.13483
	reporter	1.02221	1.0413	1.12612	1.04407	1.09342	1.04761	1.01057	1.01753	0.712846	0.708516	0.767031	0.611142	4.31922	4.11999	4.82809	3.60669	4.50458	4.23336	4.6144	5.21475	4.44052	4.61318	4.45703	4.22821
