# Supplementary material for: HNRNPH1 regulates the neuroprotective cold‐shock protein RBM3 expression through poison exon exclusion
Source: EMBO J. 2023 May 30;42(14):e113168. doi: 10.15252/embj.2022113168 (PMC10350819; doi:10.15252/embj.2022113168)
Supplement: Supplementary file 6 — Source Data for Figure 2 [file EMBJ-42-e113168-s004.zip › Figure 2/2A/flow cytometry_median GFP_positive regulator.xlsx]

## Sheet: Sheet1
Gene KO	37°C									32°C
RBM3	0.141002	0.145926	0.149993	0.152301	0.14368	0.133256	0.17219	0.175167	0.198883	0.219869	0.218356	0.216854	0.202594	0.211148	0.212609	0.277772	0.277772	0.256582
HNRNPH1	0.530579	0.557064	0.578804	0.679255	0.693591	0.735888	0.725868	0.743764	0.783624	0.849068	0.857993	0.870041	0.913319	0.969077	0.952332	1.0573	1.10631	1.12184
TNPO3	0.805814	0.817127	0.822844	0.91014	0.87591	0.878966	0.962365	0.969094	0.959016	1.13126	1.11533	1.10622	1.21691	1.27584	1.19129	1.39613	1.38401	1.38704
PNISR	0.669945	0.662982	0.62924	0.74103	0.728238	0.713182	0.743764	0.754191	0.746359	1.11077	1.14264	1.1176	1.16055	1.17848	1.18617	1.44155	1.38704	1.3507
HUWE1	0.778215	0.800217	0.80301	0.863784	0.900674	0.922919	0.986124	1.01754	1.03904	1.09939	1.12671	1.1176	1.18617	1.20666	1.21691	1.35979	1.4567	1.42641
SNRNP70	0.817127	0.825717	0.831494	0.845913	0.903817	0.854802	0.952359	0.996484	0.962365	1.15402	1.16313	1.16995	1.19385	1.19129	1.20666	1.44761	1.44761	1.42338
PUF60	0.891537	0.891537	0.879189	1.02733	1.01755	0.999963	1.03542	1.05362	1.05362	1.29514	1.28604	1.28149	1.37831	1.42186	1.38856	1.56875	1.60812	1.57784
KLF7	0.822844	0.825717	0.786394	0.965703	0.962341	0.952332	0.982692	0.986124	0.955681	1.19955	1.19499	1.17451	1.32195	1.33988	1.31683	1.48395	1.43853	1.43853
TAF4	0.90091	0.907215	0.888432	0.958993	0.993015	0.982683	0.986124	1.02109	1.014	1.27238	1.31335	1.28149	1.29889	1.35526	1.32707	1.51424	1.55664	1.55058
EIF3G	0.953718	0.965099	0.983308	1.02733	1.04014	1.05039	1.14157	1.18207	1.15357	1.28149	1.27693	1.27238	1.34501	1.35013	1.33476	1.60812	1.55664	1.54755
RPLP2	0.780931	0.780931	0.77281	0.87591	0.878966	0.882036	1.014	0.999964	1.01047	1.16995	1.1654	1.14947	1.23741	1.24509	1.23741	1.4991	1.49304	1.51424
EIF3B	0.92868	0.926404	0.891537	1.01755	1.02733	1.01048	1.1576	1.15357	1.12969	1.26328	1.27238	1.25873	1.30914	1.30914	1.29377	1.60206	1.56875	1.51424
BRD4	0.92868	0.965099	0.946889	1.03502	1.07601	1.07601	1.11794	1.17796	1.12576	1.41351	1.40895	1.42716	1.42699	1.46798	1.44748	1.65355	1.7232	1.68081
LUC7L3	0.849068	0.83731	0.825717	0.916506	0.922919	0.929375	0.999964	1.01047	0.989564	1.21548	1.19499	1.19955	1.28865	1.28096	1.27327	1.50515	1.4991	1.48395
ADAM8	1.04021	1.04249	1.00835	1.09394	1.09138	1.06832	1.06099	1.05362	1.09099	1.48407	1.4431	1.43854	1.50385	1.43724	1.43724	1.72926	1.60206	1.72926
YARS	0.855007	0.846114	0.789139	0.900674	0.900674	0.860779	0.993019	0.989564	0.993019	1.24507	1.24279	1.21548	1.2246	1.19898	1.18617	1.50818	1.49304	1.36282
TEK	1.02883	1.03111	1.01745	1.05807	1.07344	1.10163	1.04996	1.07589	1.11794	1.45903	1.46813	1.47269	1.36294	1.44748	1.47823	1.67475	1.69292	1.69292
RARA	1.03111	1.04932	1.02883	1.10163	1.07344	1.07857	1.0948	1.1376	1.0647	1.4522	1.43399	1.40895	1.48847	1.43724	1.43211	1.63538	1.60206	1.61721
GTF2A1	0.935508	0.935508	0.926404	1.00346	0.999963	0.996484	1.0573	1.04266	1.07589	1.30425	1.28149	1.26783	1.35526	1.34501	1.32195	1.58995	1.5415	1.58995
NLK	1.0607	1.06525	0.978756	1.10931	1.07857	1.07344	1.14956	1.09099	1.11794	1.47951	1.47269	1.42716	1.50897	1.48335	1.4731	1.7656	1.69292	1.64143
DCAF7	0.897774	0.942337	0.904056	0.942423	0.989559	0.996484	0.989564	1.03182	1.03542	1.32246	1.32701	1.3088	1.30402	1.33988	1.32195	1.52332	1.54755	1.50818
PCSK5	1.05842	1.04932	1.04249	1.09394	1.09906	1.10163	1.11017	1.14556	1.1376	1.47269	1.4522	1.4431	1.53459	1.48335	1.48335	1.68081	1.66869	1.62932
ADH1A	1.04704	1.04021	1.022	1.12468	1.13493	1.10931	1.1376	1.09099	1.15357	1.46813	1.46813	1.43854	1.52947	1.54228	1.52434	1.77166	1.71109	1.7656
SOCS2	1.03566	1.01517	0.965099	1.09394	1.05807	1.03245	1.0872	1.04631	1.06099	1.49317	1.44765	1.41351	1.49872	1.51409	1.55252	1.70503	1.68686	1.58995
ELAVL3	0.983308	1.01062	1.00835	1.0211	1.0211	1.05295	1.0573	1.10246	1.09099	1.40895	1.40212	1.38847	1.29377	1.39368	1.36294	1.59601	1.60812	1.58389
MRM3	1.04021	1.04249	1.03111	1.05807	1.07344	1.05295	1.05362	1.10246	1.0872	1.47269	1.42716	1.4431	1.46798	1.43211	1.43211	1.61115	1.55664	1.56269
CDH3	1.03566	1.04021	0.999241	1.05039	1.03502	1.05295	1.07214	1.04996	1.04996	1.46813	1.46358	1.42716	1.47823	1.43724	1.43724	1.65658	1.56875	1.64749
KCNK1	0.985584	0.992413	0.926404	0.999963	0.989559	0.965703	0.993019	0.972474	0.982692	1.47951	1.40895	1.40212	1.41674	1.43724	1.40137	1.60812	1.60206	1.46881
TLR1	0.971927	0.996965	0.992413	0.900674	0.952332	0.993015	0.975869	1.02109	1.00696	1.40212	1.42261	1.40212	1.29377	1.39368	1.36807	1.58995	1.58389	1.56875
MIER3	1.01995	1.01277	1.00798	1.07093	1.07339	1.04877	1.13609	1.1282	1.11258	1.40064	1.36712	1.34318	1.49191	1.44021	1.47468	1.5327	1.50016	1.5327
non-targeting	1.00379	0.996965	0.999241	1.01048	0.999963	0.989559	0.989564	0.999964	1.01047	1.4431	1.45903	1.47269	1.38856	1.34501	1.35013	1.5415	1.51424	1.50515
reporter	1.04249	1.05387	1.01062	1.1503	1.13749	1.14262	1.25076	1.22048	1.24168	1.5	1.46813	1.43854	1.54228	1.51409	1.50897	1.80194	1.69292	1.74743
