# Supplementary material for: HNRNPH1 regulates the neuroprotective cold‐shock protein RBM3 expression through poison exon exclusion
Source: EMBO J. 2023 May 30;42(14):e113168. doi: 10.15252/embj.2022113168 (PMC10350819; doi:10.15252/embj.2022113168)
Supplement: Supplementary file 6 — Source Data for Figure 2 [file EMBJ-42-e113168-s004.zip › Figure 2/2C/qPCR_i-neuron_RBM3mRNA_37C_32C.xlsx]

## Sheet: Sheet1
Cq values		37°C A				37°C B				37°C C				32°C A				32°C B				32°C C
	RBM3 exon 3	21.6829	21.7331	21.6168	21.6935	21.7505	21.8145	21.7014	21.6923	21.8135	21.8183	21.8351	21.8457	20.0706	20.0393	19.9767	20.0279	19.3463	19.1688	19.2232	19.3199	20.0522	20.1505	19.8474	19.9855
	RBM3 exon 4-5	20.3608	20.7326	20.4158	20.7271	20.5656	20.601	20.5126	20.4916	20.4456	20.3978	20.9235	20.7804	18.8196	18.8148	18.8256	18.7518	17.9361	18.3625	18.0116	18.3506	18.6694	18.8649	18.6747	18.532
	18s rRNA	14.8764	14.8589	14.7941	14.7664	13.9193	13.9221	13.891	14.027	13.9949	14.0014	14.0109	13.9816	14.3064	14.1925	14.101	14.2358	13.9485	13.8486	13.9624	14.0444	14.0664	13.9521	14.1672	14.2416
Category	Amplicon/gene	37°C A	37°C B	37°C C	32°C A	32°C B	32°C C
Cq (technical rep average)	RBM3 exon 3	21.6816	21.7397	21.8282	20.0286	19.2645	20.0089
	RBM3 exon 4-5	20.5591	20.5427	20.6368	18.803	18.1652	18.6852
	18s rRNA	14.8239	13.9398	13.9972	14.2089	13.951	14.1068
relative fold change	RBM3 exon 3	1	0.96055	0.903396	3.14477	5.34079	3.18811
	RBM3 exon 4-5	1	1.01144	0.947551	3.37793	5.25574	3.66507
	18s rRNA	1	1.84558	1.77367	1.53156	1.8314	1.64386
calculated	mRNA (geometric mean of exon 3 and 4-5)	1	0.985665	0.92521	3.25926	5.29809	3.41828
	RBM3 mRNA/18s rRNA	1	0.534068	0.521637	2.12807	2.89292	2.07942
normalised	RBM3 mRNA/18s rRNA	1.45935	0.779394	0.761253	3.1056	4.22178	3.03461
