# Supplementary material for: HNRNPH1 regulates the neuroprotective cold‐shock protein RBM3 expression through poison exon exclusion
Source: EMBO J. 2023 May 30;42(14):e113168. doi: 10.15252/embj.2022113168 (PMC10350819; doi:10.15252/embj.2022113168)
Supplement: Supplementary file 6 — Source Data for Figure 2 [file EMBJ-42-e113168-s004.zip › Figure 2/2B/flow cytometry_median GFP_negative regulator.xlsx]

## Sheet: Sheet1
Gene KO	37°C									32°C
HTATSF1	1.49677	1.59438	1.58353	1.3199	1.35616	1.361	1.33108	1.36036	1.36486	2.15567	2.12584	2.19363	1.67284	1.70185	1.6946	1.79054	1.77928	1.74775
YPEL5	1.60523	1.54828	1.40186	1.42869	1.43352	1.34649	1.45721	1.41216	1.46847	2.12042	2.14211	2.13397	1.77438	1.70669	1.60999	1.7973	1.78604	1.7545
KPNB1	1.42084	1.42627	1.37475	1.28364	1.25947	1.25947	1.26802	1.27252	1.25	2.19363	2.12584	1.9984	1.87591	1.73086	1.6946	1.93468	1.91441	1.85586
WDR26	1.36119	1.53744	1.3395	1.51571	1.41902	1.40935	1.57883	1.51577	1.40766	2.32107	2.24244	2.09059	1.78646	1.64384	1.65592	1.85586	1.88739	1.87387
WTAP	1.46152	1.53202	1.54828	1.15794	1.19662	1.21595	1.21622	1.25	1.28604	2.09873	2.09059	2.10415	1.59307	1.62691	1.61966	1.70495	1.7545	1.77928
SOX11	1.10902	1.13613	1.14155	1.11442	1.17244	1.12651	1.13288	1.15766	1.17117	1.68928	1.79775	1.7869	1.57615	1.50121	1.48912	1.66441	1.62387	1.61937
SMU1	1.35305	1.35577	1.29611	1.17244	1.15068	1.12651	1.1464	1.1509	1.1464	1.86282	1.84384	1.76792	1.53263	1.50121	1.47462	1.59685	1.62387	1.56306
ECD	1.40457	1.40186	1.29069	1.2643	1.22562	1.18453	1.17342	1.15315	1.11036	1.94959	1.90078	1.83028	1.58098	1.39968	1.57131	1.52477	1.51577	1.53604
ILF3	1.30696	1.30153	1.30967	1.07333	1.09992	1.08783	1.13063	1.13063	1.13739	1.84926	1.86824	1.8574	1.46011	1.55439	1.55439	1.53153	1.55856	1.51577
TSC1	1.08732	1.03682	0.992412	1.05157	1.07816	1.05399	1.11036	1.09459	1.11486	1.61336	1.68928	1.64319	1.44319	1.32716	1.37067	1.53153	1.52477	1.49324
SNU13	1.3178	1.23375	1.19307	1.01531	1.08541	1.01773	1.11937	1.11036	1.0991	1.75436	1.72996	1.6703	1.44803	1.36583	1.35133	1.5518	1.5473	1.50901
UBE2H	1.49677	1.39644	1.28527	1.40935	1.35616	1.32716	1.53604	1.49324	1.46396	2.24786	2.18007	2.18821	1.68493	1.34166	1.66559	1.83559	1.82207	1.76126
SRSF2	1.35577	1.35034	1.39644	1.08541	1.10475	1.11926	1.07207	1.11937	1.11486	1.86824	1.8818	1.87638	1.46495	1.53263	1.51571	1.49324	1.52477	1.53604
SRSF7	1.15511	1.05777	1.03293	1.01773	1.05882	1.07091	1.06982	1.05405	1.06532	1.64861	1.6703	1.66488	1.41902	1.34649	1.35133	1.47748	1.46847	1.47748
PPP1R10	1.47778	1.4344	1.3883	1.2087	1.24255	1.18695	1.22072	1.19595	1.21622	1.9984	1.9984	2.04721	1.5979	1.57131	1.5423	1.60811	1.65315	1.61261
PTEN	1.05645	0.982531	1.00239	1.00564	1.00564	0.96015	1.12613	1.07207	1.02477	1.79232	1.70826	1.67844	1.35616	1.32232	1.3755	1.50901	1.47297	1.4482
PDCD10	1.27984	1.24188	1.25002	1.01289	1.07333	1.04432	1.02928	1.0473	1.04955	1.72453	1.74894	1.74894	1.42869	1.48429	1.49637	1.44369	1.47748	1.48423
PRPF31	1.25815	1.19307	1.19036	1.10717	1.13135	1.10717	1.0991	1.11036	1.10586	1.83571	1.8113	1.79775	1.47462	1.43836	1.41418	1.53604	1.52477	1.51577
MAX	1.28527	1.19579	1.16054	1.00564	1.02981	0.993554	1.05405	1.07883	1.06982	1.72453	1.71369	1.55913	1.42385	1.33683	1.29089	1.56306	1.5518	1.49324
BPTF	1.21477	1.128	1.16867	1.11442	1.08783	1.06608	1.1464	1.0991	1.09459	1.86824	1.77876	1.77334	1.42385	1.23771	1.41418	1.49324	1.49324	1.42793
PCBP1	1.42355	1.4344	1.42898	1.10475	1.09508	1.10717	1.0991	1.13288	1.15766	1.87638	1.89536	1.86824	1.47945	1.52297	1.5423	1.5045	1.52477	1.53153
PAN2	1.17138	1.06841	1.04593	1.07816	1.07091	1.05157	1.06532	1.07658	1.09234	1.6703	1.67844	1.71911	1.42869	1.38517	1.35616	1.51577	1.5045	1.47748
CCAR1	1.42898	1.33136	1.27713	1.12409	1.02498	1.11442	1.13739	1.13063	1.13739	1.91434	1.90078	1.72453	1.58582	1.47945	1.40451	1.61261	1.63514	1.61937
IL18RAP	1.11173	1.02521	1.01374	1.01289	0.983884	0.974214	1.07658	1.05856	1.01351	1.71911	1.68386	1.65946	1.35133	1.25222	1.32232	1.42793	1.41892	1.37838
ARGLU1	1.2934	1.33678	1.30153	1.05882	1.08541	1.04674	1.08784	1.08333	1.0991	1.79232	1.84384	1.83028	1.46978	1.52297	1.5278	1.52477	1.53153	1.54279
ATXN7	1.05118	1.05249	1.08732	1.02981	1.06608	1.04432	1.03829	1.07207	1.06982	1.56998	1.67844	1.65946	1.38517	1.33199	1.36583	1.48423	1.48874	1.4482
TAF5L	1.30425	1.25273	1.23375	1.06124	1.06608	1.03948	1.1036	1.09459	1.06982	1.72996	1.73809	1.59709	1.44803	1.35616	1.34166	1.5045	1.52027	1.48874
TMED2	1.4344	1.4344	1.41271	1.18695	1.20145	1.15794	1.12162	1.10586	1.07207	1.94146	1.90892	1.87638	1.58098	1.51571	1.54956	1.51577	1.52027	1.47748
EFTUD2	1.37475	1.38017	1.37475	1.11926	1.16761	1.15552	1.11937	1.1509	1.15315	1.82486	1.84926	1.86282	1.48912	1.53263	1.52297	1.52477	1.56306	1.56306
DHH	1.0439	1.01995	1.00798	1.11278	1.11524	1.05616	1.12036	1.10101	1.1282	1.44613	1.44134	1.42937	1.58793	1.55592	1.583	1.63358	1.63358	1.62057
non-targeting	0.963065	0.975186	1.06175	1.01531	1.01531	0.96938	1	0.993243	1.00676	1.49948	1.62421	1.63234	1.32716	1.35616	1.35133	1.4527	1.41216	1.40766
reporter	1.3639	1.35577	1.28798	1.11926	0.927251	1.11926	1.08784	1.0991	1.09459	1.77334	1.74351	1.70826	1.48429	1.45528	1.44319	1.52027	1.5045	1.5
