# Supplementary material for: HNRNPH1 regulates the neuroprotective cold‐shock protein RBM3 expression through poison exon exclusion
Source: EMBO J. 2023 May 30;42(14):e113168. doi: 10.15252/embj.2022113168 (PMC10350819; doi:10.15252/embj.2022113168)
Supplement: Supplementary file 7 — Source Data for Figure 3 [file EMBJ-42-e113168-s006.zip]

Archive with 52 entries (47 files):
- Figure 3/
- __MACOSX/._Figure 3
- Figure 3/3E/
- __MACOSX/Figure 3/._3E
- Figure 3/3D/
- __MACOSX/Figure 3/._3D
- Figure 3/.DS_Store
- __MACOSX/Figure 3/._.DS_Store
- Figure 3/3F/
- __MACOSX/Figure 3/._3F
- Figure 3/3G/
- __MACOSX/Figure 3/._3G
- Figure 3/3E/qPCR_i-neuron_RBM3PE_37C_32C.xlsx
- __MACOSX/Figure 3/3E/._qPCR_i-neuron_RBM3PE_37C_32C.xlsx
- Figure 3/3D/Labelled RBM3 PE i_neurons_all_3 sets.pdf
- __MACOSX/Figure 3/3D/._Labelled RBM3 PE i_neurons_all_3 sets.pdf
- Figure 3/3D/RBM3 PE i_neurons_all_3 sets.Tif
- __MACOSX/Figure 3/3D/._RBM3 PE i_neurons_all_3 sets.Tif
- Figure 3/3D/Fig 3D RT PCR data for Endo RBM3 PE i-neurons.xlsx
- __MACOSX/Figure 3/3D/._Fig 3D RT PCR data for Endo RBM3 PE i-neurons.xlsx
- Figure 3/3F/Labelled Endo RBM3 set 2 Used in the figure.pdf
- __MACOSX/Figure 3/3F/._Labelled Endo RBM3 set 2 Used in the figure.pdf
- Figure 3/3F/Endo RBM3 set 3.jpg
- __MACOSX/Figure 3/3F/._Endo RBM3 set 3.jpg
- Figure 3/3F/Endo RBM3 set 1.png
- __MACOSX/Figure 3/3F/._Endo RBM3 set 1.png
- Figure 3/3F/Endo RBM3 set 4.jpg
- __MACOSX/Figure 3/3F/._Endo RBM3 set 4.jpg
- Figure 3/3F/Fig 3F RT PCR data for Endo RBM3 PE HeLA.xlsx
- __MACOSX/Figure 3/3F/._Fig 3F RT PCR data for Endo RBM3 PE HeLA.xlsx
- Figure 3/3F/Labelled Endo RBM3 set 4.pdf
- __MACOSX/Figure 3/3F/._Labelled Endo RBM3 set 4.pdf
- Figure 3/3F/Endo RBM3 set 2 Used in the figure.jpg
- __MACOSX/Figure 3/3F/._Endo RBM3 set 2 Used in the figure.jpg
- Figure 3/3F/Labelled Endo RBM3 set 3.pdf
- __MACOSX/Figure 3/3F/._Labelled Endo RBM3 set 3.pdf
- Figure 3/3F/Labelled Endo RBM3 set 1.pdf
- __MACOSX/Figure 3/3F/._Labelled Endo RBM3 set 1.pdf
- Figure 3/3G/Labelled RBM3 Minigene WT set 2 HeLa.pdf
- __MACOSX/Figure 3/3G/._Labelled RBM3 Minigene WT set 2 HeLa.pdf
- Figure 3/3G/Labelled RBM3 Minigene WT set 3 HeLa.pdf
- __MACOSX/Figure 3/3G/._Labelled RBM3 Minigene WT set 3 HeLa.pdf
- Figure 3/3G/RBM3 Minigene WT set 1 HeLa Used in the figure.tiff
- __MACOSX/Figure 3/3G/._RBM3 Minigene WT set 1 HeLa Used in the figure.tiff
- Figure 3/3G/RBM3 Minigene WT set 2 Hela.tif
- __MACOSX/Figure 3/3G/._RBM3 Minigene WT set 2 Hela.tif
- Figure 3/3G/RBM3 Minigene WT set 3 HeLa.tiff
- __MACOSX/Figure 3/3G/._RBM3 Minigene WT set 3 HeLa.tiff
- Figure 3/3G/Labelled RBM3 Minigene WT set 1 HeLa Used in the figure.pdf
- __MACOSX/Figure 3/3G/._Labelled RBM3 Minigene WT set 1 HeLa Used in the figure.pdf
- Figure 3/3G/Fig 3G RT PCR data for Minigene RBM3 PE HeLa.xlsx
- __MACOSX/Figure 3/3G/._Fig 3G RT PCR data for Minigene RBM3 PE HeLa.xlsx
