# Supplementary material for: HNRNPH1 regulates the neuroprotective cold‐shock protein RBM3 expression through poison exon exclusion
Source: EMBO J. 2023 May 30;42(14):e113168. doi: 10.15252/embj.2022113168 (PMC10350819; doi:10.15252/embj.2022113168)
Supplement: Supplementary file 7 — Source Data for Figure 3 [file EMBJ-42-e113168-s006.zip › Figure 3/3E/qPCR_i-neuron_RBM3PE_37C_32C.xlsx]

## Sheet: Sheet1
Cq values		37°C (SMG1 i-) A				37°C (SMG1 i-) B				37°C (SMG1 i-) C				37°C (SMG1 i+) A				37°C (SMG1 i+) B				37°C (SMG1 i+) C				32°C (SMG1 i-) A				32°C (SMG1 i-) B				32°C (SMG1 i-) C				32°C (SMG1 i+) A				32°C (SMG1 i+) B				32°C (SMG1 i+) C
	RBM3 PE	23.1688	23.5752	23.7385	23.9062	22.9086	23.0338	23.2545	23.2476	22.9897	23.1048	23.2932	23.0756	19.6351	19.7441	19.6063	19.8813	19.0738	19.0675	19.094	19.0077	19.7938	20.0341	20.1205	20.1198	23.5181	23.6209	23.7235	23.8338	23.0191	23.0612	23.0657	23.1665	23.6548	24.1226	24.0157	24.0206	22.3735	21.818	22.5046	22.5693	21.9415		22.1032	22.1891	21.9334	21.9975	21.9744	22.0242
	RBM3 exon 3	22.0027	22.0249	22.1446	22.1698	21.9338	21.9972	21.981	22.0758	22.1554	22.1387	22.1533	22.2314	21.6785	21.824	21.9125	21.7734	21.7672	21.6556	21.6642	21.5259	22.6828	22.6208	22.9448	22.6811	20.2284	20.2157	20.2152	20.2428	19.4029	19.3376	19.5119	19.3485	20.2621	20.2256	20.2998	20.3229	21.0548	20.9846	21.0728	20.9923	20.847	20.7959	20.8652	20.703	20.6985	20.7174	20.6196	20.6621
	RBM3 exon 4-5	20.4872	20.5166	20.3768	20.7945	20.8038	20.7576	20.8695	21.1839	21.101	21.1395	21.0301	21.485	20.7643	20.7507	20.5437	21.0139	20.4096	20.686	20.6891	20.6923	20.5943	20.9951	21.122	21.6005	18.7757	19.0539	18.816		18.4439	18.464	18.5872	18.9264	18.7926	19.0796	19.2537	19.6293	19.5657	19.7852	19.6631	19.9304	19.3621	19.5922	19.8645	19.7389	18.9189	19.2805	19.2879	19.4136
Category	Amplicon/gene	37°C (SMG1 i-) A	37°C (SMG1 i-) B	37°C (SMG1 i-) C	37°C (SMG1 i+) A	37°C (SMG1 i+) B	37°C (SMG1 i+) C	32°C (SMG1 i-) A	32°C (SMG1 i-) B	32°C (SMG1 i-) C	32°C (SMG1 i+) A	32°C (SMG1 i+) B	32°C (SMG1 i+) C
Cq (technical rep average)	RBM3 PE	23.5972	23.1111	23.1158	19.7167	19.0607	20.017	23.6741	23.0781	23.9534	22.3164	22.078	21.9824
	RBM3 exon 3	22.0855	21.9969	22.1697	21.7971	21.6532	22.7324	20.2255	19.4002	20.2776	21.0261	20.8028	20.6744
	RBM3 exon 4-5	20.5437	20.9037	21.1889	20.7682	20.6192	21.078	18.8819	18.6054	19.1888	19.7361	19.6394	19.2252
relative fold change	RBM3 PE	1	1.40061	1.39607	14.7277	23.206	11.9599	0.9481	1.43299	0.78119	2.42977	2.86634	3.06269
	RBM3 exon 3	1	1.06329	0.943305	1.22127	1.34937	0.63864	3.63	6.43201	3.50129	2.08402	2.43296	2.65936
	RBM3 exon 4-5	1	0.779175	0.639422	0.855948	0.949013	0.69052	3.1643	3.83273	2.55786	1.75033	1.87168	2.49411
calculated	RBM3 PE/exon3	1	1.31724	1.47998	12.0594	17.1977	18.7271	0.261185	0.222791	0.223115	1.16591	1.17813	1.15167
	RBM3 PE/exon4-5	1	1.79755	2.18334	17.2063	24.4528	17.3201	0.299624	0.373884	0.305407	1.38818	1.53143	1.22797
normalised	RBM3 PE/exon3	0.790051	1.04069	1.16926	9.52751	13.5871	14.7953	0.206349	0.176016	0.176272	0.921125	0.930782	0.909874
	RBM3 PE/exon4-5	0.602302	1.08267	1.31503	10.3634	14.728	10.4319	0.180464	0.225191	0.183947	0.836104	0.922381	0.73961
