# Supplementary material for: HNRNPH1 regulates the neuroprotective cold‐shock protein RBM3 expression through poison exon exclusion
Source: EMBO J. 2023 May 30;42(14):e113168. doi: 10.15252/embj.2022113168 (PMC10350819; doi:10.15252/embj.2022113168)
Supplement: Supplementary file 7 — Source Data for Figure 3 [file EMBJ-42-e113168-s006.zip › Figure 3/3D/Fig 3D RT PCR data for Endo RBM3 PE i-neurons.xlsx]

## Sheet: Sheet1
	Endogenous RBM3 PE in i-neurons				Fig 3D
	Raw values															Values used for the graph
	Set1			SMG1 +							SMG1 -
				Bg corrected	Bg corrected	Fraction of Total	Fraction of Total			Bg corrected	Bg corrected	Fraction of Total	Fraction of Total			SMG1+									SMG1-
		37C	32C	37C	32C	37C	32C	37C	32C	37C	32C	37C	32C				set 1	set 2	set3		set 1	set 2	set3			set 1	set 2	set3		set 1	set 2	set3
	PE transcript(s) top	70223902	26541252	56519337	12836687	0.283436	0.0657863	21452742	23992813	7748177	10288248	0.0489026	0.0576753		Amplicon sizes		37C	37C	37C		32C	32C	32C			37C	37C	37C		32C	32C	32C
	PE transcript(s) mid	61867602	20085849	48163037	6381284	0.24153	0.0327032	17479864	19477368	3775299	5772803	0.0238278	0.032362		487	PE transcript(s) top	0.283436	0.265055	0.277868		0.0657863	0.0801649	0.0546235		PE transcript(s)	0.0489026	0.0767386	0.0752285		0.0576753	0.0615025	0.0700759
	Normal transcript	108430006	189613620	94725441	175909055	0.475034	0.90151	160622161	176025830	146917596	162321265	0.92727	0.909963		379	PE transcript(s) middle	0.24153	0.24391	0.226093		0.0327032	0.0352387	0.0134414		PE transcript(s) middle	0.0238278	0.0493413	0.0429055		0.032362	0.032905	0.0370074
	bg	13704565						13704565							217	Normal transcript	0.475034	0.491035	0.496039		0.90151	0.884596	0.931935		Normal transcript	0.92727	0.87392	0.881866		0.909963	0.905592	0.892917
	Total	240521510	236240721	199407815	195127026			199554767	219496011	158441072	178382316					PSI(PE)	0.357732	0.344231	0.338001		0.0505903	0.0594332	0.0332328		PSI(PE)	0.0368058	0.0666882	0.0617974		0.0463517	0.0485847	0.0554449
	Set2
				Bg corrected	Bg corrected	Fraction of Total	Fraction of Total			Bg corrected	Bg corrected	Fraction of Total	Fraction of Total
		37C	32C	37C	32C	37C	32C	37C	32C	37C	32C	37C	32C
	PE transcript(s) top	72811515	27734112	59106950	14029547	0.265055	0.0801649	26610649	26685087	12906084	12980522	0.0767386	0.0615025
	PE transcript(s) mid	68096286	19871646	54391721	6167081	0.24391	0.0352387	22002907	20649397	8298342	6944832	0.0493413	0.032905
	Normal transcript	123204831	168516623	109500266	154812058	0.491035	0.884596	160682467	204836003	146977902	191131438	0.87392	0.905592
	bg	13704565						13704565
	Total	264112632	216122381	222998937	175008686			209296023	252170487	168182328	211056792
	Set3
				Bg corrected	Bg corrected	Fraction of Total	Fraction of Total			Bg corrected	Bg corrected	Fraction of Total	Fraction of Total
		37C	32C	37C	32C	37C	32C	37C	32C	37C	32C	37C	32C
	PE transcript(s) top	55360774	22155579	41656209	8451014	0.277868	0.0546235	23896393	26822229	10191828	13117664	0.0752285	0.0700759
	PE transcript(s) mid	47599089	15784142	33894524	2079577	0.226093	0.0134414	19517328	20632064	5812763	6927499	0.0429055	0.0370074
	Normal transcript	88067718	157887843	74363153	144183278	0.496039	0.931935	133178242	180851618	119473677	167147053	0.881866	0.892917
	bg	13704565						13704565
	Total	191027581	195827564	149913886	154713869			176591963	228305911	135478268	187192216
