# Supplementary material for: HNRNPH1 regulates the neuroprotective cold‐shock protein RBM3 expression through poison exon exclusion
Source: EMBO J. 2023 May 30;42(14):e113168. doi: 10.15252/embj.2022113168 (PMC10350819; doi:10.15252/embj.2022113168)
Supplement: Supplementary file 7 — Source Data for Figure 3 [file EMBJ-42-e113168-s006.zip › Figure 3/3F/Fig 3F RT PCR data for Endo RBM3 PE HeLA.xlsx]

## Sheet: Sheet1
	Endogenous RBM3 PE in HeLa				Fig 4F
	Raw values															Values used for the graph
	Set1			SMG1 +							SMG1-
				Bg corrected	Bg corrected	Fraction of Total	Fraction of Total			Bg corrected	Bg corrected	Fraction of Total	Fraction of Total			SMG1+									SMG1-
		37C	32C	37C	32C	37C	32C	37C	32C	37C	32C	37C	32C				set 1	set 2	set3	set4	set 1	set 2	set3	set4		set 1	set 2	set3	set4	set 1	set 2	set3	set4
	PE transcript	84837545	37768951	66350892	19282298	0.562762	0.158606	19707823	20897479	1221170	2410826	0.0141967	0.019758		Amplicon sizes		37C	37C	37C	37C	32C	32C	32C	32C		37C	37C	37C	37C	32C	32C	32C	32C
	Normal transcript	70038087	120777614	51551434	102290961	0.437238	0.841394	103283154	138093714	84796501	119607061	0.985803	0.980242		487	PE transcript	0.562762	0.429235	0.437197	0.472375	0.158606	0.108148	0.093186	0.0790535	PE transcript(s) middle	0.0141967	0.00272126	0.0173118	0.0469646	0.019758	0.0219164	0.0424356	0.0637224
	bg	18486653						18486653							217	Normal transcript	0.437238	0.570765	0.562803	0.527625	0.841394	0.891852	0.906814	0.920947	Normal transcript	0.985803	0.997279	0.982688	0.953035	0.980242	0.978084	0.957564	0.936278
	Total	154875632	158546565	117902326	121573259			122990977	158991193	86017671	122017887					PSI(PE)	0.364476	0.25099	0.257135	0.285166	0.0774863	0.051263	0.0437844	0.0368397	PSI(PE)	0.00637604	0.00121439	0.00778864	0.0214862	0.00890137	0.00988574	0.0193643	0.0294336
	Set2			SMG1 +							SMG1-
				Bg corrected	Bg corrected	Fraction of Total	Fraction of Total			Bg corrected	Bg corrected	Fraction of Total	Fraction of Total
		37C	32C	37C	32C	37C	32C	37C	32C	37C	32C	37C	32C
	PE transcript	550183	318308	307929	76054	0.429235	0.108148	243707	256631	1453	14377	0.00272126	0.0219164
	Normal transcript	651716	869438	409462	627184	0.570765	0.891852	774744	883870	532490	641616	0.997279	0.978084
	bg	242254						242254
	Total	1201899	1187746	717391	703238			1018451	1140501	533943	655993
	Set3			SMG1 +							SMG1-
				Bg corrected	Bg corrected	Fraction of Total	Fraction of Total			Bg corrected	Bg corrected	Fraction of Total	Fraction of Total
		37C	32C	37C	32C	37C	32C	37C	32C	37C	32C	37C	32C
	PE transcript	405431	178245	302409	75223	0.437197	0.093186	113474	136428	10452	33406	0.0173118	0.0424356
	Normal transcript	492312	835034	389290	732012	0.562803	0.906814	696320	856832	593298	753810	0.982688	0.957564
	bg	103022						103022
	Total	897743	1013279	691699	807235			809794	993260	603750	787216
	Set4			SMG1 +							SMG1-
				Bg corrected	Bg corrected	Fraction of Total	Fraction of Total			Bg corrected	Bg corrected	Fraction of Total	Fraction of Total
		37C	32C	37C	32C	37C	32C	37C	32C	37C	32C	37C	32C
	PE transcript	264379	100559	197993	34173	0.472375	0.0790535	83846	95252	17460	28866	0.0469646	0.0637224
	Normal transcript	287537	464490	221151	398104	0.527625	0.920947	420695	490516	354309	424130	0.953035	0.936278
	bg	66386						66386
	Total	551916	565049	419144	432277			504541	585768	371769	452996
