# Supplementary material for: HNRNPH1 regulates the neuroprotective cold‐shock protein RBM3 expression through poison exon exclusion
Source: EMBO J. 2023 May 30;42(14):e113168. doi: 10.15252/embj.2022113168 (PMC10350819; doi:10.15252/embj.2022113168)
Supplement: Supplementary file 7 — Source Data for Figure 3 [file EMBJ-42-e113168-s006.zip › Figure 3/3G/Fig 3G RT PCR data for Minigene RBM3 PE HeLa.xlsx]

## Sheet: Sheet1
	RT-PCR Minigene RBM3 37C vs 32C
	Minigene RBM3 PE in HeLa				Fig 3G
	Raw values															Values used for the graph
	Set1			SMG1 +							SMG1 -
				Bg corrected	Bg corrected	Fraction of Total	Fraction of Total			Bg corrected	Bg corrected	Fraction of Total	Fraction of Total			SMG1+									SMG1-
		37C	32C	37C	32C	37C	32C	37C	32C	37C	32C	37C	32C				set 1	set 2	set3		set 1	set 2	set3			set 1	set 2	set3		set 1	set 2	set3
	PE transcript(s) top	126932749	122057787	112338993	107464031	0.600374	0.244186	19507811	43590250	4914055	28996494	0.0704519	0.08325		Amplicon sizes		37C	37C	37C		32C	32C	32C			37C	37C	37C		32C	32C	32C
	PE transcript(s) mid	58243168	93270851	43649412	78677095	0.233276	0.178774	22190573	66892175	7596817	52298419	0.108914	0.150151		754	PE transcript(s) top	0.600374	0.606967	0.449983		0.244186	0.236631	0.162799		PE transcript(s)	0.0704519	0.0812641	0.282895		0.08325	0.14459	0.0854948
	Normal transcript	45720450	268544111	31126694	253950355	0.166351	0.57704	71833374	281605134	57239618	267011378	0.820634	0.766599		646	PE transcript(s) middle	0.233276	0.248678	0.264509		0.178774	0.334394	0.196908		PE transcript(s) middle	0.108914	0.157285	0.28605		0.150151	0.255926	0.141399
	bg	14593756						14593756							484	Normal transcript	0.166351	0.144355	0.285507		0.57704	0.428975	0.640293		Normal transcript	0.820634	0.761451	0.431055		0.766599	0.599484	0.773106
	Total	230896367	483872749	187115099	440091481			113531758	392087559	69750490	348306291					PSI(PE)	0.771029	0.799587	0.630427		0.334999	0.484037	0.282443		PSI(PE)	0.133858	0.182516	0.47875		0.17794	0.321884	0.172198
	Set2
				Bg corrected	Bg corrected	Fraction of Total	Fraction of Total			Bg corrected	Bg corrected	Fraction of Total	Fraction of Total
		37C	32C	37C	32C	37C	32C	37C	32C	37C	32C	37C	32C
	PE transcript(s) top	114723303	100344145	84960247	70581089	0.606967	0.236631	36025892	61660379	6262836	31897323	0.0812641	0.14459
	PE transcript(s) mid	64571826	129504634	34808770	99741578	0.248678	0.334394	41884660	86221688	12121604	56458632	0.157285	0.255926
	Normal transcript	49969160	157715827	20206104	127952771	0.144355	0.428975	88446342	162012662	58683286	132249606	0.761451	0.599484
	bg	29763056						29763056
	Total	229264289	387564606	139975121	298275438			166356894	309894729	77067726	220605561
	Set3
				Bg corrected	Bg corrected	Fraction of Total	Fraction of Total			Bg corrected	Bg corrected	Fraction of Total	Fraction of Total
		37C	32C	37C	32C	37C	32C	37C	32C	37C	32C	37C	32C
	PE transcript(s) top	156050546	132566241	48240971	24756666	0.449983	0.162799	139350393	122707582	31540818	14898007	0.282895	0.0854948
	PE transcript(s) mid	136166585	137753120	28357010	29943545	0.264509	0.196908	139702186	132449265	31892611	24639690	0.28605	0.141399
	Normal transcript	138417684	205178367	30608109	97368792	0.285507	0.640293	155869303	242528194	48059728	134718619	0.431055	0.773106
	bg	107809575						107809575
	Total	430634815	475497728	107206090	152069003			434921882	497685041	111493157	174256316
