# Supplementary material for: HNRNPH1 regulates the neuroprotective cold‐shock protein RBM3 expression through poison exon exclusion
Source: EMBO J. 2023 May 30;42(14):e113168. doi: 10.15252/embj.2022113168 (PMC10350819; doi:10.15252/embj.2022113168)
Supplement: Supplementary file 8 — Source Data for Figure 4 [file EMBJ-42-e113168-s010.zip]

Archive with 96 entries (86 files):
- Figure 4/
- __MACOSX/._Figure 4
- Figure 4/.DS_Store
- __MACOSX/Figure 4/._.DS_Store
- Figure 4/4E/
- __MACOSX/Figure 4/._4E
- Figure 4/4B/
- __MACOSX/Figure 4/._4B
- Figure 4/4D/
- __MACOSX/Figure 4/._4D
- Figure 4/4A/
- __MACOSX/Figure 4/._4A
- Figure 4/4F/
- __MACOSX/Figure 4/._4F
- Figure 4/4H/
- __MACOSX/Figure 4/._4H
- Figure 4/4I/
- __MACOSX/Figure 4/._4I
- Figure 4/4G/
- __MACOSX/Figure 4/._4G
- Figure 4/4E/HNRNPH KD RBM3 Minigene set 2.tiff
- __MACOSX/Figure 4/4E/._HNRNPH KD RBM3 Minigene set 2.tiff
- Figure 4/4E/Labelled HNRNPH KD RBM3 Minigene set 1 Used in the figure.pdf
- __MACOSX/Figure 4/4E/._Labelled HNRNPH KD RBM3 Minigene set 1 Used in the figure.pdf
- Figure 4/4E/HNRNPH KD RBM3 Minigene set 3.tiff
- __MACOSX/Figure 4/4E/._HNRNPH KD RBM3 Minigene set 3.tiff
- Figure 4/4E/Fig 4E RT PCR data for HNRNPH KD Minigene RBM3 PE HeLa.xlsx
- __MACOSX/Figure 4/4E/._Fig 4E RT PCR data for HNRNPH KD Minigene RBM3 PE HeLa.xlsx
- Figure 4/4E/Labelled HNRNPH KD RBM3 Minigene set 3.pdf
- __MACOSX/Figure 4/4E/._Labelled HNRNPH KD RBM3 Minigene set 3.pdf
- Figure 4/4E/Labelled HNRNPH KD RBM3 Minigene set 2.pdf
- __MACOSX/Figure 4/4E/._Labelled HNRNPH KD RBM3 Minigene set 2.pdf
- Figure 4/4E/HNRNPH KD RBM3 Minigene set 1 Used in the figure.tiff
- __MACOSX/Figure 4/4E/._HNRNPH KD RBM3 Minigene set 1 Used in the figure.tiff
- Figure 4/4B/qPCR_i-neuron_RBM3PE_sgRNA_32C.xlsx
- __MACOSX/Figure 4/4B/._qPCR_i-neuron_RBM3PE_sgRNA_32C.xlsx
- Figure 4/4D/Labelled HNRNPH KD Endo RBM3 set 2.pdf
- __MACOSX/Figure 4/4D/._Labelled HNRNPH KD Endo RBM3 set 2.pdf
- Figure 4/4D/Labelled HNRNPH KD Endo RBM3 set 3.pdf
- __MACOSX/Figure 4/4D/._Labelled HNRNPH KD Endo RBM3 set 3.pdf
- Figure 4/4D/HNRNPH KD Endo RBM3 set 3.tiff
- __MACOSX/Figure 4/4D/._HNRNPH KD Endo RBM3 set 3.tiff
- Figure 4/4D/HNRNPH KD Endo RBM3 set 1 Used in the figure.png
- __MACOSX/Figure 4/4D/._HNRNPH KD Endo RBM3 set 1 Used in the figure.png
- Figure 4/4D/HNRNPH KD Endo RBM3 set 2.tiff
- __MACOSX/Figure 4/4D/._HNRNPH KD Endo RBM3 set 2.tiff
- Figure 4/4D/Labelled HNRNPH KD Endo RBM3 set 1 used in the figure.pdf
- __MACOSX/Figure 4/4D/._Labelled HNRNPH KD Endo RBM3 set 1 used in the figure.pdf
- Figure 4/4D/Fig 4D RT PCR data for HNRNPH KD Endo RBM3 PE HeLa.xlsx
- __MACOSX/Figure 4/4D/._Fig 4D RT PCR data for HNRNPH KD Endo RBM3 PE HeLa.xlsx
- Figure 4/4A/qPCR_i-neuron_RBM3PE_sgRNA_37C.xlsx
- __MACOSX/Figure 4/4A/._qPCR_i-neuron_RBM3PE_sgRNA_37C.xlsx
- Figure 4/4A/~$qPCR_i-neuron_RBM3PE_sgRNA_37C.xlsx
- __MACOSX/Figure 4/4A/._~$qPCR_i-neuron_RBM3PE_sgRNA_37C.xlsx
- Figure 4/4F/Fig 4F RT PCR data for HNRNPH OX Endo RBM3 PE Hek293T.xlsx
- __MACOSX/Figure 4/4F/._Fig 4F RT PCR data for HNRNPH OX Endo RBM3 PE Hek293T.xlsx
- Figure 4/4F/HNRNPH1 OX Endo RBM3 Hek set 1 Used in the figure.tiff
- __MACOSX/Figure 4/4F/._HNRNPH1 OX Endo RBM3 Hek set 1 Used in the figure.tiff
- Figure 4/4F/HNRNPH1 OX Endo RBM3 Hek set 2.tiff
- __MACOSX/Figure 4/4F/._HNRNPH1 OX Endo RBM3 Hek set 2.tiff
- Figure 4/4F/Labelled HNRNPH1 OX Endo RBM3 Hek sets 2 and 3.pdf
- __MACOSX/Figure 4/4F/._Labelled HNRNPH1 OX Endo RBM3 Hek sets 2 and 3.pdf
- Figure 4/4F/HNRNPH1 OX Endo RBM3 Hek set 3.tiff
- __MACOSX/Figure 4/4F/._HNRNPH1 OX Endo RBM3 Hek set 3.tiff
- Figure 4/4F/Labelled HNRNPH1 OX Endo RBM3 Hek set 1 Used in the figure.pdf
- __MACOSX/Figure 4/4F/._Labelled HNRNPH1 OX Endo RBM3 Hek set 1 Used in the figure.pdf
- Figure 4/4H/RT-PCR HNRNPH1 OX Endo RBM3 PE i-neurons set 1-3.tif
- __MACOSX/Figure 4/4H/._RT-PCR HNRNPH1 OX Endo RBM3 PE i-neurons set 1-3.tif
- Figure 4/4H/Fig 4H RT PCR data for HNRNPH1 OX Endo RBM3 PE i-neurons.xlsx
- __MACOSX/Figure 4/4H/._Fig 4H RT PCR data for HNRNPH1 OX Endo RBM3 PE i-neurons.xlsx
- Figure 4/4I/.DS_Store
- __MACOSX/Figure 4/4I/._.DS_Store
- Figure 4/4I/flow cytometry_median GFP_top5percBFP.xlsx
- __MACOSX/Figure 4/4I/._flow cytometry_median GFP_top5percBFP.xlsx
- Figure 4/4I/Flow data points for histogram/
- __MACOSX/Figure 4/4I/._Flow data points for histogram
- Figure 4/4G/Labelled HNRNPH OX Minigene WT old sets 2 and 3.pdf
- __MACOSX/Figure 4/4G/._Labelled HNRNPH OX Minigene WT old sets 2 and 3.pdf
- Figure 4/4G/Fig 4G RT PCR data for HNRNPH OX Minigene RBM3 PE Hek293T.xlsx
- __MACOSX/Figure 4/4G/._Fig 4G RT PCR data for HNRNPH OX Minigene RBM3 PE Hek293T.xlsx
- Figure 4/4G/Labelled HNRNPH OX Minigene WT old set 1 Used in the figure.pdf
- __MACOSX/Figure 4/4G/._Labelled HNRNPH OX Minigene WT old set 1 Used in the figure.pdf
- Figure 4/4G/HNRNPH OX Minigene wt old sets 2 and 3.png
- __MACOSX/Figure 4/4G/._HNRNPH OX Minigene wt old sets 2 and 3.png
- Figure 4/4G/HNRNPH OX Minigene wt old set 1 Used in the figure.png
- __MACOSX/Figure 4/4G/._HNRNPH OX Minigene wt old set 1 Used in the figure.png
- Figure 4/4I/Flow data points for histogram/.DS_Store
- __MACOSX/Figure 4/4I/Flow data points for histogram/._.DS_Store
- Figure 4/4I/Flow data points for histogram/37C_OE_Single Cells.csv
- __MACOSX/Figure 4/4I/Flow data points for histogram/._37C_OE_Single Cells.csv
- Figure 4/4I/Flow data points for histogram/32C_OE_Single Cells.csv
- __MACOSX/Figure 4/4I/Flow data points for histogram/._32C_OE_Single Cells.csv
- Figure 4/4I/Flow data points for histogram/32C_BFP_Single Cells.csv
- __MACOSX/Figure 4/4I/Flow data points for histogram/._32C_BFP_Single Cells.csv
- Figure 4/4I/Flow data points for histogram/37C_BFP_Single Cells.csv
- __MACOSX/Figure 4/4I/Flow data points for histogram/._37C_BFP_Single Cells.csv
