# Supplementary material for: HNRNPH1 regulates the neuroprotective cold‐shock protein RBM3 expression through poison exon exclusion
Source: EMBO J. 2023 May 30;42(14):e113168. doi: 10.15252/embj.2022113168 (PMC10350819; doi:10.15252/embj.2022113168)
Supplement: Supplementary file 8 — Source Data for Figure 4 [file EMBJ-42-e113168-s010.zip › Figure 4/4E/Fig 4E RT PCR data for HNRNPH KD Minigene RBM3 PE HeLa.xlsx]

## Sheet: Sheet1
	HNRNPH KD Minigene RBM3 PE in HeLa				Fig 4E
	Raw values															Values used for the graph
	Set1			SMG1 +							SMG1-								Control KD
	Control KD			Bg corrected	Bg corrected	Fraction of Total	Fraction of Total			Bg corrected	Bg corrected	Fraction of Total	Fraction of Total			SMG1+									SMG1-
		37C	32C	37C	32C	37C	32C	37C	32C	37C	32C	37C	32C				set 1	set 2	set3		set 1	set 2	set3			set 1	set 2	set3		set 1	set 2	set3
	PE transcript(s) top	126932749	122057787	112338993	107464031	0.600374	0.244186	19507811	43590250	4914055	28996494	0.0704519	0.08325		sizes		37C	37C	37C		32C	32C	32C			37C	37C	37C		32C	32C	32C
	PE transcript(s) mid	58243168	93270851	43649412	78677095	0.233276	0.178774	22190573	66892175	7596817	52298419	0.108914	0.150151		754	PE transcript(s) top	0.600374	0.489775	0.398825		0.244186	0.128126	0.122028		PE transcript(s)	0.0704519	0.1675	0.10049		0.08325	0.0791837	0.0373757
	Normal transcript	45720450	268544111	31126694	253950355	0.166351	0.57704	71833374	281605134	57239618	267011378	0.820634	0.766599		646	PE transcript(s) middle	0.233276	0.257507	0.325787		0.178774	0.190734	0.219536		PE transcript(s) middle	0.108914	0.214592	0.131076		0.150151	0.108008	0.0704747
	bg	14593756						14593756							484	Normal transcript	0.166351	0.252718	0.275389		0.57704	0.68114	0.658436		Normal transcript	0.820634	0.617908	0.768435		0.766599	0.812809	0.89215
	Total	230896367	483872749	187115099	440091481			113531758	392087559	69750490	348306291					PSI(PE)	0.771029	0.667494	0.644882		0.334999	0.248429	0.269418		PSI(PE)	0.133858	0.302749	0.174742		0.17794	0.139484	0.0792547
				SMG1 +							SMG1-								HNRNPH KD
	HNRNPH KD			Bg corrected	Bg corrected	Fraction of Total	Fraction of Total			Bg corrected	Bg corrected	Fraction of Total	Fraction of Total			SMG1+									SMG1-
		37C	32C	37C	32C	37C	32C	37C	32C	37C	32C	37C	32C				set 1	set 2	set3		set 1	set 2	set3			set 1	set 2	set3		set 1	set 2	set3
	PE transcript(s) top	138057317	148832469	123463561	134238713	0.601462	0.366173	20777257	56842212	6183501	42248456	0.205682	0.117666		sizes		37C	37C	37C		32C	32C	32C			37C	37C	37C		32C	32C	32C
	PE transcript(s) mid	66160463	141196962	51566707	126603206	0.251211	0.345345	20763656	78717127	6169900	64123371	0.20523	0.178589		754	PE transcript(s) top	0.601462	0.468656	0.388271		0.366173	0.383601	0.380731		PE transcript(s)	0.205682	0.249486	0.267601		0.117666	0.0954517	0.108157
	Normal transcript	44836045	120351429	30242289	105757673	0.147327	0.288483	32303737	267277351	17709981	252683595	0.589088	0.703745		646	PE transcript(s) middle	0.251211	0.267617	0.327453		0.345345	0.37584	0.338442		PE transcript(s) middle	0.20523	0.283793	0.300928		0.178589	0.163582	0.138178
	bg	14593756						14593756							484	Normal transcript	0.147327	0.263728	0.284276		0.288483	0.240559	0.280827		Normal transcript	0.589088	0.466721	0.43147		0.703745	0.740966	0.753665
	Total	249053825	410380860	205272557	366599592			73844650	402836690	30063382	359055422					PSI(PE)	0.795839	0.655289	0.635004		0.631225	0.686929	0.639407		PSI(PE)	0.326665	0.444044	0.479347		0.229262	0.19878	0.186651
																PSI (PE) ratio
																37C	1.03218	0.981714	0.984682
	Set2			SMG1 +							SMG1-					32C	1.88426	2.76509	2.37329
	Control KD			Bg corrected	Bg corrected	Fraction of Total	Fraction of Total			Bg corrected	Bg corrected	Fraction of Total	Fraction of Total
		37C	32C	37C	32C	37C	32C	37C	32C	37C	32C	37C	32C
	PE transcript(s) top	297184	252983	119028	74827	0.489775	0.128126	188873	206633	10717	28477	0.1675	0.0791837
	PE transcript(s) mid	240737	289547	62581	111391	0.257507	0.190734	191886	216999	13730	38843	0.214592	0.108008
	Normal transcript	239573	575949	61417	397793	0.252718	0.68114	217691	470468	39535	292312	0.617908	0.812809
	bg	178156						178156
	Total	777494	1118479	243026	584011			598450	894100	63982	359632
				SMG1 +							SMG1-
	HNRNPH KD			Bg corrected	Bg corrected	Fraction of Total	Fraction of Total			Bg corrected	Bg corrected	Fraction of Total	Fraction of Total
		37C	32C	37C	32C	37C	32C	37C	32C	37C	32C	37C	32C
	PE transcript(s) top	288905	421031	110749	242875	0.468656	0.383601	205557	230945	27401	52789	0.249486	0.0954517
	PE transcript(s) mid	241397	416117	63241	237961	0.267617	0.37584	209325	268624	31169	90468	0.283793	0.163582
	Normal transcript	240478	330465	62322	152309	0.263728	0.240559	229416	587943	51260	409787	0.466721	0.740966
	bg	178156						178156
	Total	770780	1167613	236312	633145			644298	1087512	109830	553044
	Set3			SMG1 +							SMG1-
	Control KD			Bg corrected	Bg corrected	Fraction of Total	Fraction of Total			Bg corrected	Bg corrected	Fraction of Total	Fraction of Total
		37C	32C	37C	32C	37C	32C	37C	32C	37C	32C	37C	32C
	PE transcript(s) top	131864	123285	47774	39195	0.398825	0.122028	86081	91571	1991	7481	0.10049	0.0373757
	PE transcript(s) mid	123115	154604	39025	70514	0.325787	0.219536	86687	98196	2597	14106	0.131076	0.0704747
	Normal transcript	117078	295577	32988	211487	0.275389	0.658436	99315	262660	15225	178570	0.768435	0.89215
	bg	84090						84090
	Total	372057	573466	119787	321196			272083	452427	19813	200157
				SMG1 +							SMG1-
	HNRNPH KD			Bg corrected	Bg corrected	Fraction of Total	Fraction of Total			Bg corrected	Bg corrected	Fraction of Total	Fraction of Total
		37C	32C	37C	32C	37C	32C	37C	32C	37C	32C	37C	32C
	PE transcript(s) top	155778	230011	71688	145921	0.388271	0.380731	105360	115833	21270	31743	0.267601	0.108157
	PE transcript(s) mid	144549	213803	60459	129713	0.327453	0.338442	108009	124644	23919	40554	0.300928	0.138178
	Normal transcript	136577	191721	52487	107631	0.284276	0.280827	118385	305283	34295	221193	0.43147	0.753665
	bg	84090						84090
	Total	436904	635535	184634	383265			331754	545760	79484	293490
