# Supplementary material for: HNRNPH1 regulates the neuroprotective cold‐shock protein RBM3 expression through poison exon exclusion
Source: EMBO J. 2023 May 30;42(14):e113168. doi: 10.15252/embj.2022113168 (PMC10350819; doi:10.15252/embj.2022113168)
Supplement: Supplementary file 8 — Source Data for Figure 4 [file EMBJ-42-e113168-s010.zip › Figure 4/4B/qPCR_i-neuron_RBM3PE_sgRNA_32C.xlsx]

## Sheet: Sheet1
Cq values (RBM3 PE)	sgRNA	32°C A				32°C B				32°C C
	HNRNPH1	21.4781	21.4785	21.6138	21.4882	21.4159	21.3419	21.398	21.4885	22.3758	22.1723	22.3654	22.2954
	TNPO3	22.4616	22.4945	22.6373	22.6188	22.3739	22.2894	22.388	22.4132	22.4288	22.1182	22.3226	22.2295
	PNISR	21.0561	21.1028	21.3778	21.2282	21.9789	21.9485	21.9437	22.077	22.3765	22.5766	22.2252	22.6391
	SNRNP70	21.2592	21.2277	21.1394	21.3415	21.6393	21.3491	21.512	21.496	23.0767	22.9895	23.0011	23.1044
	PUF60	21.5677	21.5125	21.8812	21.8862	21.5246	21.5228	21.5073	21.7671	22.6421	22.8363	22.8661	22.9124
	Non-targeting	21.9922	22.885	22.9403	22.9028	21.6971	22.1869	22.4904	22.4087	22.1769	22.4424	22.5011	22.4982
	reporter	22.6154	22.6315	22.6266	22.837	21.6859	21.9792	21.9367	21.9409	22.9817	21.5356	22.4126	22.5506
Cq values (RBM3 exon 3)	sgRNA	32°C A				32°C B				32°C C
	HNRNPH1	21.1778	21.0612	20.9932	21.1169	20.3645	20.2837	20.4106	20.37	21.6324	21.5753	21.66	21.7551
	TNPO3	22.0804	22.1066	22.1511	22.1845	21.0165	21.0638	21.1855	21.0707	20.9671	20.965	20.9053	20.9699
	PNISR	20.2357	20.0868	20.0893	20.1386	20.5087	20.503	20.5278	20.5399	21.4684	21.4663	21.4941	21.3966
	SNRNP70	20.2446	20.2981	20.3176	20.2209	20.0963	20.1432	20.1569	20.0255	22.1432	21.9563	22.0043	22.0502
	PUF60	21.0211	20.9947	20.9519	20.9804	20.2123	20.1414	20.2838	20.194	21.9349	21.8978	21.9129	21.9647
	Non-targeting	21.0966	21.0888	21.1363	20.9917	20.7025	20.7275	20.6223	20.6391	21.4031	21.2137	21.2462	21.0676
	reporter	21.0274	21.0158	20.9336	20.9788	20.1529	20.0764	20.1005	20.0047	21.0419	21.0418	21.0876	20.9771
Cq values (RBM3 exon 4-5)	sgRNA	32°C A				32°C B				32°C C
	HNRNPH1	19.9879	19.8443	20.0734	20.1487	18.1959	18.5187	18.7681	17.9428	20.1808	19.9497	20.7194	20.472
	TNPO3	20.3282	20.9118	20.9987	21.1009	19.2899	19.4929	19.5752	19.5881	18.9743	19.0889	19.0288	19.2626
	PNISR	18.7937	18.6935	18.6361	18.9778	19.1404	19.2802	19.0887	19.434	19.4195	20.3486	20.2608	20.3279
	SNRNP70	18.876	18.8518	18.9118	18.8351	18.7247	18.7132	18.9124	18.7681	20.3249	21.0028	21.1142	20.7904
	PUF60	19.217	19.3915	19.8092	19.6123	18.9124	19.0778	19.0106	19.1758	19.6909	20.2306	20.3792	20.5433
	Non-targeting	19.5291	19.9159	19.788	20.151	18.987	19.3128	19.1557	19.5421	19.8166	20.1776	20.1628	20.1699
	reporter	19.8633	19.5267	19.9526	19.7934	18.9949	18.9569	18.971	18.9025	20.0547	20.2617	20.2331	20.4258
relative fold change (RBM3 PE)	sgRNA	32°C A				32°C B				32°C C
	HNRNPH1	1.42806	1.42762	1.29988	1.41813	1.21523	1.27915	1.23039	1.1556	0.871214	1.00318	0.877502	0.92112
	TNPO3	0.722235	0.70597	0.639416	0.647668	0.625545	0.663313	0.619477	0.608739	0.839763	1.04148	0.903899	0.964195
	PNISR	1.91331	1.85234	1.53083	1.69816	0.822596	0.840071	0.842876	0.768502	0.870776	0.758016	0.967041	0.72588
	SNRNP70	1.662	1.69877	1.80589	1.56986	1.04093	1.27279	1.13691	1.14961	0.53596	0.569338	0.564777	0.525754
	PUF60	1.34208	1.39439	1.07991	1.07621	1.12703	1.12841	1.14066	0.952682	0.724372	0.63315	0.620173	0.600589
	Non-targeting	1	0.538569	0.518286	0.531943	1	0.712147	0.577018	0.610658	1	0.831902	0.798719	0.800341
	reporter	0.649205	0.642021	0.644212	0.556764	1.00784	0.822433	0.846986	0.844507	0.572425	1.55973	0.849258	0.771781
relative fold change (RBM3 exon 3)	sgRNA	32°C A				32°C B				32°C C
	HNRNPH1	0.945269	1.02483	1.07433	0.986021	1.264	1.33679	1.22425	1.2592	0.853021	0.88749	0.836838	0.783492
	TNPO3	0.505641	0.496533	0.481472	0.470436	0.804404	0.778472	0.715505	0.774771	1.35282	1.35474	1.41205	1.35022
	PNISR	1.81617	2.01363	2.01016	1.94258	1.1438	1.14832	1.12873	1.11927	0.955749	0.957119	0.938863	1.00449
	SNRNP70	1.80505	1.73931	1.71598	1.83484	1.52227	1.47359	1.45963	1.59878	0.598683	0.681508	0.659183	0.63856
	PUF60	1.05373	1.07317	1.10553	1.08384	1.40463	1.47535	1.3367	1.42259	0.691667	0.709707	0.702301	0.677518
	Non-targeting	1	1.00544	0.972891	1.07542	1	0.982809	1.05713	1.04491	1	1.14026	1.11486	1.26181
	reporter	1.04911	1.05764	1.11958	1.08509	1.46364	1.54338	1.51778	1.62198	1.28443	1.28454	1.24441	1.34343
relative fold change (RBM3 exon 4-5)	sgRNA	32°C A				32°C B				32°C C
	HNRNPH1	0.727556	0.80371	0.685712	0.650843	1.73038	1.38343	1.1638	2.06211	0.77691	0.911871	0.534854	0.634884
	TNPO3	0.574676	0.383488	0.361062	0.336387	0.810579	0.704204	0.665168	0.659224	1.79295	1.65599	1.72649	1.4682
	PNISR	1.66486	1.78459	1.85698	1.46539	0.899088	0.816054	0.931904	0.73354	1.31689	0.691591	0.734983	0.701574
	SNRNP70	1.57248	1.5991	1.534	1.61775	1.19934	1.20895	1.05302	1.16381	0.703078	0.439463	0.4068	0.509167
	PUF60	1.24146	1.10006	0.823524	0.943913	1.05303	0.938981	0.983748	0.877305	1.09104	0.750536	0.677073	0.604297
	Non-targeting	1	0.764822	0.83568	0.6498	1	0.797823	0.889635	0.680588	1	0.778649	0.786662	0.782785
	reporter	0.79321	1.00161	0.745575	0.832556	0.994505	1.02107	1.01112	1.06029	0.847882	0.73456	0.749248	0.655589
RBM3 PE/ mRNA	sgRNA	32°C A				32°C B				32°C C
	HNRNPH1	1.72201	1.57304	1.51448	1.77025	0.821698	0.940612	1.03079	0.717141	1.07019	1.11514	1.31163	1.30602
	TNPO3	1.33982	1.61784	1.53358	1.62811	0.774682	0.895876	0.897953	0.851781	0.539204	0.695335	0.578912	0.68481
	PNISR	1.10032	0.977148	0.792335	1.0065	0.811168	0.86781	0.821831	0.848137	0.776176	0.931688	1.16414	0.864682
	SNRNP70	0.986493	1.01861	1.11307	0.91118	0.770382	0.953598	0.917031	0.84278	0.826099	1.04034	1.09065	0.922043
	PUF60	1.1734	1.28334	1.13179	1.06401	0.92669	0.958718	0.994717	0.852771	0.833858	0.867523	0.899359	0.938625
	Non-targeting	1	0.614161	0.5748	0.636335	1	0.804232	0.595001	0.72413	1	0.882876	0.852882	0.805299
	reporter	0.711669	0.623779	0.705108	0.585777	0.835353	0.655145	0.683709	0.643973	0.548525	1.60569	0.879519	0.822376
RBM3 PE/ mRNA (normalised to 37°C non-targeting sgRNA)	sgRNA	32°C A				32°C B				32°C C
	HNRNPH1	2.17752	1.98915	1.91511	2.23852	1.03906	1.18943	1.30346	0.906844	1.35328	1.41012	1.65858	1.6515
	TNPO3	1.69424	2.0458	1.93925	2.05879	0.979606	1.13286	1.13549	1.0771	0.681838	0.87927	0.732049	0.865961
	PNISR	1.39138	1.23563	1.00193	1.27274	1.02574	1.09737	1.03923	1.07249	0.981495	1.17814	1.47209	1.09341
	SNRNP70	1.24745	1.28806	1.40751	1.15221	0.974168	1.20585	1.15961	1.06572	1.04462	1.31553	1.37915	1.16595
	PUF60	1.4838	1.62282	1.43117	1.34547	1.17182	1.21232	1.25785	1.07835	1.05444	1.09701	1.13726	1.18692
	Non-targeting	1.26453	0.776623	0.72685	0.804662	1.26453	1.01697	0.752395	0.915682	1.26453	1.11642	1.07849	1.01832
	reporter	0.899924	0.788785	0.891627	0.740731	1.05633	0.828449	0.864568	0.814321	0.693624	2.03044	1.11218	1.03992
