# Supplementary material for: HNRNPH1 regulates the neuroprotective cold‐shock protein RBM3 expression through poison exon exclusion
Source: EMBO J. 2023 May 30;42(14):e113168. doi: 10.15252/embj.2022113168 (PMC10350819; doi:10.15252/embj.2022113168)
Supplement: Supplementary file 8 — Source Data for Figure 4 [file EMBJ-42-e113168-s010.zip › Figure 4/4D/Fig 4D RT PCR data for HNRNPH KD Endo RBM3 PE HeLa.xlsx]

## Sheet: Sheet1
	HNRNPH KD Endogenous RBM3 PE HeLa				Fig 4D
	Raw values															Values used for the graph
	Set1			SMG1 +							SMG1-								Control KD
	Control KD			Bg corrected	Bg corrected	Fraction of Total	Fraction of Total			Bg corrected	Bg corrected	Fraction of Total	Fraction of Total			SMG1+									SMG1-
		37C	32C	37C	32C	37C	32C	37C	32C	37C	32C	37C	32C				set 1	set 2	set3		set 1	set 2	set3			set 1	set 2	set3		set 1	set 2	set3
	PE transcript	84837545	37768951	66350892	19282298	0.562762	0.158606	19707823	20897479	1221170	2410826	0.0141967	0.019758		sizes		37C	37C	37C		32C	32C	32C			37C	37C	37C		32C	32C	32C
	Normal transcript	70038087	120777614	51551434	102290961	0.437238	0.841394	103283154	138093714	84796501	119607061	0.985803	0.980242		487	PE transcript	0.562762	0.541978	0.444965		0.158606	0.249389	0.154288		PE transcript(s) middle	0.0141967	0.00658198	0.0253771		0.019758	0.040571	0.0390724
	bg	18486653						18486653							217	Normal transcript	0.437238	0.458022	0.555035		0.841394	0.750611	0.845712		Normal transcript	0.985803	0.993418	0.974623		0.980242	0.959429	0.960928
	Total	154875632	158546565	117902326	121573259			122990977	158991193	86017671	122017887					PSI(PE)	0.364476	0.345234	0.2632		0.0774863	0.128954	0.0751792		PSI(PE)	0.00637604	0.00294357	0.011469		0.00890137	0.0184938	0.0177956
				SMG1 +							SMG1-								HNRNPH KD
	HNRNPH KD			Bg corrected	Bg corrected	Fraction of Total	Fraction of Total			Bg corrected	Bg corrected	Fraction of Total	Fraction of Total			SMG1+									SMG1-
		37C	32C	37C	32C	37C	32C	37C	32C	37C	32C	37C	32C				set 1	set 2	set3		set 1	set 2	set3			set 1	set 2	set3		set 1	set 2	set3
	PE transcript	84866548	59901194	66379895	41414541	0.577599	0.366345	19180179	21718015	693526	3231362	0.00782062	0.0281658		sizes		37C	37C	37C		32C	32C	32C			37C	37C	37C		32C	32C	32C
	Normal transcript	67030553	90120015	48543900	71633362	0.422401	0.633655	106472232	129981902	87985579	111495249	0.992179	0.971834		487	PE transcript	0.577599	0.596134	0.554412		0.366345	0.424445	0.295486		PE transcript(s) middle	0.00782062	0.0811656	0.0617461		0.0281658	0.0917061	0.0742819
	bg	18486653						18486653							217	Normal transcript	0.422401	0.403866	0.445588		0.633655	0.575555	0.704514		Normal transcript	0.992179	0.918834	0.938254		0.971834	0.908294	0.925718
	Total	151897101	150021209	114923795	113047903			125652411	151699917	88679105	114726611					PSI(PE)	0.378613	0.39676	0.356668		0.204843	0.247327	0.15746		PSI(PE)	0.00349993	0.0378703	0.0284884		0.0127493	0.0430518	0.0345206
																PSI (PE) ratio
	Set2			SMG1 +							SMG1-					37C	1.03879	1.14925	1.35512
	Control KD			Bg corrected	Bg corrected	Fraction of Total	Fraction of Total			Bg corrected	Bg corrected	Fraction of Total	Fraction of Total			32C	2.6436	1.91795	2.09446
		37C	32C	37C	32C	37C	32C	37C	32C	37C	32C	37C	32C
	PE transcript	830213	542203	475425	187415	0.541978	0.249389	358219	379628	3431	24840	0.00658198	0.040571
	Normal transcript	756566	918869	401778	564081	0.458022	0.750611	872629	942208	517841	587420	0.993418	0.959429
	bg	354788						354788
	Total	1586779	1461072	877203	751496			1230848	1321836	521272	612260
				SMG1 +							SMG1-
	HNRNPH KD			Bg corrected	Bg corrected	Fraction of Total	Fraction of Total			Bg corrected	Bg corrected	Fraction of Total	Fraction of Total
		37C	32C	37C	32C	37C	32C	37C	32C	37C	32C	37C	32C
	PE transcript	955403	791994	600615	437206	0.596134	0.424445	404761	418623	49973	63835	0.0811656	0.0917061
	Normal transcript	761690	947647	406902	592859	0.403866	0.575555	920507	987035	565719	632247	0.918834	0.908294
	bg	354788						354788
	Total	1717093	1739641	1007517	1030065			1325268	1405658	615692	696082
	Set3			SMG1 +							SMG1-
	Control KD			Bg corrected	Bg corrected	Fraction of Total	Fraction of Total			Bg corrected	Bg corrected	Fraction of Total	Fraction of Total
		37C	32C	37C	32C	37C	32C	37C	32C	37C	32C	37C	32C
	PE transcript	340969	187125	237223	83379	0.444965	0.154288	113698	123551	9952	19805	0.0253771	0.0390724
	Normal transcript	399650	560779	295904	457033	0.555035	0.845712	485958	590821	382212	487075	0.974623	0.960928
	bg	103746						103746
	Total	740619	747904	533127	540412			599656	714372	392164	506880
				SMG1 +							SMG1-
	HNRNPH KD			Bg corrected	Bg corrected	Fraction of Total	Fraction of Total			Bg corrected	Bg corrected	Fraction of Total	Fraction of Total
		37C	32C	37C	32C	37C	32C	37C	32C	37C	32C	37C	32C
	PE transcript	384933	275500	281187	171754	0.554412	0.295486	136034	145410	32288	41664	0.0617461	0.0742819
	Normal transcript	329740	513251	225994	409505	0.445588	0.704514	594374	622972	490628	519226	0.938254	0.925718
	bg	103746						103746
	Total	714673	788751	507181	581259			730408	768382	522916	560890
