# Supplementary material for: HNRNPH1 regulates the neuroprotective cold‐shock protein RBM3 expression through poison exon exclusion
Source: EMBO J. 2023 May 30;42(14):e113168. doi: 10.15252/embj.2022113168 (PMC10350819; doi:10.15252/embj.2022113168)
Supplement: Supplementary file 8 — Source Data for Figure 4 [file EMBJ-42-e113168-s010.zip › Figure 4/4A/qPCR_i-neuron_RBM3PE_sgRNA_37C.xlsx]

## Sheet: Sheet1
Cq values (RBM3 PE)	sgRNA	37°C A				37°C B				37°C C
	HNRNPH1	20.9935	20.8777	20.9895	20.9506	19.9064	19.8188	19.9487	19.9212	20.3905	20.2137	20.3246	20.205
	TNPO3	20.0909	20.2383	20.3567	20.3852	20.3574	20.6997	20.6709	20.7362	19.1251	19.2167	19.2915	19.3815
	PNISR	19.7105	19.8949	19.9855	20.0952	20.5216	20.7498	20.9344	20.9493	19.3831	19.4799	19.6003	19.4139
	SNRNP70	19.0944	19.7266	19.7604	19.9736	20.0894	21.1472	20.6955	20.6467	19.1473	19.2511	19.3559	19.5274
	PUF60	19.2051	19.3087	19.9042	19.7005	20.4967	20.4358	20.716	20.6149	19.0213	19.1176	19.3481	19.4536
	Non-targeting	19.7352	20.011	19.9724	20.086	20.4514	20.9188	20.8001	20.9284	20.185	20.1518	20.1915	20.488
	reporter	19.5701	19.6588	20.0003	20.3661	20.8954	21.0093	21.0368	21.1352	19.7415	20.1165	20.0573	20.3657
Cq values (RBM3 exon 3)	sgRNA	37°C A				37°C B				37°C C
	HNRNPH1	24.2053	24.3108	24.053	24.2277	23.2981	23.1094	23.2268	23.1905	23.5356	23.6288	23.6289	23.5045
	TNPO3	23.25	23.2042	23.2503	23.2194	23.8015	23.8478	23.9125	23.874	22.2487	22.3597	22.1949	22.4286
	PNISR	22.9508	22.913	22.9635	22.9637	23.8094	23.8427	23.7991	23.8299	22.4749	22.4562	22.5144	22.4248
	SNRNP70	23.1229	23.2226	23.0293	23.0703	23.9484	24.012	24.0261	23.9298	21.9424	21.9592	21.8119	21.9402
	PUF60	22.5465	22.5556	22.6347	22.5703	23.5906	23.6153	23.6814	23.5606	22.3047	22.2867	22.2933	22.2922
	Non-targeting	22.6945	22.7661	22.8248	22.8035	23.4055	23.4426	23.4516	23.2702	23.4172	23.2429	23.3991	23.3643
	reporter	22.6389	22.5273	22.5872	22.6661	23.9541	23.9511	23.9271	24.0077	22.8254	22.8038	22.9308	22.9266
Cq values (RBM3 exon 4-5)	sgRNA	37°C A				37°C B				37°C C
	HNRNPH1	23.01	22.7928	22.8418	23.055	21.8804	21.6182	22.2621	22.0651	21.6934	21.907	22.4287	22.4869
	TNPO3	21.9514	22.1592	22.164	22.4081	22.2099	22.5568	22.5324	22.6658	20.8365	21.1197	21.3319	21.3667
	PNISR	21.171	21.991	21.9851	21.8821	22.447	22.8234	22.945	22.9691	21.1475	20.8691	21.2666	21.385
	SNRNP70	21.5537	21.7874	21.8709	21.8764	22.5136	22.2608	22.2837	22.3385	20.8268	20.8864	20.9288	20.8796
	PUF60	21.0156	21.3216		21.1893	22.3292	22.4761	22.4959	22.3415	20.7341	21.0157	21.1244	21.1505
	Non-targeting	21.5478	21.5206	21.8275	21.7142	22.0655	22.0867	22.1456	22.4213	22.2755	22.3773	22.6303	22.559
	reporter	20.8211	20.8384	21.1114	20.7712	22.5166	22.7432	23.0964	22.5297	21.6897	21.7154	22.0712	21.7208
relative fold change (RBM3 PE)	sgRNA	37°C A				37°C B				37°C C
	HNRNPH1	0.418034	0.452982	0.419197	0.430668	1.45902	1.55033	1.4168	1.44414	0.867242	0.980291	0.907729	0.986243
	TNPO3	0.781513	0.705595	0.650004	0.637286	1.06733	0.841857	0.85886	0.820847	2.08477	1.95655	1.85764	1.74535
	PNISR	1.0173	0.895224	0.840715	0.779192	0.952508	0.813113	0.715487	0.708145	1.74333	1.63027	1.49969	1.70658
	SNRNP70	1.55924	1.006	0.982704	0.847674	1.28521	0.617364	0.844333	0.87336	2.05295	1.91035	1.7766	1.57744
	PUF60	1.44408	1.34398	0.889496	1.02433	0.969055	1.01083	0.832429	0.892828	2.24027	2.09558	1.78615	1.66027
	Non-targeting	1	0.826031	0.848425	0.784157	1	0.723268	0.785284	0.718437	1	1.0233	0.995455	0.810571
	reporter	1.12125	1.05441	0.832132	0.6458	0.735075	0.67929	0.666469	0.622533	1.35989	1.04863	1.09257	0.882277
relative fold change (RBM3 exon 3)	sgRNA	37°C A				37°C B				37°C C
	HNRNPH1	0.350906	0.326153	0.389975	0.345493	1.07725	1.2278	1.13183	1.16067	0.921237	0.863578	0.863524	0.941322
	TNPO3	0.680388	0.702367	0.680274	0.694997	0.75996	0.735924	0.703661	0.722694	2.24791	2.0814	2.33324	1.98426
	PNISR	0.837183	0.859421	0.829858	0.829752	0.75579	0.73857	0.761218	0.745111	1.92163	1.94669	1.86973	1.9896
	SNRNP70	0.743042	0.693427	0.792891	0.770643	0.686385	0.656752	0.650392	0.695271	2.77945	2.74743	3.04276	2.78382
	PUF60	1.10799	1.10101	1.04227	1.08991	0.879567	0.864622	0.825904	0.898034	2.16226	2.18938	2.17944	2.18116
	Non-targeting	1	0.951575	0.913598	0.927209	1	0.974559	0.968547	1.09827	1	1.12844	1.01265	1.03736
	reporter	1.03927	1.12287	1.0772	1.01985	0.683681	0.685091	0.696576	0.658708	1.50721	1.52986	1.40097	1.40507
relative fold change (RBM3 exon 4-5)	sgRNA	37°C A				37°C B				37°C C
	HNRNPH1	0.36295	0.421899	0.407833	0.351783	1.13689	1.36344	0.872604	1.00022	1.49703	1.291	0.899271	0.863707
	TNPO3	0.75596	0.654581	0.652385	0.550843	0.90472	0.711349	0.723511	0.6596	2.71132	2.22808	1.92327	1.87755
	PNISR	1.29848	0.735528	0.73851	0.793179	0.767633	0.591341	0.543534	0.534527	2.18555	2.65073	2.01243	1.85384
	SNRNP70	0.995906	0.846996	0.799362	0.79631	0.733005	0.873373	0.859598	0.827585	2.72963	2.61911	2.54331	2.63159
	PUF60	1.44612	1.16977		1.28206	0.832926	0.752264	0.742057	0.825841	2.91087	2.39471	2.22089	2.18109
	Non-targeting	1	1.01904	0.823788	0.891077	1	0.985389	0.945944	0.781399	1	0.931905	0.781979	0.821602
	reporter	1.65486	1.63515	1.35325	1.71308	0.73147	0.625141	0.489394	0.724851	1.50089	1.4744	1.15211	1.46884
RBM3 PE/ mRNA	sgRNA	37°C A				37°C B				37°C C
	HNRNPH1	1.17137	1.22114	1.05114	1.23534	1.31839	1.19824	1.42564	1.34032	0.738481	0.928414	1.03009	1.09378
	TNPO3	1.0897	1.04062	0.975713	1.02998	1.2872	1.16354	1.2037	1.1889	0.844457	0.908548	0.876922	0.90425
	PNISR	0.975714	1.12598	1.07391	0.960473	1.25052	1.23037	1.11233	1.12209	0.850677	0.717674	0.773125	0.888603
	SNRNP70	1.81258	1.31267	1.23437	1.08208	1.81191	0.815156	1.12922	1.15136	0.745328	0.712151	0.638641	0.582803
	PUF60	1.14083	1.18426	0.853426	0.86654	1.13217	1.25337	1.06332	1.03675	0.892968	0.915201	0.811862	0.761197
	Non-targeting	1	0.838839	0.977976	0.862694	1	0.738059	0.820415	0.775529	1	0.997875	1.11865	0.878002
	reporter	0.854985	0.778158	0.689217	0.488587	1.03946	1.03799	1.14148	0.900931	0.90415	0.698216	0.85998	0.614142
RBM3 PE/ mRNA (normalised to 37°C non-targeting sgRNA)	sgRNA	37°C A				37°C B				37°C C
	HNRNPH1	1.27692	1.33118	1.14586	1.34666	1.43719	1.30621	1.55411	1.4611	0.805028	1.01208	1.12291	1.19235
	TNPO3	1.1879	1.13439	1.06364	1.12279	1.4032	1.26839	1.31217	1.29603	0.920553	0.99042	0.955944	0.985734
	PNISR	1.06364	1.22744	1.17069	1.04702	1.36321	1.34124	1.21256	1.2232	0.927334	0.782345	0.842793	0.968677
	SNRNP70	1.97591	1.43096	1.3456	1.17959	1.97519	0.888612	1.23098	1.25511	0.812491	0.776325	0.696191	0.635321
	PUF60	1.24363	1.29098	0.93033	0.944626	1.23419	1.36631	1.15914	1.13017	0.973436	0.997672	0.885021	0.82979
	Non-targeting	1.09011	0.914429	1.0661	0.940433	1.09011	0.804568	0.894345	0.845413	1.09011	1.0878	1.21945	0.957121
	reporter	0.93203	0.848279	0.751324	0.532615	1.13313	1.13152	1.24434	0.982116	0.985625	0.761134	0.937475	0.669484
