# Supplementary material for: HNRNPH1 regulates the neuroprotective cold‐shock protein RBM3 expression through poison exon exclusion
Source: EMBO J. 2023 May 30;42(14):e113168. doi: 10.15252/embj.2022113168 (PMC10350819; doi:10.15252/embj.2022113168)
Supplement: Supplementary file 8 — Source Data for Figure 4 [file EMBJ-42-e113168-s010.zip › Figure 4/4F/Fig 4F RT PCR data for HNRNPH OX Endo RBM3 PE Hek293T.xlsx]

## Sheet: Sheet1
	HNRNPH OX Endogenous RBM3 PE in Hek293T				Fig 4F
	Raw values															Values used for the graph
	Set1			SMG1 +							SMG1-								Control		HNRNPH1 OX						Control			HNRNPH1 OX
				Bg corrected	Bg corrected	Fraction of Total	Fraction of Total			Bg corrected	Bg corrected	Fraction of Total	Fraction of Total			SMG1+									SMG1-
		Control	HNRNPH1 OX	Control	HNRNPH1 OX	Control	HNRNPH1 OX	Control	HNRNPH1 OX	Control	HNRNPH1 OX	Control	HNRNPH1 OX				set 1	set 2	set3		set 1	set 2	set3			set 1	set 2	set3		set 1	set 2	set3
	PE transcript	126582677	70174196	104595930	48187449	0.322162	0.19206	28560607	34126775	6573860	12140028	0.0329127	0.0619458		sizes
	Normal transcript	242059752	224697341	220073005	202710594	0.677838	0.80794	215148882	205825069	193162135	183838322	0.967087	0.938054		487	PE transcript	0.322162	0.277648	0.273654		0.19206	0.197509	0.199148		PE transcript(s) middle	0.0329127	0.0372766	0.0286234		0.0619458	0.0539317	0.0470983
	bg	21986747						21986747							217	Normal transcript	0.677838	0.722352	0.726346		0.80794	0.802491	0.800852		Normal transcript	0.967087	0.962723	0.971377		0.938054	0.946068	0.952902
	Total	368642429	294871537	324668935	250898043			243709489	239951844	199735995	195978350					PSI(PE)	0.174766	0.146224	0.143745		0.0957775	0.098829	0.0997507		PSI(PE)	0.014938	0.0169604	0.0129598		0.0285838	0.0247719	0.021549
	Set2			SMG1 +							SMG1-
				Bg corrected	Bg corrected	Fraction of Total	Fraction of Total			Bg corrected	Bg corrected	Fraction of Total	Fraction of Total
		Control	HNRNPH1 OX	Control	HNRNPH1 OX	Control	HNRNPH1 OX	Control	HNRNPH1 OX	Control	HNRNPH1 OX	Control	HNRNPH1 OX
	PE transcript	105845821	75533745	71852483	41540407	0.277648	0.197509	42223760	46505752	8230422	12512414	0.0372766	0.0539317
	Normal transcript	220930721	202774599	186937383	168781261	0.722352	0.802491	246555970	253485563	212562632	219492225	0.962723	0.946068
	bg	33993338						33993338
	Total	326776542	278308344	258789866	210321668			288779730	299991315	220793054	232004639
	Set3			SMG1 +							SMG1-
				Bg corrected	Bg corrected	Fraction of Total	Fraction of Total			Bg corrected	Bg corrected	Fraction of Total	Fraction of Total
		Control	HNRNPH1 OX	Control	HNRNPH1 OX	Control	HNRNPH1 OX	Control	HNRNPH1 OX	Control	HNRNPH1 OX	Control	HNRNPH1 OX
	PE transcript	99988427	77735564	71367191	49114328	0.273654	0.199148	35849191	41084707	7227955	12463471	0.0286234	0.0470983
	Normal transcript	218047397	226129770	189426161	197508534	0.726346	0.800852	273912108	280784566	245290872	252163330	0.971377	0.952902
	bg	28621236						28621236
	Total	318035824	303865334	260793352	246622862			309761299	321869273	252518827	264626801
