# Supplementary material for: HNRNPH1 regulates the neuroprotective cold‐shock protein RBM3 expression through poison exon exclusion
Source: EMBO J. 2023 May 30;42(14):e113168. doi: 10.15252/embj.2022113168 (PMC10350819; doi:10.15252/embj.2022113168)
Supplement: Supplementary file 8 — Source Data for Figure 4 [file EMBJ-42-e113168-s010.zip › Figure 4/4H/Fig 4H RT PCR data for HNRNPH1 OX Endo RBM3 PE i-neurons.xlsx]

## Sheet: Sheet1
	HNRNPH1 Over expression - RBM3 PE in i-neurons					Fig 3F
	Raw values															Values used for the graph
	Set1			37C							32C								Control		HNRNPH1 OX						Control			HNRNPH1 OX
				Bg corrected	Bg corrected	Fraction of Total	Fraction of Total			Bg corrected	Bg corrected	Fraction of Total	Fraction of Total			37C									32C
		Control	HNRNPH1 OX	Control	HNRNPH1 OX	Control	HNRNPH1 OX	Control	HNRNPH1 OX	Control	HNRNPH1 OX	Control	HNRNPH1 OX				set 1	set 2	set3		set 1	set 2	set3			set 1	set 2	set3		set 1	set 2	set3
	PE transcript	29085655	24078631	18585728	13578704	0.385237	0.28665	13080785	12210845	2580858	1710918	0.0532724	0.0371343		amplicon sizes
	Normal transcript	40159069	44291590	29659142	33791663	0.614763	0.71335	56365488	54862771	45865561	44362844	0.946728	0.962866		487	PE transcript	0.385237	0.403304	0.416809		0.28665	0.284136	0.275073		PE transcript(s) middle	0.0532724	0.0494532	0.0583801		0.0371343	0.043634	0.0358657
	bg	10499927						10499927							217	Normal transcript	0.614763	0.596696	0.583191		0.71335	0.715864	0.724927		Normal transcript	0.946728	0.950547	0.94162		0.962866	0.956366	0.964134
	Total	69244724	68370221	48244870	47370367			69446273	67073616	48446419	46073762					PSI(PE)	0.218276	0.231461	0.24154		0.151861	0.15028	0.144624		PSI(PE)	0.0244598	0.0226568	0.0268835		0.0168943	0.0199247	0.0163055
	Set2			37C							32C
				Bg corrected	Bg corrected	Fraction of Total	Fraction of Total			Bg corrected	Bg corrected	Fraction of Total	Fraction of Total
		Control	HNRNPH1 OX	Control	HNRNPH1 OX	Control	HNRNPH1 OX	Control	HNRNPH1 OX	Control	HNRNPH1 OX	Control	HNRNPH1 OX
	PE transcript	29371348	23463654	18871421	12963727	0.403304	0.284136	12861375	12580837	2361448	2080910	0.0494532	0.043634
	Normal transcript	38420514	43161276	27920587	32661349	0.596696	0.715864	55889686	56109134	45389759	45609207	0.950547	0.956366
	bg	10499927						10499927
	Total	67791862	66624930	46792008	45625076			68751061	68689971	47751207	47690117
	Set3			37C							32C
				Bg corrected	Bg corrected	Fraction of Total	Fraction of Total			Bg corrected	Bg corrected	Fraction of Total	Fraction of Total
		Control	HNRNPH1 OX	Control	HNRNPH1 OX	Control	HNRNPH1 OX	Control	HNRNPH1 OX	Control	HNRNPH1 OX	Control	HNRNPH1 OX
	PE transcript	31734647	24202037	21234720	13702110	0.416809	0.275073	13408261	12250685	2908334	1750758	0.0583801	0.0358657
	Normal transcript	40211154	46610474	29711227	36110547	0.583191	0.724927	57408773	57563412	46908846	47063485	0.94162	0.964134
	bg	10499927						10499927
	Total	71945801	70812511	50945947	49812657			70817034	69814097	49817180	48814243
