# Supplementary material for: HNRNPH1 regulates the neuroprotective cold‐shock protein RBM3 expression through poison exon exclusion
Source: EMBO J. 2023 May 30;42(14):e113168. doi: 10.15252/embj.2022113168 (PMC10350819; doi:10.15252/embj.2022113168)
Supplement: Supplementary file 8 — Source Data for Figure 4 [file EMBJ-42-e113168-s010.zip › Figure 4/4I/flow cytometry_median GFP_top5percBFP.xlsx]

## Sheet: Sheet1
Temperature	Condition	Replicate	median GFP	normalised median GFP
37	BFP	1	487688	1.01444
37	BFP	1	484222	1.00723
37	BFP	1	490536	1.02037
37	BFP	1	484780	1.00839
37	BFP	1	475969	0.990067
37	BFP	1	476872	0.991944
37	BFP	2	480562	0.999622
37	BFP	2	478273	0.994859
37	BFP	2	483503	1.00574
37	BFP	2	491070	1.02148
37	BFP	2	486625	1.01223
37	BFP	2	477372	0.992984
37	BFP	3	477039	0.992293
37	BFP	3	479767	0.997967
37	BFP	3	475066	0.988189
37	BFP	3	474312	0.986621
37	BFP	3	474947	0.987941
37	BFP	3	474794	0.987623
37	OX	1	661710	1.37643
37	OX	1	661526	1.37604
37	OX	1	683208	1.42115
37	OX	1	658178	1.36908
37	OX	1	621491	1.29277
37	OX	1	707841	1.47239
37	OX	2	695718	1.44717
37	OX	2	640772	1.33287
37	OX	2	621905	1.29363
37	OX	2	623867	1.29771
37	OX	2	646676	1.34516
37	OX	2	674293	1.4026
37	OX	3	664766	1.38279
37	OX	3	669010	1.39161
37	OX	3	680951	1.41645
37	OX	3	695015	1.44571
37	OX	3	622162	1.29417
37	OX	3	688078	1.43128
32	BFP	1	665926	1.3852
32	BFP	1	674562	1.40316
32	BFP	1	664833	1.38292
32	BFP	1	674101	1.4022
32	BFP	1	676043	1.40624
32	BFP	1	653822	1.36002
32	BFP	2	659697	1.37224
32	BFP	2	664796	1.38285
32	BFP	2	655668	1.36386
32	BFP	2	670646	1.39502
32	BFP	2	658978	1.37075
32	BFP	2	668502	1.39056
32	BFP	3	667386	1.38823
32	BFP	3	661672	1.37635
32	BFP	3	655544	1.3636
32	BFP	3	667956	1.38942
32	BFP	3	681987	1.41861
32	BFP	3	681625	1.41785
32	OX	1	875886	1.82194
32	OX	1	923566	1.92112
32	OX	1	880696	1.83194
32	OX	1	902667	1.87764
32	OX	1	952201	1.98068
32	OX	1	946440	1.9687
32	OX	2	887118	1.8453
32	OX	2	912246	1.89757
32	OX	2	938006	1.95115
32	OX	2	936468	1.94795
32	OX	2	915730	1.90482
32	OX	2	886816	1.84467
32	OX	3	916230	1.90586
32	OX	3	936319	1.94764
32	OX	3	934756	1.94439
32	OX	3	922989	1.91992
32	OX	3	916900	1.90725
32	OX	3	945068	1.96584
