# Supplementary material for: HNRNPH1 regulates the neuroprotective cold‐shock protein RBM3 expression through poison exon exclusion
Source: EMBO J. 2023 May 30;42(14):e113168. doi: 10.15252/embj.2022113168 (PMC10350819; doi:10.15252/embj.2022113168)
Supplement: Supplementary file 8 — Source Data for Figure 4 [file EMBJ-42-e113168-s010.zip › Figure 4/4G/Fig 4G RT PCR data for HNRNPH OX Minigene RBM3 PE Hek293T.xlsx]

## Sheet: Sheet1
	HNRNPH OX Minigene RBM3 PE in HEK93T				Fig 4G
	Raw values									Values used for the graph
	Set1			SMG1 +
				Bg corrected	Bg corrected	Fraction of Total	Fraction of Total			SMG1+
		Control	HNRNPH1 OX	Control	HNRNPH1 OX	Control	HNRNPH1 OX				set 1	set 2	set3		set 1	set 2	set3
	PE transcript(s) top	113419613	75571417	54925254	17077058	0.329973	0.10099		sizes		Control	Control	Control		HNRNPH1 OX	HNRNPH1 OX	HNRNPH1 OX
	PE transcript(s) mid	107334575	99453392	48840216	40959033	0.293416	0.242222		754	PE transcript(s) top	0.329973	0.371422	0.382328		0.10099	0.113499	0.141336
	Normal transcript	121182794	169555532	62688435	111061173	0.376611	0.656789		646	PE transcript(s) middle	0.293416	0.259945	0.291588		0.242222	0.246208	0.24062
	bg	58494359							484	Normal transcript	0.376611	0.368633	0.326084		0.656789	0.640293	0.618044
	Total	341936982	344580341	166453905	169097264					PSI(PE)	0.534046	0.540249	0.587219		0.272735	0.286673	0.304825
	Set2
				Bg corrected	Bg corrected	Fraction of Total	Fraction of Total
		Control	HNRNPH1 OX	Control	HNRNPH1 OX	Control	HNRNPH1 OX
	PE transcript(s) top	102532611	70035867	57108812	24612068	0.371422	0.113499
	PE transcript(s) mid	85392152	98813628	39968353	53389829	0.259945	0.246208
	Normal transcript	102103759	184270229	56679960	138846430	0.368633	0.640293
	bg	45423799
	Total	290028522	353119724	153757125	216848327
	Set3
				Bg corrected	Bg corrected	Fraction of Total	Fraction of Total
		Control	HNRNPH1 OX	Control	HNRNPH1 OX	Control	HNRNPH1 OX
	PE transcript(s) top	152607341	91545332	107183542	46121533	0.382328	0.141336
	PE transcript(s) mid	127168707	123944474	81744908	78520675	0.291588	0.24062
	Normal transcript	136839637	247107556	91415838	201683757	0.326084	0.618044
	bg	45423799
	Total	416615685	462597362	280344288	326325965
