# Supplementary material for: HNRNPH1 regulates the neuroprotective cold‐shock protein RBM3 expression through poison exon exclusion
Source: EMBO J. 2023 May 30;42(14):e113168. doi: 10.15252/embj.2022113168 (PMC10350819; doi:10.15252/embj.2022113168)
Supplement: Supplementary file 8 — Source Data for Figure 4 [file EMBJ-42-e113168-s010.zip › Figure 4/4I/Flow data points for histogram/37C_OE_Single Cells.csv]

BFP	GFP	Top 5% BFP
1.01E+06	850046	Yes
974223	841614	Yes
915278	759526	Yes
914151	676142	Yes
897100	927031	Yes
872186	905519	Yes
846278	904754	Yes
841909	645580	Yes
807571	921584	Yes
801631	992953	Yes
787798	839833	Yes
783236	809476	Yes
781497	882261	Yes
777689	940301	Yes
765983	1.32E+06	Yes
761110	674496	Yes
753936	937404	Yes
739943	928778	Yes
722590	958372	Yes
716868	983111	Yes
708185	758806	Yes
707215	1.11E+06	Yes
706594	1.12E+06	Yes
703416	712328	Yes
702927	732096	Yes
699951	785057	Yes
699123	844364	Yes
696390	1.06E+06	Yes
682718	741618	Yes
675633	923573	Yes
674401	1.13E+06	Yes
662438	1.09E+06	Yes
661223	914307	Yes
660278	1.09E+06	Yes
654883	813923	Yes
654369	675830	Yes
651096	1.11E+06	Yes
650488	363298	Yes
650376	965710	Yes
649698	677545	Yes
639714	1.32E+06	Yes
636518	804811	Yes
628345	749919	Yes
624713	824962	Yes
623081	668201	Yes
622115	656638	Yes
620864	943219	Yes
619998	1.02E+06	Yes
611208	740863	Yes
608623	1.32E+06	Yes
608296	724567	Yes
606899	1.01E+06	Yes
603461	866844	Yes
601579	879817	Yes
600195	993050	Yes
596525	838747	Yes
594047	932731	Yes
592665	959973	Yes
592245	1.15E+06	Yes
585692	887705	Yes
584676	1.34E+06	Yes
584024	768457	Yes
583300	670897	Yes
583166	1.03E+06	Yes
582111	1.22E+06	Yes
579331	606535	Yes
577501	894316	Yes
576489	841425	Yes
575884	947949	Yes
575244	937664	Yes
574776	1.11E+06	Yes
574622	730294	Yes
573767	730232	Yes
571690	1.21E+06	Yes
571627	797979	Yes
569075	826819	Yes
567986	981373	Yes
566222	1.05E+06	Yes
564818	671528	Yes
563319	781410	Yes
561038	438439	Yes
560819	943183	Yes
560395	597290	Yes
559236	1.22E+06	Yes
558157	1.01E+06	Yes
553098	1.02E+06	Yes
552475	887930	Yes
551379	927133	Yes
549875	726579	Yes
545422	995335	Yes
542613	826802	Yes
539458	709530	Yes
536601	1.20E+06	Yes
532226	722984	Yes
530952	1.07E+06	Yes
530381	818910	Yes
529316	1.33E+06	Yes
529313	755392	Yes
527733	860352	Yes
527004	1.17E+06	Yes
524219	843027	Yes
523605	735384	Yes
523368	884670	Yes
520817	934766	Yes
519112	606090	Yes
515944	648320	Yes
514827	699827	Yes
514502	1.05E+06	Yes
513502	1.04E+06	Yes
513286	840700	Yes
512945	927721	Yes
510273	930032	Yes
509953	337972	Yes
508524	972148	Yes
503960	971737	Yes
503377	664004	Yes
501860	447802	Yes
501777	1.09E+06	Yes
501225	487655	Yes
500936	775201	Yes
499882	572006	Yes
498765	795385	Yes
497644	753881	Yes
496825	927769	Yes
495980	984642	Yes
493894	1.04E+06	Yes
492349	1.13E+06	Yes
492026	850997	Yes
491588	832552	Yes
488927	917455	Yes
486545	881501	Yes
484326	662184	Yes
482994	916972	Yes
482467	834499	Yes
482007	1.11E+06	Yes
481961	738085	Yes
481192	719659	Yes
480160	859046	Yes
479696	752350	Yes
478856	914804	Yes
478415	940857	Yes
475769	853283	Yes
474780	1.07E+06	Yes
471457	989208	Yes
470144	577085	Yes
469188	1.26E+06	Yes
468232	672164	Yes
466414	762297	Yes
465932	1.00E+06	Yes
463662	897091	Yes
462806	668999	Yes
461556	913935	Yes
459502	1.08E+06	Yes
459043	738322	Yes
458000	796418	Yes
457301	935278	Yes
456984	1.08E+06	Yes
456333	825411	Yes
456212	737752	Yes
456156	1.32E+06	Yes
452142	939061	Yes
451616	768476	Yes
451506	696588	Yes
449733	775219	Yes
449662	664610	Yes
449439	753456	Yes
448321	1.00E+06	Yes
448131	855679	Yes
447233	891930	Yes
444556	1.02E+06	Yes
444366	785792	Yes
443814	590713	Yes
442502	979751	Yes
442362	948507	Yes
442144	949189	Yes
441354	808482	Yes
441227	985881	Yes
440467	682884	Yes
439874	1.05E+06	Yes
436331	1.00E+06	Yes
433782	851784	Yes
431904	921194	Yes
431663	788313	Yes
431586	1.03E+06	Yes
430740	975442	Yes
430623	725952	Yes
429927	639947	Yes
428638	700445	Yes
428251	687127	Yes
427717	1.02E+06	Yes
426060	851048	Yes
425668	869990	Yes
425628	466460	Yes
425022	760659	Yes
424298	1.14E+06	Yes
422843	680291	Yes
422719	703842	Yes
422547	701388	Yes
420926	886981	Yes
420725	488608	Yes
420497	586546	Yes
419345	411739	Yes
419013	748620	Yes
418597	367528	Yes
417948	646911	Yes
416215	803260	Yes
414008	329549	Yes
413999	1.09E+06	Yes
413397	951675	Yes
413262	965801	Yes
412166	851690	Yes
411731	1.05E+06	Yes
410154	828734	Yes
409640	685267	Yes
409304	953370	Yes
407138	930668	Yes
406172	939732	Yes
406110	667776	Yes
405508	738338	Yes
405059	876844	Yes
404230	843754	Yes
403765	494324	Yes
403600	1.01E+06	Yes
403400	1.20E+06	Yes
403183	853597	Yes
402961	1.09E+06	Yes
402098	1.07E+06	Yes
401945	96763.7	Yes
401458	882088	Yes
401038	904755	Yes
400347	680693	Yes
399609	1.03E+06	Yes
397362	774099	Yes
396572	704972	Yes
396532	1.12E+06	Yes
395790	758272	Yes
394311	907597	Yes
393351	696864	Yes
393251	847594	Yes
391484	765177	Yes
390370	782738	Yes
390282	988989	Yes
389960	1.05E+06	Yes
389388	761146	Yes
388795	697653	Yes
387643	803397	Yes
385423	964448	Yes
385278	591617	Yes
383670	660842	Yes
382369	452921	Yes
381930	917050	Yes
381779	779515	Yes
381113	1.16E+06	Yes
380451	1.17E+06	Yes
380195	900707	Yes
379812	874407	Yes
379660	497416	Yes
378849	1.03E+06	Yes
378306	868099	Yes
376868	1.03E+06	Yes
376218	858948	Yes
373584	693266	Yes
372912	852523	Yes
372419	776988	Yes
371669	994085	Yes
370908	767276	Yes
370154	50076.6	Yes
370083	744330	Yes
368931	767980	Yes
367385	624622	Yes
366700	742614	Yes
366296	727014	Yes
366099	660536	Yes
365309	786805	Yes
364864	877681	Yes
363568	877439	Yes
363184	841604	Yes
361149	643490	Yes
360530	966723	Yes
360122	782988	Yes
360101	733376	Yes
359712	718964	Yes
358420	992100	Yes
358303	702316	Yes
358291	876068	Yes
358240	653245	Yes
357165	837625	Yes
356936	714430	Yes
356369	758072	Yes
355995	957741	Yes
355826	854916	Yes
355109	786452	Yes
355015	641606	Yes
354863	933580	Yes
354811	581349	Yes
353492	931150	Yes
353336	968717	Yes
353112	967093	Yes
352686	779573	Yes
352452	1.13E+06	Yes
352375	1.02E+06	Yes
351529	1.05E+06	Yes
351034	650527	Yes
350791	988699	Yes
349663	821834	Yes
348716	930421	Yes
348645	1.01E+06	Yes
347436	1.18E+06	Yes
346570	877865	Yes
346213	812400	Yes
346078	1.16E+06	Yes
344826	847510	Yes
343985	400092	Yes
343648	953260	Yes
342748	761754	Yes
342638	648797	Yes
342578	51287.5	Yes
342170	853930	Yes
341430	822404	Yes
341230	623023	Yes
340591	562399	Yes
340334	787022	Yes
339331	805291	Yes
339292	837528	Yes
339253	549510	Yes
339120	1.02E+06	Yes
338426	648541	Yes
338084	697716	Yes
337942	1.01E+06	Yes
336237	501487	Yes
336123	1.27E+06	Yes
336085	915570	Yes
335766	805315	Yes
335518	386422	Yes
335304	902586	Yes
335050	957704	Yes
335046	534750	Yes
334840	735463	Yes
334746	726365	Yes
334551	816012	Yes
334337	846232	Yes
333543	1.07E+06	Yes
332935	960667	Yes
332579	505342	Yes
332507	633906	Yes
332254	824384	Yes
331760	1.02E+06	Yes
330772	703883	Yes
330334	529930	Yes
330062	1.21E+06	Yes
329990	789962	Yes
329295	619243	Yes
327385	842614	Yes
325828	1.11E+06	Yes
325449	464414	Yes
324791	905963	Yes
324540	907417	Yes
323563	603388	Yes
322889	891385	Yes
321259	632001	Yes
321132	923592	Yes
319831	882568	Yes
319661	671726	Yes
319333	624938	Yes
319320	536611	Yes
318537	835322	Yes
318480	726630	Yes
318267	624747	Yes
317503	803696	Yes
316901	820270	Yes
316899	1.08E+06	Yes
316552	825869	Yes
316447	360849	Yes
315986	1.25E+06	Yes
315870	1.05E+06	Yes
315760	967746	Yes
315518	1.23E+06	Yes
315208	819231	Yes
314463	928170	Yes
314178	884376	Yes
312063	461333	Yes
311469	712138	Yes
310566	791853	Yes
308714	831830	Yes
308693	876264	Yes
308578	749085	Yes
308495	696558	Yes
308199	1.75E+06	Yes
308035	825670	Yes
306833	627525	Yes
306568	593694	Yes
306497	1.18E+06	Yes
305902	1.38E+06	Yes
305499	123392	Yes
304896	810820	Yes
304822	902343	Yes
304744	654826	Yes
303956	989380	Yes
303576	819933	Yes
303246	703069	Yes
302744	810900	Yes
301459	849582	Yes
300780	917343	Yes
300734	897014	Yes
300160	976509	Yes
297302	640227	Yes
297280	919536	Yes
296084	769364	Yes
295922	888785	Yes
295241	53956.7	Yes
294377	914724	Yes
293534	543044	Yes
293388	745190	Yes
293385	715732	Yes
292639	918694	Yes
292478	875074	Yes
291735	765586	Yes
290935	977847	Yes
290739	722834	Yes
290631	637028	Yes
290283	956358	Yes
290273	385553	Yes
289577	767820	Yes
289146	904321	Yes
288727	940619	Yes
288170	916706	Yes
287291	805355	Yes
286881	856238	Yes
286815	800152	Yes
285926	703878	Yes
285847	725897	Yes
285824	728867	Yes
285170	768710	Yes
284653	411721	Yes
281867	270398	Yes
281135	746522	Yes
281092	643352	Yes
280688	942526	Yes
280587	728396	Yes
280532	369771	Yes
280513	892650	Yes
280337	805962	Yes
280086	311547	Yes
279882	643287	Yes
279497	911353	Yes
279425	784084	Yes
278981	770903	Yes
277953	772465	Yes
277779	871043	Yes
277385	408230	Yes
277318	876098	Yes
276723	859188	Yes
276550	638860	Yes
276297	442819	Yes
276106	751152	Yes
275868	506586	Yes
275722	817286	Yes
275640	626171	Yes
275240	807603	Yes
274897	848793	Yes
274286	1.09E+06	Yes
274286	1.12E+06	Yes
273986	677586	Yes
273646	821477	Yes
273175	611871	Yes
272866	792166	Yes
272639	851647	Yes
272425	740547	Yes
272223	1.04E+06	Yes
271174	430783	Yes
269543	611381	Yes
268993	861791	Yes
268553	1.10E+06	Yes
268259	609920	Yes
268095	746520	Yes
267969	594950	Yes
267614	182998	Yes
267191	888409	Yes
266438	895995	Yes
266211	693524	Yes
265240	672499	Yes
263840	495423	Yes
262915	878771	Yes
262304	67450.9	Yes
262176	453175	Yes
262157	731176	Yes
261780	321734	Yes
261510	858801	Yes
261142	714934	Yes
261071	139966	Yes
259842	682593	Yes
259812	904747	Yes
259716	628199	Yes
259482	667731	Yes
259333	650791	Yes
259170	771825	Yes
258336	870727	Yes
257274	848539	Yes
257075	808911	Yes
257038	708470	Yes
256889	1.03E+06	Yes
256790	536737	Yes
256733	639858	Yes
256587	970726	Yes
256530	819629	Yes
256339	673553	Yes
256055	723339	Yes
255860	964092	Yes
255816	715486	Yes
255442	824069	Yes
255029	755564	Yes
254956	726657	Yes
254946	775456	Yes
254024	731244	Yes
253134	975660	Yes
252839	602797	Yes
252497	1.09E+06	Yes
251967	1.02E+06	Yes
251769	842479	Yes
251758	1.00E+06	Yes
251482	749200	Yes
251198	1.06E+06	Yes
250943	758907	Yes
250908	683765	Yes
249712	572862	Yes
249691	393237	Yes
248970	33910.6	Yes
248864	848654	Yes
248490	507703	Yes
248147	840351	Yes
247902	797548	Yes
247898	446750	Yes
247886	841831	Yes
247258	793736	Yes
247018	747490	Yes
246676	804814	Yes
246506	1.05E+06	Yes
245621	540326	Yes
245147	768461	Yes
245008	60457.2	Yes
244812	385367	Yes
244687	843694	Yes
244676	374309	Yes
244464	903409	Yes
243982	647941	Yes
243357	693428	Yes
243200	813840	Yes
242998	373749	Yes
242735	808526	Yes
242463	1.07E+06	Yes
241464	619812	Yes
241105	516694	Yes
240871	948760	Yes
240748	652573	Yes
240658	786598	Yes
239952	803804	Yes
239830	613114	Yes
239058	931135	Yes
238924	586484	Yes
238858	879865	Yes
238848	849952	Yes
238808	841623	Yes
238789	578850	Yes
238476	740558	Yes
238214	305437	Yes
237930	792186	Yes
237560	84004.9	Yes
237509	39666.7	Yes
236724	742080	Yes
236400	459328	Yes
236276	83242.3	Yes
236165	656358	Yes
236008	773481	Yes
235714	696960	Yes
235596	588552	Yes
235431	800959	Yes
235236	369229	Yes
234389	593048	Yes
233528	664410	Yes
233446	794417	Yes
233281	506509	Yes
232945	651918	Yes
232871	993690	Yes
232572	877371	Yes
231573	704574	Yes
231375	582158	Yes
231141	917013	Yes
231091	685342	Yes
230616	786110	Yes
230394	748631	Yes
230256	821633	Yes
229964	758611	Yes
229697	57241.1	Yes
229542	792170	Yes
229495	83913.4	Yes
229380	1.00E+06	Yes
228896	926417	Yes
228889	654337	Yes
228688	680812	Yes
228097	237839	Yes
228076	805300	Yes
227950	760684	Yes
227742	903654	Yes
227316	869768	Yes
226842	644184	Yes
226740	999379	Yes
226612	621216	Yes
226421	1.23E+06	Yes
226058	839836	Yes
224898	722681	Yes
224875	704994	Yes
224814	823503	Yes
224804	701251	Yes
224661	774525	Yes
224644	691431	Yes
224507	819726	Yes
224430	690643	Yes
223958	1.16E+06	Yes
223818	767909	Yes
223553	800418	Yes
222918	889203	Yes
221534	525942	Yes
221411	769118	Yes
220934	162996	Yes
220444	488937	Yes
220268	627714	Yes
220027	40821.8	Yes
219983	900278	Yes
219890	818284	Yes
219726	107738	Yes
219319	813670	Yes
217251	828500	Yes
217200	586724	Yes
216849	533298	Yes
216518	695194	Yes
216354	796560	Yes
216337	674497	Yes
215991	238191	Yes
215644	770445	Yes
215295	1.07E+06	Yes
215276	672473	Yes
215196	73275.4	Yes
215094	41509.1	Yes
214750	603120	Yes
214710	249704	Yes
214618	407898	Yes
214504	587361	Yes
214493	57759	Yes
214087	908311	Yes
214059	801708	Yes
213742	428560	Yes
213683	839213	Yes
213093	436259	Yes
212751	521769	Yes
212697	724952	Yes
212640	748138	Yes
212517	963030	Yes
212218	359863	Yes
212187	851378	Yes
212130	792742	Yes
212128	882117	Yes
212004	758016	Yes
211690	598580	Yes
211354	611879	Yes
210854	761493	Yes
210784	663716	Yes
210651	292992	Yes
210605	773122	Yes
209494	922312	Yes
209418	672365	Yes
209404	825688	Yes
209064	593466	Yes
208820	849426	Yes
208804	1.11E+06	Yes
208471	75819.5	Yes
208422	680522	Yes
207476	886793	Yes
206973	612448	Yes
206896	862803	Yes
205198	529186	Yes
205155	721937	Yes
204998	586566	Yes
204931	42750	Yes
204929	439604	Yes
204599	1.07E+06	Yes
204551	692679	Yes
204339	82576.6	Yes
204309	564772	Yes
203753	961830	Yes
203534	149065	Yes
203298	563756	Yes
203016	689141	Yes
202566	812233	Yes
202560	580377	Yes
201893	537351	Yes
201890	557582	Yes
201776	687406	Yes
201773	1.02E+06	Yes
201446	793986	Yes
201444	532068	Yes
201403	859966	Yes
201373	418711	Yes
201281	745914	Yes
201260	436108	Yes
201110	406508	Yes
201007	756393	Yes
200853	667752	Yes
200656	796318	Yes
200334	498509	Yes
200257	719726	Yes
200257	534437	Yes
200173	51694	Yes
200145	243860	Yes
200118	741275	Yes
199895	778530	Yes
199794	771929	Yes
199410	897550	Yes
199399	60297.7	Yes
199350	1.16E+06	Yes
198917	860558	Yes
198902	59447.1	Yes
198676	574348	Yes
198343	82559.6	Yes
198335	503567	Yes
198101	422320	Yes
197901	707312	Yes
197609	927264	Yes
197591	929732	Yes
197226	30258.7	Yes
196786	720489	Yes
196734	734909	Yes
196292	491892	Yes
196209	980197	Yes
196123	41567.2	Yes
195591	650280	Yes
195355	619683	Yes
194984	783534	Yes
194707	620559	Yes
194641	1.03E+06	Yes
194583	525224	Yes
194543	497283	Yes
194356	792635	Yes
194267	380628	Yes
193954	763177	Yes
193923	695782	Yes
193888	553789	Yes
193798	667564	Yes
193445	829372	Yes
193404	500450	Yes
192882	938481	Yes
192430	816182	Yes
192421	45785.1	Yes
192375	764932	Yes
192293	617610	Yes
191916	683592	Yes
191780	753335	Yes
191740	172740	Yes
191627	784796	Yes
191472	683957	Yes
191171	189658	Yes
191010	169343	Yes
190468	92914.2	Yes
190433	759142	Yes
189970	447978	Yes
189901	826804	Yes
189626	856512	Yes
189327	758730	Yes
188955	300236	Yes
188356	731117	Yes
188312	95742	Yes
188194	754566	Yes
188132	743048	Yes
188076	260108	Yes
188075	707126	Yes
187689	77569.9	Yes
187311	648691	Yes
187282	512599	Yes
187169	63072.8	Yes
187092	663481	Yes
186886	855950	Yes
186862	582533	Yes
186347	812115	Yes
186208	811975	Yes
186057	43507.5	Yes
185787	582526	Yes
185557	670349	Yes
185183	693548	Yes
185012	719364	Yes
185009	799777	Yes
184971	665453	Yes
184888	539705	Yes
184669	625888	Yes
184652	593481	Yes
184641	654158	Yes
184626	84824.3	Yes
184223	758919	Yes
184217	771438	Yes
183781	697455	Yes
183548	853246	Yes
183398	888683	Yes
183081	633736	Yes
182855	929438	Yes
182799	909600	Yes
182748	559630	Yes
182610	651070	Yes
182552	506490	Yes
181870	35544.5	Yes
181780	690920	Yes
181710	686333	Yes
181134	791234	Yes
180944	660230	Yes
180920	803060	Yes
180880	624213	Yes
180787	835011	Yes
180599	572022	Yes
180519	752289	Yes
180504	671386	Yes
180494	611446	Yes
180465	934490	Yes
180185	848783	Yes
180035	787924	Yes
179514	589004	Yes
179462	890794	Yes
179223	643695	Yes
179153	826887	Yes
178970	642360	Yes
178331	594438	Yes
178227	761620	Yes
178195	364313	Yes
178169	637263	Yes
177928	373197	Yes
177908	829977	Yes
177488	989921	Yes
177425	740641	Yes
177334	620437	Yes
176961	675150	Yes
176868	836242	Yes
176822	871558	Yes
176709	1.27E+06	Yes
176575	1.09E+06	Yes
176485	736795	Yes
176114	820098	Yes
176080	766151	Yes
175902	754707	Yes
175707	798491	Yes
175331	836588	Yes
175328	377361	Yes
175264	569629	Yes
175226	495270	Yes
174907	452186	Yes
174839	586253	Yes
174678	258572	Yes
174647	738140	Yes
174479	713150	Yes
174474	916597	Yes
174207	700891	Yes
174204	634241	Yes
173994	632897	Yes
173898	435233	Yes
173672	477424	Yes
173553	717348	Yes
173544	838605	Yes
173394	755995	Yes
173383	526836	Yes
172937	859101	Yes
172896	841975	Yes
172647	677630	Yes
172480	616626	Yes
172100	649120	Yes
172024	675845	Yes
172002	664089	Yes
171891	604766	Yes
171860	514624	Yes
171811	294740	Yes
171803	38568.4	Yes
171759	44882.2	Yes
171734	451300	Yes
171571	552666	Yes
171447	606402	Yes
171316	629413	Yes
171282	36506.8	Yes
171105	817838	Yes
170959	818675	Yes
170856	994180	Yes
170679	701671	Yes
170549	628636	Yes
170502	750836	Yes
170298	719787	Yes
170041	813538	Yes
170002	1.08E+06	Yes
169930	557750	Yes
169912	886168	Yes
169700	311756	Yes
169474	578966	Yes
169400	706160	Yes
169018	680412	Yes
168952	1.07E+06	Yes
168705	34787	Yes
168625	741308	Yes
168617	48302.1	Yes
168455	698274	Yes
168348	596608	Yes
168337	742075	Yes
168074	648594	Yes
168028	420026	Yes
167657	778908	Yes
167634	522794	Yes
167603	760135	Yes
167522	505813	Yes
167496	758326	Yes
167147	288535	Yes
166961	915610	Yes
166952	125693	Yes
166903	417760	Yes
166760	64911.3	Yes
166739	678799	Yes
166458	669177	Yes
166449	609294	Yes
166443	724898	Yes
166223	547860	Yes
166158	640982	Yes
165994	634304	Yes
165922	1.07E+06	Yes
165883	575287	Yes
165739	777614	Yes
165545	630061	Yes
165526	754301	Yes
165523	827402	Yes
165417	732008	Yes
165202	840808	Yes
165140	674082	Yes
165131	672470	Yes
165130	757912	Yes
165055	901646	Yes
165023	555812	Yes
164643	454356	Yes
164607	309073	Yes
164554	43933.4	Yes
164122	757136	Yes
164099	727853	Yes
163994	409932	Yes
163920	626664	Yes
163905	898126	Yes
163777	707166	Yes
163673	27716.6	Yes
163404	847230	Yes
163220	855084	Yes
163051	869473	Yes
162847	701438	Yes
162836	477896	Yes
162709	1.03E+06	Yes
162559	654245	Yes
162413	1.00E+06	Yes
162383	790236	Yes
162353	876795	Yes
162332	118348	Yes
162183	530466	Yes
161804	794197	Yes
161362	507583	Yes
161268	601668	Yes
161254	422931	Yes
161241	516731	Yes
161144	679396	Yes
160952	796388	Yes
160933	592205	Yes
160896	841083	Yes
160768	507336	Yes
160711	571346	Yes
160591	949824	Yes
160500	706242	Yes
160268	181501	Yes
160155	716899	Yes
159936	34790.9	Yes
159890	370910	Yes
159780	603256	Yes
159749	682356	Yes
159626	757295	Yes
159493	516003	Yes
159149	640230	Yes
159002	685009	Yes
158558	807820	Yes
158442	602359	Yes
158438	556970	Yes
158253	651500	Yes
158247	605627	Yes
157911	517528	Yes
157663	547510	Yes
157505	669011	Yes
157220	273171	Yes
157154	826512	Yes
157141	635053	Yes
157096	648347	Yes
157074	587053	Yes
156777	525788	Yes
156516	764849	Yes
156377	373184	Yes
156353	818725	Yes
156249	712750	Yes
155975	810164	Yes
155959	784593	Yes
155738	973472	Yes
155667	553181	Yes
155559	356055	Yes
155473	594940	Yes
155224	640714	Yes
155074	690900	Yes
155027	490350	Yes
154986	415653	Yes
154811	627759	Yes
154766	561071	Yes
154584	558508	Yes
154520	704198	Yes
154402	638021	Yes
154316	555657	Yes
154263	364155	Yes
154221	773107	Yes
154168	752836	Yes
154105	719865	Yes
153956	593872	Yes
153915	712243	Yes
153745	995501	Yes
153553	668615	Yes
153460	461804	Yes
153428	600069	Yes
153414	656429	Yes
153268	699535	Yes
153119	564260	Yes
153078	954132	Yes
152844	698435	Yes
152715	93004	Yes
152686	831900	Yes
152679	828506	Yes
152602	591707	Yes
152572	604686	Yes
152552	785973	Yes
152314	717377	Yes
151974	754088	Yes
151719	399430	Yes
151682	690141	Yes
151672	887422	Yes
151555	846044	Yes
151382	442913	Yes
151356	175540	Yes
151269	266717	Yes
151191	804038	Yes
151140	596577	Yes
151120	891007	Yes
150886	349829	Yes
150688	622884	Yes
150666	754160	Yes
150609	527829	Yes
150525	571002	Yes
150419	701579	Yes
150103	661319	Yes
150087	678600	Yes
150083	818094	Yes
149787	503536	Yes
149715	768260	Yes
149704	599256	Yes
149621	292573	Yes
149473	809468	Yes
149370	575342	Yes
149318	336106	Yes
149122	745858	Yes
149089	666572	Yes
149002	847110	Yes
148945	727785	Yes
148929	739992	Yes
148876	596522	Yes
148648	649712	Yes
148578	450290	Yes
148562	585895	Yes
148473	737580	Yes
148254	741634	Yes
148240	738091	Yes
148103	999677	Yes
147974	671763	Yes
147969	257978	Yes
147665	810140	Yes
147611	710108	Yes
147444	624020	Yes
147377	643021	Yes
147350	427770	Yes
147061	679699	Yes
146755	591306	Yes
146734	902928	Yes
146578	518342	Yes
146540	839406	Yes
146436	672624	Yes
146361	759592	Yes
146314	758294	Yes
146308	271505	Yes
146204	641089	Yes
146152	756235	Yes
146077	831946	Yes
146072	618655	Yes
145963	499180	Yes
145813	366008	Yes
145533	665879	Yes
145160	564377	Yes
145146	704069	Yes
145082	735861	Yes
144985	834632	Yes
144922	371790	Yes
144880	550690	Yes
144836	587711	Yes
144835	737200	Yes
144745	636293	Yes
144646	578995	Yes
144617	409124	Yes
144590	625870	Yes
144567	815802	Yes
144169	627003	Yes
143864	693157	Yes
143838	722142	Yes
143834	694966	Yes
143833	787652	Yes
143694	473571	Yes
143661	692454	Yes
143628	650285	Yes
143497	853669	Yes
143376	771366	Yes
143137	870168	Yes
143047	666551	Yes
142950	719074	Yes
142919	68409.1	Yes
142879	697303	Yes
142816	678985	Yes
142757	420218	Yes
142750	322650	Yes
142642	874689	Yes
142522	628513	Yes
142439	579016	Yes
142406	197787	Yes
142194	721339	Yes
141950	306527	Yes
141870	557138	Yes
141705	480136	Yes
141569	574401	Yes
141554	475746	Yes
141308	1.14E+06	Yes
141286	663024	Yes
141221	880539	Yes
141096	582539	Yes
141071	683696	Yes
140799	639719	Yes
140604	29049	Yes
140488	705168	Yes
140409	472241	Yes
140287	365678	Yes
140229	966220	Yes
140157	762340	Yes
140123	92001.4	Yes
140015	75143.4	Yes
140014	694298	Yes
140012	704858	Yes
139744	729907	Yes
139586	522507	Yes
139564	722254	Yes
139554	788601	Yes
139482	689343	Yes
139263	825745	Yes
139204	767422	Yes
139182	611226	Yes
139174	672380	Yes
139173	766323	Yes
139157	487946	Yes
139144	698239	Yes
138986	672954	Yes
138942	560942	Yes
138855	410262	Yes
138849	605112	Yes
138756	638531	Yes
138653	746809	Yes
138646	371453	Yes
138533	43973	Yes
138515	595854	Yes
138473	697212	Yes
138366	689292	Yes
138255	659889	Yes
138157	697498	Yes
138108	860935	Yes
138082	774970	Yes
138052	645661	Yes
137977	647637	Yes
137948	741929	Yes
137890	637765	Yes
137889	575649	Yes
137812	648384	Yes
137793	42655.5	Yes
137764	454026	Yes
137760	556544	Yes
137634	599460	Yes
137576	775256	Yes
137490	718558	Yes
137447	521792	Yes
137392	56609.8	Yes
137297	914978	Yes
137154	820606	Yes
137087	623765	Yes
137067	486904	Yes
136991	614990	Yes
136925	936543	Yes
136835	599428	Yes
136772	640499	Yes
136766	382321	Yes
136669	455732	Yes
136608	737311	Yes
136521	703015	Yes
136469	635062	Yes
136366	828816	Yes
136059	431364	Yes
136040	671379	Yes
135827	743028	Yes
135809	626314	Yes
135771	365125	Yes
135516	608985	Yes
135512	631794	Yes
135076	622406	Yes
135059	783390	Yes
135011	843653	Yes
134923	609217	Yes
134862	654004	Yes
134743	538088	Yes
134741	583072	Yes
134620	729051	Yes
134520	599913	Yes
134516	907154	Yes
134429	473512	Yes
134390	797135	Yes
134345	495107	Yes
134341	586769	Yes
134243	699597	Yes
134150	536870	Yes
134127	716896	Yes
134054	60948.9	Yes
134035	615777	Yes
134031	92017.4	Yes
133982	739266	Yes
133933	651966	Yes
133908	49646.6	Yes
133851	667029	Yes
133803	562739	Yes
133798	739474	Yes
133715	631790	Yes
133712	736291	Yes
133639	647090	Yes
133557	707841	Yes
133543	649123	Yes
133424	774103	Yes
133364	939440	Yes
133338	509256	Yes
133229	591436	Yes
133132	602806	Yes
133077	764549	Yes
133021	316581	Yes
132750	564465	Yes
132726	754981	Yes
132621	726763	Yes
132546	548669	Yes
132490	745290	Yes
132480	468015	Yes
132478	837620	Yes
132460	660352	Yes
132363	669223	Yes
132319	45054.4	Yes
132278	759515	Yes
132212	606675	Yes
132205	521517	Yes
132183	259359	Yes
132176	274827	Yes
132115	44216.7	Yes
132081	571042	Yes
131947	865192	Yes
131910	690793	Yes
131788	858310	Yes
131655	642147	Yes
131619	706411	Yes
131594	679255	Yes
131575	618439	Yes
131546	545242	Yes
131540	476263	Yes
131481	615546	Yes
131471	658285	Yes
131469	652563	Yes
131400	53706.5	Yes
131266	371184	Yes
131265	672816	Yes
131253	687463	Yes
131238	561496	Yes
131196	656152	Yes
131182	1.02E+06	Yes
131095	372350	Yes
131064	659635	Yes
131044	731414	Yes
130961	160514	Yes
130940	404617	Yes
130716	735256	Yes
130525	523566	Yes
130436	646918	Yes
130369	802439	Yes
130358	518898	Yes
130277	692410	Yes
130273	599724	Yes
130251	571820	Yes
130227	706420	Yes
130207	735056	Yes
130190	637967	Yes
130043	690348	Yes
129982	554379	Yes
129950	645030	Yes
129924	676704	Yes
129904	530267	Yes
129871	692355	Yes
129808	494955	Yes
129789	755694	Yes
129619	729141	Yes
129524	445829	Yes
129468	723062	Yes
129242	741854	Yes
129224	735007	Yes
129165	622072	Yes
129123	678324	Yes
129118	593958	Yes
129081	535014	Yes
129075	553480	Yes
128981	832437	Yes
128852	759542	Yes
128822	1.29E+06	Yes
128775	583896	Yes
128745	624722	Yes
128688	622521	Yes
128607	615780	Yes
128501	651786	Yes
128324	620807	Yes
128312	651320	Yes
128292	627976	Yes
128130	653241	Yes
128080	819174	Yes
127822	991986	Yes
127821	709184	Yes
127746	679506	Yes
127744	598567	Yes
127658	611824	Yes
127504	435162	Yes
127331	561427	Yes
127270	487980	Yes
127232	649208	Yes
127120	628766	Yes
126910	909049	Yes
126892	835375	Yes
126794	775041	Yes
126743	671896	Yes
126723	515357	Yes
126584	717005	Yes
126313	628990	Yes
126289	522929	Yes
126243	75123	Yes
126180	606901	Yes
126131	642911	Yes
126129	792611	Yes
126057	60194	Yes
125898	692402	Yes
125844	594911	Yes
125770	668189	Yes
125770	486414	Yes
125684	648685	Yes
125424	481540	Yes
125207	586007	Yes
125105	745634	Yes
125054	173630	Yes
125030	679194	Yes
124987	725439	Yes
124942	528470	Yes
124898	675840	Yes
124885	788648	Yes
124843	813364	Yes
124836	44687.4	Yes
124793	665046	Yes
124773	552731	Yes
124639	608936	Yes
124546	562750	Yes
124417	773438	Yes
124396	34016.6	Yes
124394	718229	Yes
124311	262244	Yes
124234	763538	Yes
124076	856290	Yes
124075	539616	Yes
124009	742762	Yes
124000	656493	Yes
123972	585548	Yes
123868	624443	Yes
123837	686574	Yes
123673	491017	Yes
123644	39322.3	Yes
123605	839830	Yes
123405	651891	Yes
123396	801248	Yes
123279	555586	Yes
123256	570079	Yes
123210	824218	Yes
123179	497790	Yes
123005	274964	Yes
122972	491085	Yes
122859	699471	Yes
122723	843046	Yes
122697	617197	Yes
122619	472287	Yes
122574	519276	Yes
122521	915480	Yes
122378	627783	Yes
122185	739958	Yes
122139	564862	Yes
122096	560168	Yes
121960	715107	Yes
121871	701196	Yes
121768	360702	Yes
121739	725564	Yes
121633	823755	Yes
121528	568429	Yes
121328	420632	Yes
121269	484338	Yes
121132	469307	Yes
121017	501895	Yes
120989	739032	Yes
120917	1.10E+06	Yes
120915	570021	Yes
120823	505498	Yes
120755	431824	Yes
120714	370613	Yes
120511	238087	Yes
120497	484460	Yes
120242	631353	Yes
120218	876642	Yes
119922	782520	Yes
119860	578831	Yes
119798	585732	Yes
119793	461497	Yes
119705	465646	Yes
119690	709015	Yes
119686	845911	Yes
119526	499134	Yes
119401	474275	Yes
119335	660883	Yes
119038	635883	Yes
118922	618059	Yes
118868	756144	Yes
118839	722561	Yes
118820	550790	Yes
118664	648975	Yes
118535	640261	Yes
118471	651720	Yes
118371	553134	Yes
118360	718399	Yes
118296	399103	Yes
118264	776960	Yes
118194	1.08E+06	Yes
118094	657287	Yes
118030	583214	Yes
118003	650882	Yes
118002	601769	Yes
117998	691451	Yes
117985	476382	Yes
117831	557770	Yes
117816	713062	Yes
117787	617633	Yes
117623	739055	Yes
117538	853227	Yes
117310	611190	Yes
117223	553637	Yes
117155	472846	Yes
117104	826693	Yes
117088	630512	Yes
117024	513459	Yes
116963	27900.4	Yes
116939	569077	Yes
116938	708277	Yes
116894	703693	Yes
116870	605721	Yes
116731	542606	Yes
116672	780547	Yes
116622	763068	Yes
116579	471756	Yes
116498	423566	Yes
116484	483357	Yes
116477	603999	Yes
116424	448077	Yes
116373	601216	Yes
116338	614934	Yes
116312	437655	Yes
116231	714775	Yes
116231	617218	Yes
116211	553800	Yes
116190	682665	Yes
116102	519865	Yes
116031	487431	Yes
115972	714991	Yes
115942	682825	Yes
115880	696792	Yes
115861	619785	Yes
115849	497160	Yes
115763	484097	Yes
115665	745091	Yes
115655	799082	Yes
115495	211006	Yes
115316	601571	Yes
115198	527624	Yes
115196	590467	Yes
115138	407766	Yes
114931	694770	Yes
114908	475532	Yes
114907	596114	Yes
114885	627621	Yes
114868	421626	Yes
114845	654972	Yes
114778	527297	Yes
114766	647381	Yes
114747	640527	Yes
114736	858823	Yes
114718	717485	Yes
114649	504369	Yes
114632	494146	Yes
114600	420912	Yes
114590	750814	Yes
114527	508388	Yes
114415	566734	Yes
114372	772574	Yes
114330	769312	Yes
114234	620464	Yes
114230	481048	Yes
114139	680857	Yes
114087	40684.1	Yes
114026	23120.6	Yes
113892	729166	Yes
113835	481882	Yes
113712	810617	Yes
113708	32174.3	Yes
113671	566209	Yes
113617	496230	Yes
113489	502013	Yes
113381	527206	Yes
113361	673262	Yes
113360	660957	Yes
113340	676105	Yes
113296	690885	Yes
113234	749119	Yes
113195	65661.4	Yes
113163	666010	Yes
113102	478002	Yes
113073	735278	Yes
113048	680916	Yes
112956	523388	Yes
112946	625952	Yes
112938	510924	Yes
112881	554044	Yes
112857	593055	Yes
112856	600739	Yes
112814	624488	Yes
112787	691765	Yes
112764	724665	Yes
112755	633814	Yes
112752	809200	Yes
112726	711319	Yes
112648	545354	Yes
112622	654681	Yes
112586	85411.7	Yes
112584	655739	Yes
112368	601470	Yes
112336	591530	Yes
112277	651621	Yes
112209	908638	Yes
112204	539034	Yes
112146	558045	Yes
112090	388649	Yes
112071	749116	Yes
112064	611059	Yes
112040	690337	Yes
111962	615001	Yes
111927	571333	Yes
111887	803705	Yes
111861	436153	Yes
111852	723168	Yes
111848	274492	Yes
111837	651905	Yes
111690	669193	Yes
111687	452082	Yes
111624	587331	Yes
111580	558623	Yes
111575	881212	Yes
111543	590342	Yes
111481	570182	Yes
111470	623915	Yes
111468	707018	Yes
111466	744526	Yes
111464	808659	Yes
111432	542759	Yes
111408	741181	Yes
111354	437184	Yes
111324	656805	Yes
111308	606078	Yes
111285	569927	Yes
111282	549076	Yes
111183	615942	Yes
111178	602456	Yes
111089	733438	Yes
111018	581041	Yes
110974	536025	Yes
110951	838800	Yes
110833	53236	Yes
110816	809481	Yes
110786	851040	Yes
110727	624560	Yes
110654	560218	Yes
110638	508624	Yes
110464	599154	Yes
110406	617786	Yes
110348	551179	Yes
110341	623680	Yes
110230	785864	Yes
110229	632225	Yes
110157	568450	Yes
110132	559731	Yes
110053	556552	Yes
109901	600157	Yes
109866	660428	Yes
109742	699468	Yes
109691	565701	Yes
109635	750606	Yes
109483	647803	Yes
109392	899779	Yes
109382	532168	Yes
109365	497710	Yes
109331	812842	Yes
109264	668271	Yes
109141	271713	Yes
109118	759945	Yes
109019	674803	Yes
108965	714981	Yes
108965	616741	Yes
108923	638577	Yes
108914	670969	Yes
108913	1.25E+06	Yes
108860	589277	Yes
108854	683803	Yes
108804	1.06E+06	Yes
108803	41851.2	Yes
108791	773165	Yes
108790	675956	Yes
108728	590846	Yes
108694	583579	Yes
108684	562393	Yes
108632	808121	Yes
108539	799984	Yes
108520	502622	Yes
108502	705208	Yes
108451	748683	Yes
108437	715584	Yes
108371	743005	Yes
108352	847775	Yes
108326	566828	Yes
108294	710206	Yes
108285	369024	Yes
108281	518315	Yes
108279	661554	Yes
108250	534169	Yes
108247	625752	Yes
108213	723883	Yes
108176	716204	Yes
108166	711172	Yes
108138	493872	Yes
108134	626308	Yes
108128	513824	Yes
108081	650995	Yes
108052	685141	Yes
107999	644641	Yes
107996	612356	Yes
107988	605051	Yes
107941	482874	Yes
107933	576325	Yes
107888	551877	Yes
107869	126185	Yes
107773	534029	Yes
107700	428685	Yes
107685	425723	Yes
107668	775067	Yes
107638	1.28E+06	Yes
107625	490668	Yes
107590	537383	Yes
107585	614150	Yes
107562	941409	Yes
107539	268606	Yes
107512	737791	Yes
107461	745764	Yes
107442	423327	Yes
107409	745696	Yes
107367	580340	Yes
107210	483719	Yes
107202	572559	Yes
107173	534996	Yes
107098	784964	Yes
107068	673799	Yes
107056	619373	Yes
106967	488365	Yes
106951	784306	Yes
106948	445675	Yes
106750	649809	Yes
106718	508237	Yes
106716	257226	Yes
106708	483854	Yes
106693	520719	Yes
106676	498756	Yes
106564	728336	Yes
106518	721448	Yes
106419	608605	Yes
106253	917750	Yes
106059	662965	Yes
106046	515503	Yes
106022	649527	Yes
105992	34535.2	Yes
105852	629117	Yes
105849	852469	Yes
105806	637407	Yes
105774	300585	Yes
105767	650628	Yes
105762	689568	Yes
105634	677475	Yes
105616	546791	Yes
105558	409420	Yes
105539	520299	Yes
105522	664662	Yes
105490	707015	Yes
105396	764334	Yes
105274	447660	Yes
105272	480863	Yes
105177	574580	Yes
105144	586073	Yes
104989	825505	Yes
104985	340682	Yes
104974	624544	Yes
104964	455707	Yes
104917	487686	Yes
104898	486020	Yes
104877	599865	Yes
104870	638851	Yes
104863	808676	Yes
104854	723842	Yes
104836	641628	Yes
104802	569654	Yes
104797	571387	Yes
104737	656454	Yes
104726	702639	Yes
104705	679278	Yes
104700	611061	Yes
104669	635469	Yes
104657	534998	Yes
104612	752876	Yes
104606	546556	Yes
104569	600499	Yes
104527	787012	Yes
104523	574093	Yes
104390	490190	Yes
104369	650581	Yes
104353	733501	Yes
104345	743392	Yes
104293	546342	Yes
104261	335514	Yes
104084	566306	Yes
104046	386578	Yes
104034	606694	Yes
103992	603534	Yes
103977	519847	Yes
103830	595666	Yes
103666	782738	Yes
103587	596146	Yes
103572	611931	Yes
103505	593897	Yes
103462	737233	Yes
103295	809612	Yes
103173	606002	Yes
103163	623022	Yes
103141	567942	Yes
103121	563339	Yes
103104	624622	Yes
103056	795722	Yes
103030	662294	Yes
102967	678238	Yes
102942	611049	Yes
102927	507720	Yes
102910	735418	Yes
102864	623670	Yes
102806	537289	Yes
102795	534470	Yes
102784	800028	Yes
102745	427834	Yes
102734	620983	Yes
102715	549433	Yes
102704	565480	Yes
102677	360580	Yes
102658	736711	Yes
102651	490613	Yes
102623	541512	Yes
102596	35468.2	Yes
102553	600320	Yes
102533	548571	Yes
102457	706721	Yes
102442	523173	Yes
102414	832464	Yes
102352	676834	Yes
102341	494793	Yes
102320	698934	Yes
102287	568603	Yes
102268	709904	Yes
102241	567960	Yes
102192	559959	Yes
102183	642295	Yes
102147	633199	Yes
102147	619509	Yes
102094	727377	Yes
101979	621119	Yes
101972	38860.1	Yes
101919	605304	Yes
101905	834917	Yes
101900	530385	Yes
101828	514150	Yes
101742	462862	Yes
101716	462303	Yes
101679	745331	Yes
101652	587339	Yes
101529	722584	Yes
101526	563140	Yes
101522	544960	Yes
101508	531135	Yes
101338	773687	Yes
101333	193704	Yes
101329	711743	Yes
101305	620524	Yes
101201	546846	Yes
101198	416260	Yes
101170	527883	Yes
101155	569176	Yes
101089	591255	Yes
101080	571094	Yes
100984	710332	Yes
100863	725418	Yes
100857	727254	Yes
100804	545392	Yes
100650	614218	Yes
100645	552195	Yes
100630	728080	Yes
100628	655351	Yes
100590	548831	Yes
100589	427826	Yes
100490	626429	Yes
100332	709204	Yes
100322	595614	Yes
100309	747009	Yes
100242	495371	Yes
100024	616505	Yes
100008	379261	Yes
100006	555138	Yes
99940.9	592762	Yes
99756.4	579696	Yes
99752	602744	Yes
99737.7	47465.9	Yes
99676.8	736088	Yes
99586	424077	Yes
99532.1	642794	Yes
99531.5	660930	Yes
99530.5	544868	Yes
99529.6	465402	Yes
99510.9	586510	Yes
99496.8	426591	Yes
99468.5	544716	Yes
99402.2	636870	Yes
99385.7	510490	Yes
99378.9	471987	Yes
99374.2	428324	Yes
99345.8	757082	Yes
99315.6	835945	Yes
99280.2	612292	Yes
99275.3	492481	Yes
99205.6	638218	Yes
99106.2	515910	Yes
99104.1	575384	Yes
99032.9	617483	Yes
99029	634966	Yes
99020.1	550676	Yes
98957.9	379910	Yes
98945.8	414788	Yes
98870.1	735032	Yes
98839.1	715933	Yes
98810.9	659989	Yes
98796.6	596288	Yes
98785.3	677143	Yes
98746	615572	Yes
98722.5	579821	Yes
98712.3	590669	Yes
98668.8	622471	Yes
98560.1	560659	Yes
98547	616437	Yes
98496.1	747416	Yes
98391.9	639752	Yes
98381	61004.5	Yes
98372.2	706798	Yes
98257	716240	Yes
98232.5	226759	Yes
98225.5	648033	Yes
98218.6	464652	Yes
98206.6	663768	Yes
98164.8	715188	Yes
98159.1	790581	Yes
98139.7	946720	Yes
98117.2	592386	Yes
98082.7	544544	Yes
98064.8	436440	Yes
98044.1	797846	Yes
98010.1	692879	Yes
98004.7	611676	Yes
97957.4	519957	Yes
97943.3	493672	Yes
97937.8	562895	Yes
97928.8	856264	Yes
97842.4	595576	Yes
97769.1	564739	Yes
97759.9	782309	Yes
97651.1	508768	Yes
97606.3	745458	Yes
97546.7	658310	Yes
97524.8	676450	Yes
97478.1	574019	Yes
97468.1	533974	Yes
97432.9	339572	Yes
97424.1	400841	Yes
97380.1	638701	Yes
97336.3	467750	Yes
97316.1	386789	Yes
97285.7	762392	Yes
97255.8	668180	Yes
97215.3	773034	Yes
97185.3	725467	Yes
97164.3	598834	Yes
97102	663214	Yes
97072.4	691753	Yes
97048.5	729990	Yes
97045.6	590205	Yes
96954.3	527817	Yes
96944.4	823964	Yes
96923.6	397216	Yes
96922.7	811735	Yes
96899.3	697990	Yes
96817.9	561255	Yes
96798.8	376072	Yes
96785.1	586043	Yes
96774.5	721405	Yes
96753	441154	Yes
96683.6	610696	Yes
96596.2	425490	Yes
96526.1	538289	Yes
96432.3	522748	Yes
96426.5	741748	Yes
96426.2	621491	Yes
96389.5	979764	Yes
96352.4	618820	Yes
96336.4	773336	Yes
96307.2	535100	Yes
96303.2	607417	Yes
96280.8	661732	Yes
96243.7	543502	Yes
96230.3	594770	Yes
96194.3	216116	Yes
96184	586532	Yes
96179.3	825077	Yes
96174.8	597762	Yes
96167.8	509125	Yes
96107.1	603166	Yes
96082.4	424223	Yes
96059.5	558867	Yes
96032	595756	Yes
96014.1	524631	Yes
96009.4	670027	Yes
95934.2	685071	Yes
95837.9	625668	Yes
95807	417440	Yes
95761.7	442048	Yes
95745.9	467888	Yes
95735.3	927330	Yes
95732.1	687610	Yes
95730.7	742274	Yes
95721	439037	Yes
95720.9	442875	Yes
95693.6	707561	Yes
95654.1	510222	Yes
95580.1	487128	Yes
95562.3	585153	Yes
95550.1	417724	Yes
95496.1	460328	Yes
95453.8	564160	Yes
95449.7	518133	Yes
[truncated: 53,100 more rows]
