# Supplementary material for: HNRNPH1 regulates the neuroprotective cold‐shock protein RBM3 expression through poison exon exclusion
Source: EMBO J. 2023 May 30;42(14):e113168. doi: 10.15252/embj.2022113168 (PMC10350819; doi:10.15252/embj.2022113168)
Supplement: Supplementary file 8 — Source Data for Figure 4 [file EMBJ-42-e113168-s010.zip › Figure 4/4I/Flow data points for histogram/32C_OE_Single Cells.csv]

BFP	GFP	Top 5% BFP
4.05E+06	737604	Yes
1.63E+06	885050	Yes
1.29E+06	1.10E+06	Yes
1.28E+06	1.17E+06	Yes
1.27E+06	1.01E+06	Yes
1.19E+06	846346	Yes
1.13E+06	875496	Yes
1.12E+06	734928	Yes
1.09E+06	883420	Yes
1.06E+06	870275	Yes
1.05E+06	807400	Yes
1.03E+06	956229	Yes
1.02E+06	1.14E+06	Yes
1.02E+06	1.06E+06	Yes
1.02E+06	909287	Yes
1.01E+06	890538	Yes
1.00E+06	961718	Yes
989785	933273	Yes
988047	946440	Yes
959698	1.02E+06	Yes
958628	943860	Yes
932515	1.29E+06	Yes
925571	918551	Yes
924975	851484	Yes
917723	808250	Yes
916927	273434	Yes
907516	1.09E+06	Yes
907422	857098	Yes
895601	1.15E+06	Yes
891483	823984	Yes
886790	1.01E+06	Yes
871650	905066	Yes
869700	965740	Yes
866144	588881	Yes
865452	2.03E+06	Yes
862430	632503	Yes
857610	966917	Yes
856398	1.00E+06	Yes
855778	928121	Yes
853552	966778	Yes
850748	746937	Yes
849377	724264	Yes
849010	661352	Yes
848033	1.28E+06	Yes
845343	1.32E+06	Yes
844760	813736	Yes
838727	1.26E+06	Yes
835361	1.16E+06	Yes
828748	755670	Yes
828092	880756	Yes
826481	906533	Yes
821306	1.20E+06	Yes
820438	1.08E+06	Yes
817271	581634	Yes
816772	753059	Yes
816510	883008	Yes
814464	956127	Yes
812535	810940	Yes
809026	818031	Yes
803777	833123	Yes
802876	819148	Yes
802136	770195	Yes
801625	947337	Yes
800528	1.05E+06	Yes
797034	1.03E+06	Yes
794960	776575	Yes
793075	932688	Yes
791573	958090	Yes
789468	1.12E+06	Yes
786811	1.15E+06	Yes
780503	1.02E+06	Yes
777626	858323	Yes
776788	642004	Yes
776708	744497	Yes
776527	960424	Yes
776461	957019	Yes
775624	771063	Yes
774910	1.03E+06	Yes
772455	1.02E+06	Yes
772100	904459	Yes
768474	825857	Yes
768062	929319	Yes
765970	782220	Yes
765731	841457	Yes
765072	584923	Yes
761781	997523	Yes
761038	1.15E+06	Yes
759751	1.13E+06	Yes
759084	1.20E+06	Yes
757024	844728	Yes
756703	1.01E+06	Yes
756608	979948	Yes
754414	866722	Yes
752576	761475	Yes
752324	1.13E+06	Yes
744265	826560	Yes
742358	1.14E+06	Yes
740336	1.07E+06	Yes
739376	1.03E+06	Yes
738930	978270	Yes
738242	809619	Yes
733576	846284	Yes
733120	647860	Yes
733098	949987	Yes
732344	1.19E+06	Yes
731129	903885	Yes
729777	1.20E+06	Yes
728509	654546	Yes
726035	998528	Yes
725843	1.01E+06	Yes
724716	720506	Yes
724173	1.10E+06	Yes
723806	1.12E+06	Yes
720810	835109	Yes
720183	988738	Yes
720125	1.08E+06	Yes
718018	991136	Yes
717530	901461	Yes
714698	646742	Yes
713561	704329	Yes
713414	900812	Yes
711228	801706	Yes
711070	1.20E+06	Yes
710774	982347	Yes
710218	904618	Yes
710026	849282	Yes
708983	976136	Yes
707466	1.08E+06	Yes
705770	1.12E+06	Yes
703832	955564	Yes
699727	896035	Yes
696273	928322	Yes
695075	1.14E+06	Yes
694181	1.22E+06	Yes
690104	971550	Yes
690089	786547	Yes
689091	901884	Yes
687933	787823	Yes
687063	1.13E+06	Yes
686778	854787	Yes
686149	1.01E+06	Yes
685623	1.02E+06	Yes
685566	846836	Yes
683681	980457	Yes
683429	750546	Yes
682937	652969	Yes
681518	649053	Yes
681490	889905	Yes
681476	1.28E+06	Yes
681420	884475	Yes
681222	657890	Yes
680960	1.03E+06	Yes
679497	940531	Yes
678679	768813	Yes
676678	778246	Yes
676449	834812	Yes
676009	1.02E+06	Yes
675487	979326	Yes
675349	799766	Yes
674372	762821	Yes
672793	905650	Yes
671620	926807	Yes
671414	975576	Yes
669212	1.08E+06	Yes
668498	851484	Yes
664488	591319	Yes
664430	1.15E+06	Yes
664339	858229	Yes
664229	1.17E+06	Yes
664008	752334	Yes
663208	1.00E+06	Yes
662837	1.28E+06	Yes
662713	807389	Yes
662502	1.13E+06	Yes
661429	1.23E+06	Yes
660749	983086	Yes
660558	847403	Yes
660524	901070	Yes
660181	898016	Yes
659898	1.12E+06	Yes
658831	816359	Yes
658537	984104	Yes
658408	1.44E+06	Yes
658402	818270	Yes
656383	1.03E+06	Yes
656101	958096	Yes
655837	1.13E+06	Yes
655193	1.45E+06	Yes
654678	1.18E+06	Yes
654353	804742	Yes
654117	1.15E+06	Yes
652638	994006	Yes
652333	1.08E+06	Yes
651977	1.09E+06	Yes
651447	844882	Yes
651310	965641	Yes
651185	1.48E+06	Yes
650848	1.16E+06	Yes
650186	712424	Yes
649248	838066	Yes
648898	958093	Yes
648807	1.03E+06	Yes
647985	872946	Yes
646823	1.10E+06	Yes
645072	1.22E+06	Yes
644948	937142	Yes
644855	767608	Yes
643713	720982	Yes
642975	800572	Yes
641171	1.30E+06	Yes
640617	984186	Yes
640220	802149	Yes
639909	675247	Yes
639415	893080	Yes
638351	1.02E+06	Yes
638260	1.13E+06	Yes
638205	1.02E+06	Yes
637445	948351	Yes
637398	780079	Yes
637018	912815	Yes
635932	593497	Yes
635463	886528	Yes
634988	1.24E+06	Yes
634857	1.26E+06	Yes
634770	838276	Yes
633787	977569	Yes
633594	945767	Yes
633180	1.04E+06	Yes
632972	1.17E+06	Yes
632638	765972	Yes
632613	886064	Yes
632450	125639	Yes
631993	1.06E+06	Yes
631476	714193	Yes
630429	1.02E+06	Yes
629810	1.04E+06	Yes
629620	1.02E+06	Yes
629127	1.02E+06	Yes
628054	1.17E+06	Yes
627771	973084	Yes
626899	971245	Yes
626493	867221	Yes
626459	827491	Yes
626397	1.06E+06	Yes
626131	911389	Yes
625988	776862	Yes
624725	552209	Yes
623404	1.02E+06	Yes
623250	1.26E+06	Yes
621417	743764	Yes
621018	691014	Yes
619245	1.08E+06	Yes
617845	999999	Yes
616054	1.15E+06	Yes
615769	773472	Yes
614460	1.04E+06	Yes
614060	753069	Yes
613194	927899	Yes
612907	688066	Yes
611061	839016	Yes
609488	692325	Yes
607998	772534	Yes
607456	919076	Yes
607260	869957	Yes
607229	1.04E+06	Yes
606867	1.35E+06	Yes
606532	889291	Yes
606479	959910	Yes
606020	766334	Yes
605504	880108	Yes
604169	1.21E+06	Yes
603845	1.14E+06	Yes
603650	871307	Yes
603409	901136	Yes
602742	1.01E+06	Yes
601817	744942	Yes
601784	1.10E+06	Yes
601439	1.07E+06	Yes
601038	790745	Yes
600705	1.29E+06	Yes
600489	861327	Yes
600345	840081	Yes
600208	668259	Yes
598943	779483	Yes
598810	461141	Yes
597894	700358	Yes
597272	755628	Yes
596909	610979	Yes
596054	1.23E+06	Yes
595365	1.16E+06	Yes
593715	718957	Yes
593466	292300	Yes
593273	771267	Yes
593209	1.16E+06	Yes
592717	1.23E+06	Yes
592578	880512	Yes
592366	547082	Yes
592305	970020	Yes
592221	823635	Yes
591941	828869	Yes
590881	1.11E+06	Yes
588139	873326	Yes
587548	557636	Yes
587306	644715	Yes
586248	721625	Yes
586090	1.08E+06	Yes
585824	914414	Yes
584263	904192	Yes
584121	1.18E+06	Yes
583913	1.15E+06	Yes
583766	1.22E+06	Yes
583721	870110	Yes
583661	1.36E+06	Yes
583181	1.07E+06	Yes
583052	833332	Yes
581965	759096	Yes
581765	1.31E+06	Yes
581401	743814	Yes
581210	869710	Yes
580740	1.27E+06	Yes
580715	495762	Yes
580417	543926	Yes
580402	872097	Yes
579717	974910	Yes
579542	1.45E+06	Yes
578787	950437	Yes
578523	566555	Yes
578517	770621	Yes
578423	806049	Yes
577564	800060	Yes
577187	1.32E+06	Yes
576739	1.00E+06	Yes
575883	766082	Yes
575811	1.18E+06	Yes
575606	785522	Yes
575559	674784	Yes
575327	1.12E+06	Yes
575183	880015	Yes
575156	1.32E+06	Yes
574749	714679	Yes
574380	844685	Yes
572701	907942	Yes
572106	969794	Yes
571736	766192	Yes
571623	1.01E+06	Yes
571559	925699	Yes
571501	923937	Yes
571400	858602	Yes
571306	559337	Yes
571283	1.02E+06	Yes
569755	847047	Yes
569702	952817	Yes
569430	669208	Yes
569349	1.11E+06	Yes
569162	928615	Yes
568963	727413	Yes
568809	930159	Yes
568754	774671	Yes
568710	814783	Yes
568531	750611	Yes
567930	844360	Yes
567882	779722	Yes
567652	749931	Yes
566968	898954	Yes
566713	946696	Yes
566252	871064	Yes
566123	1.09E+06	Yes
566081	1.09E+06	Yes
565443	939164	Yes
565338	1.01E+06	Yes
565287	565742	Yes
564210	931967	Yes
563597	711858	Yes
563465	951276	Yes
563283	847391	Yes
562781	817072	Yes
562731	1.02E+06	Yes
562180	1.05E+06	Yes
561090	609473	Yes
560993	1.00E+06	Yes
560632	909622	Yes
560537	754335	Yes
560363	1.03E+06	Yes
559542	1.06E+06	Yes
558909	1.17E+06	Yes
558539	919798	Yes
558514	511406	Yes
558405	1.21E+06	Yes
558150	890557	Yes
557447	838908	Yes
557405	1.17E+06	Yes
557338	864305	Yes
555939	889636	Yes
555076	636590	Yes
554963	846930	Yes
553820	742847	Yes
552713	1.06E+06	Yes
552318	781166	Yes
552167	973808	Yes
551051	1.12E+06	Yes
550589	1.13E+06	Yes
549089	926345	Yes
548955	972964	Yes
548805	987874	Yes
548786	839644	Yes
547809	924360	Yes
547390	587104	Yes
546469	1.08E+06	Yes
545841	923305	Yes
545462	836574	Yes
545267	1.12E+06	Yes
544437	653180	Yes
544298	466184	Yes
543517	955120	Yes
541503	1.02E+06	Yes
541436	604561	Yes
540303	1.03E+06	Yes
540234	1.00E+06	Yes
540025	937130	Yes
539372	1.18E+06	Yes
539274	1.03E+06	Yes
539064	714993	Yes
538359	761393	Yes
538024	982253	Yes
537986	732600	Yes
537760	1.13E+06	Yes
537735	1.23E+06	Yes
537210	803766	Yes
536706	875886	Yes
536557	900081	Yes
536443	1.15E+06	Yes
535469	1.18E+06	Yes
535420	866572	Yes
534385	830479	Yes
534071	899095	Yes
533937	542426	Yes
533916	970738	Yes
532854	1.10E+06	Yes
532668	845594	Yes
532627	930966	Yes
532224	1.27E+06	Yes
531390	577353	Yes
531131	1.03E+06	Yes
530922	498770	Yes
530909	1.13E+06	Yes
530628	760859	Yes
530565	960180	Yes
530557	888985	Yes
529687	1.56E+06	Yes
529520	1.11E+06	Yes
529492	989684	Yes
529151	1.32E+06	Yes
528424	1.15E+06	Yes
527738	829692	Yes
527520	851078	Yes
527442	649591	Yes
527302	1.03E+06	Yes
526469	978651	Yes
526267	1.21E+06	Yes
526158	901811	Yes
525529	791905	Yes
525498	848083	Yes
525314	664849	Yes
525112	1.08E+06	Yes
524027	1.27E+06	Yes
523876	926036	Yes
523368	929353	Yes
522632	870477	Yes
522457	665109	Yes
522161	840250	Yes
521542	1.08E+06	Yes
521513	699482	Yes
521489	960577	Yes
520904	1.10E+06	Yes
520377	882821	Yes
520152	755161	Yes
519993	685675	Yes
519771	647997	Yes
519057	736212	Yes
517808	512380	Yes
517425	996108	Yes
517196	1.37E+06	Yes
516621	869206	Yes
516162	774494	Yes
516151	881739	Yes
515953	682382	Yes
515441	563924	Yes
515396	1.08E+06	Yes
514940	884474	Yes
514830	1.22E+06	Yes
514181	984558	Yes
514139	1.02E+06	Yes
512943	656749	Yes
511821	742778	Yes
511694	813394	Yes
511291	848588	Yes
511260	912383	Yes
510545	688618	Yes
510186	1.02E+06	Yes
510092	954353	Yes
510063	1.05E+06	Yes
509734	904383	Yes
509573	1.06E+06	Yes
509425	565466	Yes
508760	819667	Yes
508682	919448	Yes
508470	996516	Yes
508349	925768	Yes
508119	1.12E+06	Yes
508110	1.03E+06	Yes
507568	966653	Yes
506239	895057	Yes
506222	832279	Yes
505662	868844	Yes
505420	803341	Yes
505058	1.04E+06	Yes
505045	1.06E+06	Yes
504500	649988	Yes
504486	789617	Yes
504453	710800	Yes
502700	832083	Yes
502598	967527	Yes
502541	771673	Yes
502486	1.13E+06	Yes
502378	906294	Yes
502353	1.15E+06	Yes
502271	1.10E+06	Yes
501844	926421	Yes
501809	878328	Yes
501242	825490	Yes
501227	864666	Yes
501141	1.05E+06	Yes
501010	963834	Yes
500765	844961	Yes
500730	849074	Yes
500157	1.10E+06	Yes
499909	1.04E+06	Yes
499760	659342	Yes
499569	1.10E+06	Yes
499484	730438	Yes
499093	927089	Yes
498367	1.07E+06	Yes
498067	1.16E+06	Yes
498006	765318	Yes
497912	1.15E+06	Yes
497176	729059	Yes
497148	977552	Yes
497120	995964	Yes
496903	847405	Yes
496604	915399	Yes
496502	749471	Yes
496371	1.06E+06	Yes
496094	766874	Yes
495950	862780	Yes
495918	1.32E+06	Yes
495903	1.28E+06	Yes
495881	746313	Yes
495820	960480	Yes
495408	1.12E+06	Yes
495373	943233	Yes
494994	1.22E+06	Yes
494864	703853	Yes
494863	1.09E+06	Yes
494195	729683	Yes
494162	1.21E+06	Yes
494053	897964	Yes
493670	674683	Yes
493556	993829	Yes
493370	1.02E+06	Yes
493338	848348	Yes
493140	1.54E+06	Yes
493101	604277	Yes
492991	716730	Yes
492871	927554	Yes
492798	1.39E+06	Yes
491589	1.00E+06	Yes
491532	1.18E+06	Yes
491464	684449	Yes
491254	796526	Yes
490669	760349	Yes
490430	1.08E+06	Yes
490323	810149	Yes
490129	1.18E+06	Yes
489096	843875	Yes
488500	643771	Yes
488493	841676	Yes
488419	1.21E+06	Yes
488302	750152	Yes
487665	1.00E+06	Yes
486870	785661	Yes
486725	800587	Yes
486477	1.17E+06	Yes
485958	907354	Yes
485875	1.15E+06	Yes
485582	1.09E+06	Yes
484974	854230	Yes
484932	639034	Yes
484351	1.26E+06	Yes
482984	911325	Yes
482874	807736	Yes
482819	934481	Yes
482814	503726	Yes
482301	469644	Yes
482252	680433	Yes
481749	788953	Yes
481693	591287	Yes
481596	944983	Yes
481595	1.28E+06	Yes
481386	926293	Yes
481202	1.02E+06	Yes
480979	768516	Yes
480854	862860	Yes
480693	815405	Yes
480601	899848	Yes
480463	893930	Yes
480415	529203	Yes
480344	1.03E+06	Yes
480138	1.08E+06	Yes
479992	964008	Yes
479941	913403	Yes
479457	1.05E+06	Yes
479236	1.04E+06	Yes
479019	1.09E+06	Yes
478273	1.01E+06	Yes
477376	549548	Yes
476623	793897	Yes
476612	821410	Yes
476355	834747	Yes
476267	1.33E+06	Yes
476021	1.12E+06	Yes
475832	1.13E+06	Yes
475501	945632	Yes
475470	78935.2	Yes
475279	1.10E+06	Yes
474987	683448	Yes
474160	501232	Yes
474132	926234	Yes
473499	680294	Yes
473085	865974	Yes
472907	649514	Yes
472520	1.33E+06	Yes
472073	1.24E+06	Yes
471336	1.31E+06	Yes
471169	1.51E+06	Yes
470999	606705	Yes
470645	743069	Yes
470601	798143	Yes
470528	1.11E+06	Yes
470502	102369	Yes
470471	949553	Yes
470268	1.15E+06	Yes
468237	1.05E+06	Yes
467918	960069	Yes
467637	856689	Yes
467572	951510	Yes
467514	1.06E+06	Yes
466322	1.09E+06	Yes
466294	804304	Yes
466173	831846	Yes
466058	920186	Yes
465911	1.50E+06	Yes
465750	1.03E+06	Yes
465622	938917	Yes
465370	950378	Yes
464571	877252	Yes
464527	868187	Yes
464389	1.08E+06	Yes
463185	878459	Yes
463143	946857	Yes
463051	922909	Yes
462243	982352	Yes
460966	1.06E+06	Yes
460552	933912	Yes
460512	747446	Yes
459911	708312	Yes
459446	986203	Yes
459359	1.08E+06	Yes
458687	941052	Yes
458635	905041	Yes
458461	953598	Yes
458222	987450	Yes
458068	800041	Yes
457777	1.14E+06	Yes
457733	778225	Yes
457423	1.35E+06	Yes
457125	1.20E+06	Yes
456920	733505	Yes
456734	1.12E+06	Yes
456334	1.18E+06	Yes
455230	1.23E+06	Yes
455209	786517	Yes
455014	874418	Yes
454714	588959	Yes
453744	1.06E+06	Yes
453550	844189	Yes
453495	1.19E+06	Yes
453445	447798	Yes
452891	960675	Yes
452527	1.09E+06	Yes
452346	1.01E+06	Yes
452313	871010	Yes
452157	581478	Yes
452003	816651	Yes
451938	961920	Yes
451692	1.03E+06	Yes
451361	913568	Yes
451025	908995	Yes
450833	726429	Yes
450702	690780	Yes
450551	723071	Yes
450545	293515	Yes
450405	808318	Yes
450250	725438	Yes
449888	919897	Yes
449434	964703	Yes
449385	1.14E+06	Yes
449278	724159	Yes
449276	712841	Yes
449096	1.07E+06	Yes
448981	747362	Yes
448540	1.44E+06	Yes
448368	1.06E+06	Yes
448324	758743	Yes
448143	705486	Yes
447726	1.26E+06	Yes
447553	1.14E+06	Yes
447450	852142	Yes
446578	559284	Yes
446394	1.19E+06	Yes
445795	966335	Yes
445785	1.18E+06	Yes
445773	792682	Yes
445504	1.54E+06	Yes
445477	1.35E+06	Yes
445468	1.00E+06	Yes
445452	1.02E+06	Yes
445338	661921	Yes
444043	968808	Yes
443750	960507	Yes
443649	793636	Yes
443276	934179	Yes
443234	1.01E+06	Yes
442780	1.19E+06	Yes
442597	923926	Yes
442521	604696	Yes
441977	880464	Yes
441961	926363	Yes
441362	1.23E+06	Yes
441075	1.13E+06	Yes
441039	1.09E+06	Yes
440727	658095	Yes
440318	1.04E+06	Yes
440291	832889	Yes
440257	163532	Yes
439630	731198	Yes
439470	918453	Yes
439454	1.11E+06	Yes
439000	942935	Yes
438999	768922	Yes
438773	876884	Yes
438622	727632	Yes
438546	1.06E+06	Yes
438495	1.16E+06	Yes
438127	1.26E+06	Yes
437948	680670	Yes
437731	1.15E+06	Yes
436925	699897	Yes
436281	896796	Yes
436199	546580	Yes
435382	1.22E+06	Yes
435330	1.05E+06	Yes
434656	1.15E+06	Yes
434632	693744	Yes
434177	909710	Yes
433963	1.01E+06	Yes
433888	1.29E+06	Yes
433701	699060	Yes
433531	963705	Yes
432897	1.03E+06	Yes
432808	1.18E+06	Yes
432731	755941	Yes
432641	973719	Yes
432525	1.49E+06	Yes
432305	938345	Yes
431559	654947	Yes
431508	920336	Yes
431384	1.03E+06	Yes
431082	999977	Yes
431010	1.27E+06	Yes
430946	837499	Yes
430493	872978	Yes
430232	1.11E+06	Yes
429747	1.16E+06	Yes
429620	1.08E+06	Yes
429443	817954	Yes
428970	875934	Yes
428040	531654	Yes
427911	854625	Yes
427842	930571	Yes
427681	921835	Yes
427592	1.37E+06	Yes
427548	71382.1	Yes
427530	729343	Yes
426999	526670	Yes
426088	800366	Yes
425768	866784	Yes
425679	1.13E+06	Yes
425419	807262	Yes
424690	1.01E+06	Yes
424664	744735	Yes
424600	947008	Yes
424032	937023	Yes
423994	972872	Yes
423742	1.16E+06	Yes
423556	1.08E+06	Yes
423545	595848	Yes
423448	795534	Yes
423160	802697	Yes
422850	872508	Yes
422533	876274	Yes
422394	801159	Yes
422245	628898	Yes
421830	806011	Yes
421780	765382	Yes
421388	639980	Yes
421170	1.16E+06	Yes
420194	923358	Yes
420090	1.14E+06	Yes
420085	1.06E+06	Yes
419878	1.28E+06	Yes
419558	1.28E+06	Yes
419417	1.31E+06	Yes
419190	872569	Yes
419019	868641	Yes
418049	700903	Yes
417726	610708	Yes
417210	1.27E+06	Yes
416818	586923	Yes
416630	1.10E+06	Yes
416298	666040	Yes
416086	763921	Yes
415777	860225	Yes
415486	651433	Yes
414677	793848	Yes
414631	881338	Yes
414621	732586	Yes
414056	595110	Yes
414023	818244	Yes
413594	846056	Yes
413523	954298	Yes
412945	617448	Yes
412671	853918	Yes
412179	838101	Yes
412170	1.20E+06	Yes
412096	1.18E+06	Yes
411003	1.07E+06	Yes
410739	837046	Yes
410683	662485	Yes
410614	1.06E+06	Yes
410567	997892	Yes
410174	1.05E+06	Yes
410070	941481	Yes
408873	722151	Yes
408801	951097	Yes
408363	845570	Yes
408300	1.00E+06	Yes
408257	1.19E+06	Yes
407345	875404	Yes
407280	1.12E+06	Yes
407237	1.03E+06	Yes
407121	677197	Yes
407116	664750	Yes
407115	707568	Yes
407090	1.12E+06	Yes
406814	1.13E+06	Yes
406552	835560	Yes
406318	796053	Yes
406101	891200	Yes
405991	710886	Yes
405873	719805	Yes
405777	914618	Yes
405729	1.35E+06	Yes
405289	1.26E+06	Yes
405257	876051	Yes
405221	932556	Yes
404961	828866	Yes
404545	1.20E+06	Yes
404509	1.06E+06	Yes
404386	840536	Yes
404248	952935	Yes
404118	753111	Yes
403589	83925.8	Yes
403303	1.16E+06	Yes
403272	841921	Yes
403261	871871	Yes
402962	928577	Yes
402784	547475	Yes
402749	975711	Yes
402718	1.18E+06	Yes
402314	1.00E+06	Yes
402204	1.03E+06	Yes
402116	1.34E+06	Yes
401753	1.23E+06	Yes
401387	1.17E+06	Yes
401301	906924	Yes
401249	632006	Yes
401136	960768	Yes
401121	675269	Yes
401100	915538	Yes
401074	926997	Yes
400883	1.28E+06	Yes
400816	868704	Yes
400675	1.33E+06	Yes
400669	702696	Yes
400479	983640	Yes
400166	986539	Yes
400043	568608	Yes
399653	1.04E+06	Yes
399546	729589	Yes
398012	874186	Yes
397948	936654	Yes
397869	1.04E+06	Yes
397571	1.15E+06	Yes
397241	990935	Yes
396740	60528.5	Yes
396526	848997	Yes
396435	832517	Yes
396217	770244	Yes
395294	797896	Yes
395292	688083	Yes
394928	949727	Yes
394852	790482	Yes
394766	786409	Yes
394559	638956	Yes
394010	543149	Yes
393909	607676	Yes
393841	850145	Yes
393046	982779	Yes
393029	1.22E+06	Yes
392750	530413	Yes
392725	1.18E+06	Yes
392662	1.23E+06	Yes
392456	954009	Yes
392260	750581	Yes
392021	953545	Yes
391966	773464	Yes
391634	781968	Yes
391465	700565	Yes
390948	484352	Yes
390946	649183	Yes
390809	1.02E+06	Yes
390643	951752	Yes
390110	825053	Yes
389919	1.12E+06	Yes
389809	1.43E+06	Yes
389652	1.07E+06	Yes
389542	836717	Yes
389523	789342	Yes
389482	1.23E+06	Yes
389209	1.32E+06	Yes
389003	2.23E+06	Yes
388437	864281	Yes
388419	757614	Yes
387968	883472	Yes
387856	1.12E+06	Yes
387290	771948	Yes
387134	705476	Yes
387124	1.00E+06	Yes
386997	813129	Yes
386931	1.11E+06	Yes
386886	866352	Yes
386825	1.06E+06	Yes
386562	807906	Yes
386497	611273	Yes
386386	862005	Yes
386179	579430	Yes
386091	438127	Yes
385795	662175	Yes
385468	1.18E+06	Yes
385418	1.13E+06	Yes
385258	990473	Yes
385036	911306	Yes
384674	1.09E+06	Yes
384558	1.19E+06	Yes
384486	972486	Yes
384451	746700	Yes
384396	1.03E+06	Yes
384234	945143	Yes
384164	799945	Yes
384130	1.22E+06	Yes
384038	1.07E+06	Yes
384031	854120	Yes
383953	1.10E+06	Yes
383928	1.18E+06	Yes
383857	705624	Yes
383750	1.03E+06	Yes
383738	482372	Yes
383312	1.26E+06	Yes
383139	941376	Yes
383080	830740	Yes
383036	1.02E+06	Yes
382811	1.05E+06	Yes
382606	1.10E+06	Yes
382589	615703	Yes
382544	720447	Yes
382420	359418	Yes
382335	1.18E+06	Yes
382335	1.03E+06	Yes
382261	1.04E+06	Yes
382214	1.33E+06	Yes
381689	1.00E+06	Yes
381597	826941	Yes
381538	837376	Yes
381510	1.14E+06	Yes
381412	992100	Yes
381340	847725	Yes
381066	710758	Yes
380242	1.03E+06	Yes
380138	795146	Yes
380049	687274	Yes
379705	954542	Yes
379564	881391	Yes
379550	876474	Yes
379391	901725	Yes
379378	999211	Yes
379365	1.54E+06	Yes
379267	977292	Yes
379263	680428	Yes
379104	1.09E+06	Yes
378924	948968	Yes
378826	717498	Yes
378546	1.17E+06	Yes
378434	929494	Yes
378133	1.08E+06	Yes
377689	1.05E+06	Yes
377682	897107	Yes
377559	872649	Yes
377471	1.10E+06	Yes
377327	1.09E+06	Yes
377239	1.30E+06	Yes
377217	855125	Yes
377096	1.40E+06	Yes
377072	918673	Yes
376993	971925	Yes
376826	883999	Yes
376612	1.07E+06	Yes
376580	929962	Yes
376322	954539	Yes
376190	755446	Yes
376094	931486	Yes
375962	939690	Yes
375832	997032	Yes
375721	400697	Yes
375574	1.26E+06	Yes
375447	782138	Yes
375406	1.12E+06	Yes
375405	1.22E+06	Yes
374708	951269	Yes
374574	842438	Yes
374548	1.10E+06	Yes
374399	1.19E+06	Yes
374218	976073	Yes
373690	1.06E+06	Yes
373432	906276	Yes
373000	814844	Yes
372813	706050	Yes
372804	1.08E+06	Yes
372668	1.14E+06	Yes
372460	967142	Yes
372320	877347	Yes
372311	845389	Yes
372007	1.09E+06	Yes
371828	819466	Yes
371626	1.34E+06	Yes
370792	738925	Yes
370553	825202	Yes
370230	622117	Yes
370004	935379	Yes
369963	873200	Yes
369950	1.04E+06	Yes
369925	970695	Yes
369856	642075	Yes
369083	923647	Yes
368883	971174	Yes
368652	992067	Yes
368643	731806	Yes
368428	960328	Yes
368157	836695	Yes
367674	1.03E+06	Yes
367640	824698	Yes
367230	791271	Yes
367062	1.01E+06	Yes
366994	436141	Yes
366566	795908	Yes
366514	1.10E+06	Yes
366492	907510	Yes
365897	1.05E+06	Yes
365737	1.13E+06	Yes
365598	650412	Yes
365015	928268	Yes
364999	997074	Yes
364840	998338	Yes
364812	896681	Yes
364540	732124	Yes
364448	914160	Yes
364421	1.02E+06	Yes
364384	1.03E+06	Yes
364213	720732	Yes
364133	646584	Yes
364107	666001	Yes
363945	951702	Yes
363742	785230	Yes
363640	1.03E+06	Yes
363569	721618	Yes
363566	1.05E+06	Yes
363546	618337	Yes
363486	1.07E+06	Yes
363453	959651	Yes
363077	998829	Yes
362983	912394	Yes
362881	949085	Yes
362874	446354	Yes
362855	1.20E+06	Yes
362851	903466	Yes
362116	853877	Yes
362085	631641	Yes
361957	980673	Yes
361313	807125	Yes
361245	1.15E+06	Yes
360853	987067	Yes
360657	1.14E+06	Yes
360591	1.35E+06	Yes
360533	794761	Yes
360494	888896	Yes
360206	81773.2	Yes
360022	890062	Yes
360008	992234	Yes
360003	1.38E+06	Yes
359868	1.00E+06	Yes
359186	1.05E+06	Yes
359041	957400	Yes
358620	1.10E+06	Yes
358556	912232	Yes
358519	1.05E+06	Yes
358504	1.03E+06	Yes
358418	654213	Yes
358417	758394	Yes
358382	1.05E+06	Yes
358251	936325	Yes
358217	826427	Yes
358059	901441	Yes
357645	732961	Yes
357645	986638	Yes
357589	1.02E+06	Yes
357399	847610	Yes
357338	765833	Yes
356632	669049	Yes
356204	954488	Yes
356080	828884	Yes
356007	880711	Yes
355791	853051	Yes
355769	1.17E+06	Yes
355762	688428	Yes
355758	1.32E+06	Yes
355352	1.20E+06	Yes
355341	1.20E+06	Yes
355228	967293	Yes
355045	1.06E+06	Yes
354740	1.09E+06	Yes
354466	687995	Yes
354441	799486	Yes
354382	1.13E+06	Yes
354170	681735	Yes
353994	834653	Yes
353800	1.16E+06	Yes
353628	809203	Yes
353375	1.09E+06	Yes
353198	815496	Yes
352292	884675	Yes
352290	855821	Yes
352265	952201	Yes
352051	780356	Yes
351978	871858	Yes
351837	814390	Yes
351637	1.06E+06	Yes
351604	920050	Yes
351592	1.26E+06	Yes
351367	1.06E+06	Yes
351217	1.10E+06	Yes
351197	843993	Yes
351016	1.04E+06	Yes
350599	412663	Yes
350586	1.07E+06	Yes
350554	721714	Yes
350422	1.32E+06	Yes
350316	1.15E+06	Yes
350283	1.21E+06	Yes
350235	1.09E+06	Yes
350225	522834	Yes
350211	939099	Yes
350200	713206	Yes
350186	956170	Yes
350179	1.08E+06	Yes
349944	914960	Yes
349766	994615	Yes
349566	649068	Yes
349545	1.11E+06	Yes
349059	870467	Yes
348990	812835	Yes
348960	297960	Yes
348881	745321	Yes
348601	1.09E+06	Yes
348567	766660	Yes
348526	504714	Yes
348497	1.26E+06	Yes
348070	1.15E+06	Yes
347944	845349	Yes
347735	949446	Yes
347690	989702	Yes
347468	654377	Yes
347323	807187	Yes
347170	761209	Yes
346942	1.05E+06	Yes
346912	769320	Yes
346741	633664	Yes
346689	959237	Yes
346628	985434	Yes
346177	969050	Yes
346093	1.17E+06	Yes
345970	760221	Yes
345727	920477	Yes
345639	1.31E+06	Yes
345493	1.33E+06	Yes
345442	470780	Yes
345417	1.02E+06	Yes
345218	1.03E+06	Yes
345198	879980	Yes
345130	1.09E+06	Yes
345106	1.02E+06	Yes
345006	792407	Yes
344464	896376	Yes
344311	786582	Yes
344278	738351	Yes
344263	889531	Yes
344228	936949	Yes
343826	1.18E+06	Yes
343777	434206	Yes
343653	842953	Yes
343421	957990	Yes
343357	1.08E+06	Yes
342946	537981	Yes
342850	800788	Yes
342831	617592	Yes
342751	363034	Yes
342634	528074	Yes
342386	764626	Yes
342316	1.07E+06	Yes
341962	765780	Yes
341857	994923	Yes
341451	850140	Yes
341405	1.03E+06	Yes
341380	899037	Yes
341286	1.00E+06	Yes
341170	1.29E+06	Yes
341146	905025	Yes
341142	770476	Yes
340948	1.02E+06	Yes
340922	1.05E+06	Yes
340913	905898	Yes
340906	1.31E+06	Yes
340763	718090	Yes
340605	1.12E+06	Yes
340595	791731	Yes
340100	739736	Yes
339751	1.20E+06	Yes
339550	790511	Yes
339534	959061	Yes
338924	1.05E+06	Yes
338744	1.01E+06	Yes
338696	1.01E+06	Yes
338289	1.05E+06	Yes
338196	852499	Yes
338040	949389	Yes
337671	820495	Yes
337596	977592	Yes
337546	703207	Yes
337450	1.14E+06	Yes
337033	664658	Yes
336910	673225	Yes
336778	999990	Yes
336445	1.11E+06	Yes
336313	887928	Yes
336137	1.36E+06	Yes
336128	1.22E+06	Yes
335730	756330	Yes
335692	976043	Yes
335660	927527	Yes
335537	803541	Yes
335373	418016	Yes
335139	1.11E+06	Yes
335023	934011	Yes
335012	1.02E+06	Yes
334956	987931	Yes
334754	1.06E+06	Yes
334562	744136	Yes
334545	727122	Yes
334529	919926	Yes
334458	940211	Yes
334356	355716	Yes
334312	778124	Yes
334074	904116	Yes
334013	1.14E+06	Yes
333817	1.22E+06	Yes
333795	927561	Yes
333581	770397	Yes
333317	1.12E+06	Yes
333190	947770	Yes
333028	777236	Yes
332974	1.05E+06	Yes
332619	1.08E+06	Yes
332549	889615	Yes
332444	1.27E+06	Yes
332289	730012	Yes
332126	508997	Yes
332058	1.23E+06	Yes
332039	965902	Yes
331811	1.11E+06	Yes
331773	1.43E+06	Yes
331038	910898	Yes
330715	956022	Yes
330642	789114	Yes
330596	900718	Yes
330332	893881	Yes
330273	927904	Yes
330269	1.40E+06	Yes
330137	1.01E+06	Yes
329963	743014	Yes
329908	463807	Yes
329813	957094	Yes
329696	1.18E+06	Yes
329681	762683	Yes
329675	837426	Yes
329333	929532	Yes
329221	926173	Yes
329168	893643	Yes
329092	798027	Yes
328931	652824	Yes
328661	983027	Yes
328642	1.31E+06	Yes
328630	920341	Yes
328590	820735	Yes
328027	933086	Yes
327993	697604	Yes
327904	894551	Yes
327543	626484	Yes
327441	673047	Yes
327277	1.16E+06	Yes
327166	1.06E+06	Yes
326750	1.08E+06	Yes
326487	1.28E+06	Yes
326223	841655	Yes
326176	919114	Yes
326053	879824	Yes
326046	1.22E+06	Yes
325900	780330	Yes
325657	1.12E+06	Yes
325624	926666	Yes
325535	1.17E+06	Yes
325530	1.02E+06	Yes
325529	1.17E+06	Yes
325419	625992	Yes
325063	1.01E+06	Yes
325009	767341	Yes
324864	1.08E+06	Yes
324622	1.04E+06	Yes
324592	856537	Yes
324588	673973	Yes
324517	834938	Yes
324407	1.07E+06	Yes
324370	1.23E+06	Yes
324293	671904	Yes
324139	917561	Yes
324124	915970	Yes
324039	1.02E+06	Yes
323993	464525	Yes
323969	701354	Yes
323924	867123	Yes
323826	997344	Yes
323783	774679	Yes
323431	204721	Yes
323426	867418	Yes
323415	824006	Yes
323412	1.26E+06	Yes
323239	903686	Yes
323212	1.02E+06	Yes
323204	767856	Yes
323161	800864	Yes
322914	896116	Yes
322897	912685	Yes
322716	697387	Yes
322492	653080	Yes
322461	54935	Yes
322286	791171	Yes
322216	918336	Yes
322092	1.09E+06	Yes
321965	1.35E+06	Yes
321832	966711	Yes
321698	731131	Yes
321498	971698	Yes
321370	881683	Yes
321070	786034	Yes
320813	794032	Yes
320728	840787	Yes
320620	543517	Yes
320390	810135	Yes
320360	972040	Yes
320184	1.06E+06	Yes
319941	792472	Yes
319751	836228	Yes
319650	1.47E+06	Yes
319616	851705	Yes
319581	1.25E+06	Yes
319568	844198	Yes
319553	1.24E+06	Yes
319414	982120	Yes
319141	837468	Yes
319141	1.01E+06	Yes
318758	863850	Yes
318758	1.07E+06	Yes
318650	793505	Yes
318554	901138	Yes
318548	939209	Yes
318423	847522	Yes
318224	1.03E+06	Yes
318174	751227	Yes
318169	783540	Yes
317885	1.01E+06	Yes
317842	1.18E+06	Yes
317732	838722	Yes
317393	977172	Yes
317211	786713	Yes
316918	1.13E+06	Yes
316811	981027	Yes
316745	822422	Yes
316593	966982	Yes
316441	967645	Yes
316410	409734	Yes
316344	767858	Yes
316326	610574	Yes
316253	953953	Yes
316144	833007	Yes
316136	1.00E+06	Yes
315867	878635	Yes
315781	971775	Yes
315766	1.00E+06	Yes
315738	835612	Yes
315648	1.18E+06	Yes
315634	863690	Yes
315424	1.11E+06	Yes
315404	488329	Yes
315402	704632	Yes
315296	756994	Yes
315282	1.20E+06	Yes
315054	876401	Yes
314828	906227	Yes
314781	1.29E+06	Yes
314611	1.02E+06	Yes
314531	929230	Yes
314379	982104	Yes
314313	1.05E+06	Yes
314170	1.34E+06	Yes
314155	919901	Yes
314022	949148	Yes
313747	973946	Yes
313589	675482	Yes
313463	692169	Yes
313341	1.27E+06	Yes
313198	899608	Yes
313151	963066	Yes
312798	660742	Yes
312776	752263	Yes
312730	144904	Yes
312512	910181	Yes
312300	1.01E+06	Yes
312260	720405	Yes
312240	952216	Yes
312214	1.12E+06	Yes
312150	1.16E+06	Yes
311945	714250	Yes
311906	1.01E+06	Yes
311780	1.08E+06	Yes
311767	996709	Yes
311741	831399	Yes
311649	622588	Yes
311584	483928	Yes
310856	913790	Yes
310652	1.27E+06	Yes
310620	675528	Yes
310358	1.18E+06	Yes
310356	1.12E+06	Yes
310182	802186	Yes
310089	366952	Yes
310086	521598	Yes
309926	871015	Yes
309798	865623	Yes
309652	801240	Yes
309574	85935	Yes
309084	1.07E+06	Yes
309059	390917	Yes
308666	1.13E+06	Yes
308424	868331	Yes
308367	978973	Yes
308356	850898	Yes
308075	920554	Yes
308074	942885	Yes
308023	758798	Yes
307810	982370	Yes
307733	1.21E+06	Yes
307649	834518	Yes
307611	992725	Yes
307504	714456	Yes
307499	501784	Yes
306960	884932	Yes
306721	518780	Yes
306522	830366	Yes
306149	1.03E+06	Yes
305917	1.64E+06	Yes
305894	782793	Yes
305413	892905	Yes
305269	948373	Yes
305198	920174	Yes
305038	1.07E+06	Yes
305001	793514	Yes
304998	1.03E+06	Yes
304956	1.29E+06	Yes
304869	889644	Yes
304739	1.22E+06	Yes
304723	1.15E+06	Yes
303899	763379	Yes
303651	211101	Yes
303615	837349	Yes
303493	754633	Yes
303485	620060	Yes
303327	638754	Yes
303308	893637	Yes
303105	1.22E+06	Yes
302491	652132	Yes
302402	966535	Yes
302351	909440	Yes
302209	598631	Yes
302136	813602	Yes
302122	923194	Yes
301942	665732	Yes
301883	771636	Yes
301688	848250	Yes
301686	644724	Yes
301622	1.50E+06	Yes
301602	1.07E+06	Yes
301537	450208	Yes
301174	899179	Yes
301097	957447	Yes
301053	960346	Yes
300881	953219	Yes
300736	713306	Yes
300734	968993	Yes
300373	767107	Yes
300313	876604	Yes
300004	881088	Yes
299883	989385	Yes
299646	904990	Yes
299625	818590	Yes
299592	795642	Yes
299222	546948	Yes
299054	72894.2	Yes
298867	823512	Yes
298865	879664	Yes
298801	937044	Yes
298751	701852	Yes
298589	755250	Yes
298538	921953	Yes
298468	694992	Yes
298458	868707	Yes
298372	905768	Yes
298343	1.21E+06	Yes
298137	1.10E+06	Yes
298031	1.04E+06	Yes
297962	182425	Yes
297766	635592	Yes
297376	1.04E+06	Yes
296972	712123	Yes
296970	706038	Yes
296970	1.01E+06	Yes
296695	863575	Yes
296564	839161	Yes
296539	927204	Yes
296454	1.06E+06	Yes
296420	1.08E+06	Yes
296411	863959	Yes
296387	962744	Yes
296224	1.11E+06	Yes
296178	764308	Yes
296024	728673	Yes
295744	860603	Yes
295670	629034	Yes
295596	708287	Yes
295458	1.18E+06	Yes
295257	915313	Yes
294994	921952	Yes
294871	811206	Yes
294756	1.16E+06	Yes
294620	990492	Yes
294606	617575	Yes
294588	1.02E+06	Yes
294574	981978	Yes
294473	1.15E+06	Yes
294444	1.10E+06	Yes
294430	989966	Yes
294344	992978	Yes
294258	1.19E+06	Yes
294192	1.09E+06	Yes
294165	1.14E+06	Yes
294159	1.06E+06	Yes
294146	972222	Yes
293997	843335	Yes
293920	814293	Yes
293643	827052	Yes
293531	934616	Yes
293501	1.04E+06	Yes
293224	1.13E+06	Yes
293006	708356	Yes
292670	1.05E+06	Yes
292524	717498	Yes
292382	750944	Yes
292243	1.10E+06	Yes
292242	871866	Yes
292177	627932	Yes
292133	803572	Yes
292106	767524	Yes
292043	976504	Yes
291937	1.34E+06	Yes
291829	1.20E+06	Yes
291609	1.46E+06	Yes
291579	970855	Yes
291539	822015	Yes
291516	782590	Yes
291456	970660	Yes
291214	408132	Yes
291057	1.43E+06	Yes
290767	772937	Yes
290622	1.26E+06	Yes
290580	1.06E+06	Yes
290578	902374	Yes
290228	848843	Yes
290209	863611	Yes
290119	953463	Yes
290008	805641	Yes
289959	842557	Yes
289956	868360	Yes
289934	1.11E+06	Yes
289775	1.37E+06	Yes
289764	950926	Yes
289756	735353	Yes
289638	1.17E+06	Yes
289582	1.25E+06	Yes
289203	784521	Yes
289076	1.13E+06	Yes
288934	936512	Yes
288881	874507	Yes
288836	773654	Yes
288750	1.30E+06	Yes
288618	731015	Yes
288505	848504	Yes
288501	519087	Yes
288465	1.23E+06	Yes
288301	682894	Yes
288264	1.00E+06	Yes
287688	769090	Yes
287398	813374	Yes
287386	1.07E+06	Yes
287270	741603	Yes
287171	1.46E+06	Yes
287129	732967	Yes
286723	666740	Yes
286650	1.16E+06	Yes
286581	873324	Yes
286494	750721	Yes
286441	830844	Yes
286112	841998	Yes
285657	1.03E+06	Yes
285546	1.02E+06	Yes
285503	729004	Yes
285354	875457	Yes
285309	1.12E+06	Yes
285157	1.16E+06	Yes
285144	805219	Yes
284874	695692	Yes
284747	604111	Yes
284616	1.02E+06	Yes
284431	1.13E+06	Yes
284424	825758	Yes
284186	1.27E+06	Yes
284109	981141	Yes
284098	1.16E+06	Yes
284012	657170	Yes
283939	981653	Yes
283915	889366	Yes
283566	808890	Yes
283559	1.14E+06	Yes
283465	837535	Yes
283427	992220	Yes
283424	883123	Yes
283393	993937	Yes
283248	1.10E+06	Yes
282859	936789	Yes
282580	1.02E+06	Yes
282527	676658	Yes
282506	814589	Yes
282449	352966	Yes
282382	988675	Yes
282308	974284	Yes
282055	985646	Yes
282048	1.23E+06	Yes
281836	1.16E+06	Yes
281827	1.33E+06	Yes
281768	939472	Yes
281767	831445	Yes
281690	1.05E+06	Yes
281445	678998	Yes
281361	893909	Yes
281324	988644	Yes
281256	666682	Yes
281237	871167	Yes
281164	646977	Yes
281104	1.18E+06	Yes
281074	1.36E+06	Yes
281032	764038	Yes
280640	979236	Yes
280594	1.02E+06	Yes
280469	917374	Yes
280454	750214	Yes
280448	1.26E+06	Yes
280252	752084	Yes
280240	787785	Yes
280058	912809	Yes
279821	955464	Yes
279629	1.08E+06	Yes
279586	968246	Yes
279541	787647	Yes
279431	866065	Yes
279210	724097	Yes
278926	705112	Yes
278692	1.08E+06	Yes
278690	461830	Yes
278651	872204	Yes
278647	572265	Yes
278596	713122	Yes
278493	665594	Yes
278226	620612	Yes
278104	849302	Yes
278037	988078	Yes
277800	627015	Yes
277619	302423	Yes
277614	532190	Yes
277053	925039	Yes
276736	588220	Yes
276617	727776	Yes
276407	675922	Yes
276364	1.14E+06	Yes
276030	931581	Yes
275847	703643	Yes
275747	737227	Yes
275720	772498	Yes
275510	1.19E+06	Yes
275400	825754	Yes
275379	576350	Yes
275372	659870	Yes
275312	457867	Yes
275253	601514	Yes
275247	909671	Yes
275185	845988	Yes
274852	1.52E+06	Yes
274817	664524	Yes
274779	851653	Yes
274650	800734	Yes
274228	916318	Yes
274086	831485	Yes
273153	55298.7	Yes
273132	867402	Yes
272970	998460	Yes
272868	888566	Yes
272775	552229	Yes
272761	851838	Yes
272732	841080	Yes
272605	848694	Yes
272579	991075	Yes
272394	1.07E+06	Yes
272318	891791	Yes
272310	862737	Yes
272067	733977	Yes
272025	970355	Yes
272010	893770	Yes
271727	360176	Yes
271612	818980	Yes
271566	876342	Yes
271546	1.11E+06	Yes
271457	790039	Yes
271375	801039	Yes
271281	867661	Yes
271145	900330	Yes
271041	962714	Yes
270815	713278	Yes
270731	475286	Yes
270666	974346	Yes
270560	797452	Yes
270529	964810	Yes
270431	994266	Yes
270251	892305	Yes
270199	826099	Yes
270191	497885	Yes
270091	1.05E+06	Yes
269951	981142	Yes
269910	855716	Yes
269886	1.13E+06	Yes
269762	483345	Yes
269651	822761	Yes
269578	639823	Yes
269563	897192	Yes
269504	798420	Yes
269428	855360	Yes
269111	1.27E+06	Yes
269105	777308	Yes
269089	991528	Yes
269026	781354	Yes
269012	1.15E+06	Yes
269006	671724	Yes
268813	972425	Yes
268747	1.24E+06	Yes
268668	407683	Yes
268585	890703	Yes
268553	1.08E+06	Yes
268477	818533	Yes
268450	887721	Yes
268328	951593	Yes
268289	984737	Yes
268265	80460.7	Yes
268167	690011	Yes
268095	887160	Yes
268031	947390	Yes
267992	930003	Yes
267887	1.15E+06	Yes
267728	950577	Yes
267702	939956	Yes
267632	739097	Yes
267630	678313	Yes
267605	534383	Yes
267569	828874	Yes
267549	814610	Yes
267398	538718	Yes
267303	739254	Yes
267287	1.09E+06	Yes
267244	824121	Yes
267022	953962	Yes
266999	699591	Yes
266773	946652	Yes
266642	954491	Yes
266600	831588	Yes
266542	1.06E+06	Yes
266455	961277	Yes
266362	708676	Yes
266194	852994	Yes
266085	826489	Yes
266020	564787	Yes
265998	881993	Yes
265992	916155	Yes
265778	822876	Yes
265738	1.06E+06	Yes
265678	1.13E+06	Yes
265625	1.28E+06	Yes
265244	914621	Yes
265195	949440	Yes
265136	958358	Yes
265019	698828	Yes
264924	1.01E+06	Yes
264850	882004	Yes
264810	628309	Yes
264500	719774	Yes
264453	854588	Yes
264420	868928	Yes
264283	949621	Yes
264251	1.08E+06	Yes
264245	885297	Yes
264072	759109	Yes
264000	608951	Yes
263774	1.12E+06	Yes
263270	715000	Yes
263202	850502	Yes
262833	861813	Yes
262806	864446	Yes
262745	1.07E+06	Yes
262662	922476	Yes
262642	1.18E+06	Yes
262609	597843	Yes
262524	1.07E+06	Yes
262493	500264	Yes
262368	903546	Yes
262161	1.05E+06	Yes
261975	890410	Yes
261948	1.27E+06	Yes
261892	914763	Yes
261884	966134	Yes
261822	867530	Yes
261754	840047	Yes
261697	920354	Yes
261696	799150	Yes
261692	893264	Yes
261670	885745	Yes
261466	848653	Yes
261247	710206	Yes
261116	649732	Yes
261086	916282	Yes
261077	1.12E+06	Yes
261072	1.11E+06	Yes
261023	669794	Yes
260962	784662	Yes
260786	1.05E+06	Yes
260779	800303	Yes
260577	705775	Yes
260552	874195	Yes
260517	1.25E+06	Yes
260459	774792	Yes
260315	794867	Yes
260238	886939	Yes
260008	1.10E+06	Yes
259839	921079	Yes
259810	878010	Yes
259778	743328	Yes
259730	857975	Yes
259717	1.24E+06	Yes
259650	265276	Yes
259571	1.07E+06	Yes
259348	1.02E+06	Yes
259145	340325	Yes
259026	842927	Yes
258919	1.16E+06	Yes
258803	475025	Yes
258777	839518	Yes
258637	870384	Yes
258601	1.32E+06	Yes
258588	880118	Yes
258448	856074	Yes
258384	889706	Yes
258382	826129	Yes
258241	940280	Yes
258217	726368	Yes
258178	951394	Yes
258076	875196	Yes
257999	738254	Yes
257945	944447	Yes
257847	560030	Yes
257802	895298	Yes
257693	966770	Yes
257543	810398	Yes
257376	941292	Yes
257344	954653	Yes
257325	934753	Yes
257288	1.04E+06	Yes
257286	981079	Yes
257220	983529	Yes
257181	989467	Yes
257065	898218	Yes
256992	1.10E+06	Yes
256724	875804	Yes
256660	803165	Yes
256560	1.00E+06	Yes
256496	775922	Yes
256402	1.47E+06	Yes
256398	1.11E+06	Yes
256287	890571	Yes
256019	707538	Yes
256014	684351	Yes
255970	1.10E+06	Yes
255961	1.06E+06	Yes
255825	538231	Yes
255797	752470	Yes
255749	867542	Yes
255678	796291	Yes
255630	749499	Yes
255621	1.17E+06	Yes
255393	769233	Yes
255366	787783	Yes
255274	1.18E+06	Yes
255126	883427	Yes
255032	1.19E+06	Yes
254860	918950	Yes
254809	1.03E+06	Yes
254705	872313	Yes
254622	702075	Yes
254427	997390	Yes
254354	1.05E+06	Yes
[truncated: 46,153 more rows]
