# Supplementary material for: HNRNPH1 regulates the neuroprotective cold‐shock protein RBM3 expression through poison exon exclusion
Source: EMBO J. 2023 May 30;42(14):e113168. doi: 10.15252/embj.2022113168 (PMC10350819; doi:10.15252/embj.2022113168)
Supplement: Supplementary file 8 — Source Data for Figure 4 [file EMBJ-42-e113168-s010.zip › Figure 4/4I/Flow data points for histogram/32C_BFP_Single Cells.csv]

BFP	GFP	Top 5% BFP
8.49E+06	635736	Yes
7.47E+06	983588	Yes
7.32E+06	614480	Yes
7.09E+06	695335	Yes
7.05E+06	660001	Yes
6.73E+06	642108	Yes
6.64E+06	748628	Yes
6.43E+06	692073	Yes
6.37E+06	644811	Yes
6.31E+06	685338	Yes
5.94E+06	808821	Yes
5.87E+06	642140	Yes
5.76E+06	841392	Yes
5.75E+06	788148	Yes
5.58E+06	585093	Yes
5.53E+06	773230	Yes
5.51E+06	926772	Yes
5.51E+06	917619	Yes
5.48E+06	702995	Yes
5.36E+06	785068	Yes
5.31E+06	698292	Yes
5.26E+06	698997	Yes
5.20E+06	628699	Yes
5.08E+06	589245	Yes
5.06E+06	716405	Yes
4.92E+06	623374	Yes
4.86E+06	804052	Yes
4.85E+06	625950	Yes
4.76E+06	622561	Yes
4.75E+06	825407	Yes
4.70E+06	585451	Yes
4.66E+06	1.08E+06	Yes
4.57E+06	950350	Yes
4.50E+06	714874	Yes
4.50E+06	865095	Yes
4.43E+06	709007	Yes
4.43E+06	598374	Yes
4.42E+06	774578	Yes
4.42E+06	670940	Yes
4.34E+06	671061	Yes
4.32E+06	833071	Yes
4.30E+06	683808	Yes
4.28E+06	590912	Yes
4.25E+06	663285	Yes
4.17E+06	581308	Yes
4.15E+06	809635	Yes
4.14E+06	940460	Yes
4.14E+06	771333	Yes
4.05E+06	705057	Yes
4.03E+06	920481	Yes
4.02E+06	692372	Yes
4.01E+06	805630	Yes
3.99E+06	698333	Yes
3.98E+06	733220	Yes
3.97E+06	703431	Yes
3.91E+06	701739	Yes
3.90E+06	828220	Yes
3.89E+06	607922	Yes
3.86E+06	658857	Yes
3.85E+06	607400	Yes
3.83E+06	642725	Yes
3.81E+06	559987	Yes
3.77E+06	576312	Yes
3.77E+06	753854	Yes
3.77E+06	455240	Yes
3.77E+06	782621	Yes
3.75E+06	741873	Yes
3.75E+06	705071	Yes
3.74E+06	681937	Yes
3.71E+06	639983	Yes
3.64E+06	612398	Yes
3.63E+06	527540	Yes
3.58E+06	619578	Yes
3.56E+06	691108	Yes
3.52E+06	682436	Yes
3.51E+06	785633	Yes
3.49E+06	912898	Yes
3.47E+06	571297	Yes
3.45E+06	506362	Yes
3.44E+06	735133	Yes
3.37E+06	785062	Yes
3.37E+06	556941	Yes
3.36E+06	684028	Yes
3.34E+06	598894	Yes
3.32E+06	673549	Yes
3.30E+06	477964	Yes
3.30E+06	681528	Yes
3.29E+06	601689	Yes
3.28E+06	653795	Yes
3.25E+06	747816	Yes
3.25E+06	933834	Yes
3.24E+06	763764	Yes
3.23E+06	856566	Yes
3.23E+06	927187	Yes
3.23E+06	621806	Yes
3.23E+06	861664	Yes
3.22E+06	699133	Yes
3.22E+06	571754	Yes
3.20E+06	664833	Yes
3.19E+06	676004	Yes
3.18E+06	629065	Yes
3.17E+06	911701	Yes
3.17E+06	650565	Yes
3.17E+06	702321	Yes
3.16E+06	664126	Yes
3.16E+06	625777	Yes
3.16E+06	668504	Yes
3.14E+06	936740	Yes
3.13E+06	637658	Yes
3.12E+06	644886	Yes
3.12E+06	561471	Yes
3.10E+06	591698	Yes
3.09E+06	438288	Yes
3.08E+06	606609	Yes
3.08E+06	966854	Yes
3.07E+06	683450	Yes
3.07E+06	592562	Yes
3.06E+06	684810	Yes
3.02E+06	681632	Yes
3.01E+06	860153	Yes
3.00E+06	574756	Yes
3.00E+06	635411	Yes
3.00E+06	794043	Yes
2.99E+06	1.01E+06	Yes
2.99E+06	646752	Yes
2.98E+06	1.13E+06	Yes
2.98E+06	585580	Yes
2.98E+06	593654	Yes
2.97E+06	691455	Yes
2.97E+06	743582	Yes
2.97E+06	681260	Yes
2.96E+06	628545	Yes
2.96E+06	826418	Yes
2.95E+06	776269	Yes
2.94E+06	734824	Yes
2.94E+06	696878	Yes
2.93E+06	565737	Yes
2.92E+06	620958	Yes
2.92E+06	466883	Yes
2.92E+06	676850	Yes
2.90E+06	724084	Yes
2.90E+06	684702	Yes
2.90E+06	603672	Yes
2.89E+06	855999	Yes
2.89E+06	747046	Yes
2.88E+06	766391	Yes
2.87E+06	742380	Yes
2.87E+06	1.35E+06	Yes
2.86E+06	768573	Yes
2.86E+06	810275	Yes
2.86E+06	629668	Yes
2.85E+06	900035	Yes
2.85E+06	526689	Yes
2.84E+06	794097	Yes
2.82E+06	638306	Yes
2.82E+06	619546	Yes
2.81E+06	949501	Yes
2.81E+06	773542	Yes
2.80E+06	648782	Yes
2.80E+06	584547	Yes
2.79E+06	658487	Yes
2.79E+06	779291	Yes
2.79E+06	500231	Yes
2.79E+06	533870	Yes
2.78E+06	797158	Yes
2.78E+06	619734	Yes
2.77E+06	701697	Yes
2.77E+06	827493	Yes
2.77E+06	643174	Yes
2.76E+06	692636	Yes
2.75E+06	798306	Yes
2.75E+06	568576	Yes
2.75E+06	835478	Yes
2.73E+06	785821	Yes
2.72E+06	730659	Yes
2.72E+06	574724	Yes
2.72E+06	931831	Yes
2.71E+06	836938	Yes
2.71E+06	510654	Yes
2.71E+06	711988	Yes
2.71E+06	629784	Yes
2.71E+06	553230	Yes
2.70E+06	675192	Yes
2.70E+06	663854	Yes
2.70E+06	679557	Yes
2.70E+06	594441	Yes
2.70E+06	600460	Yes
2.70E+06	648091	Yes
2.70E+06	674101	Yes
2.69E+06	808301	Yes
2.69E+06	536480	Yes
2.69E+06	761115	Yes
2.69E+06	547268	Yes
2.69E+06	680861	Yes
2.68E+06	636402	Yes
2.67E+06	674649	Yes
2.67E+06	667421	Yes
2.67E+06	683946	Yes
2.67E+06	553250	Yes
2.67E+06	591533	Yes
2.66E+06	923109	Yes
2.66E+06	663730	Yes
2.66E+06	777930	Yes
2.66E+06	554820	Yes
2.66E+06	704093	Yes
2.65E+06	730611	Yes
2.65E+06	775438	Yes
2.64E+06	674562	Yes
2.64E+06	700524	Yes
2.64E+06	651922	Yes
2.64E+06	653684	Yes
2.63E+06	797819	Yes
2.63E+06	577000	Yes
2.62E+06	844186	Yes
2.62E+06	632207	Yes
2.62E+06	841687	Yes
2.61E+06	550708	Yes
2.61E+06	690100	Yes
2.61E+06	714599	Yes
2.60E+06	693824	Yes
2.59E+06	701594	Yes
2.59E+06	830709	Yes
2.59E+06	693058	Yes
2.58E+06	488592	Yes
2.58E+06	573566	Yes
2.57E+06	809882	Yes
2.56E+06	524996	Yes
2.56E+06	909555	Yes
2.56E+06	501135	Yes
2.55E+06	650195	Yes
2.55E+06	709728	Yes
2.55E+06	664083	Yes
2.55E+06	666651	Yes
2.54E+06	478818	Yes
2.54E+06	647730	Yes
2.54E+06	706929	Yes
2.53E+06	746603	Yes
2.53E+06	620712	Yes
2.53E+06	743483	Yes
2.53E+06	554506	Yes
2.53E+06	825933	Yes
2.52E+06	681453	Yes
2.52E+06	538926	Yes
2.52E+06	615547	Yes
2.52E+06	753522	Yes
2.51E+06	751021	Yes
2.51E+06	678126	Yes
2.50E+06	488267	Yes
2.50E+06	539821	Yes
2.50E+06	745695	Yes
2.50E+06	832242	Yes
2.50E+06	567372	Yes
2.50E+06	641312	Yes
2.49E+06	633775	Yes
2.49E+06	942219	Yes
2.48E+06	964898	Yes
2.48E+06	723924	Yes
2.48E+06	653065	Yes
2.48E+06	534197	Yes
2.48E+06	635338	Yes
2.48E+06	633236	Yes
2.47E+06	737403	Yes
2.47E+06	609679	Yes
2.47E+06	542312	Yes
2.46E+06	795038	Yes
2.46E+06	728157	Yes
2.46E+06	821755	Yes
2.46E+06	679106	Yes
2.46E+06	613379	Yes
2.45E+06	603218	Yes
2.45E+06	742349	Yes
2.44E+06	575806	Yes
2.44E+06	642080	Yes
2.44E+06	693257	Yes
2.43E+06	536423	Yes
2.42E+06	705675	Yes
2.42E+06	749699	Yes
2.42E+06	816102	Yes
2.42E+06	464986	Yes
2.41E+06	672692	Yes
2.41E+06	651274	Yes
2.41E+06	723243	Yes
2.40E+06	592462	Yes
2.40E+06	535188	Yes
2.40E+06	811440	Yes
2.40E+06	704298	Yes
2.40E+06	789381	Yes
2.39E+06	659219	Yes
2.39E+06	803422	Yes
2.38E+06	627295	Yes
2.38E+06	578284	Yes
2.38E+06	701436	Yes
2.37E+06	732853	Yes
2.37E+06	658596	Yes
2.37E+06	828116	Yes
2.37E+06	934532	Yes
2.36E+06	500689	Yes
2.36E+06	576915	Yes
2.36E+06	631292	Yes
2.34E+06	682928	Yes
2.34E+06	530867	Yes
2.34E+06	859112	Yes
2.34E+06	580220	Yes
2.33E+06	424032	Yes
2.33E+06	375943	Yes
2.33E+06	686190	Yes
2.32E+06	803088	Yes
2.32E+06	851775	Yes
2.32E+06	878229	Yes
2.32E+06	592703	Yes
2.32E+06	726695	Yes
2.32E+06	1.12E+06	Yes
2.31E+06	749799	Yes
2.31E+06	531163	Yes
2.31E+06	760773	Yes
2.31E+06	683868	Yes
2.31E+06	697522	Yes
2.30E+06	583558	Yes
2.30E+06	856306	Yes
2.30E+06	535977	Yes
2.30E+06	691072	Yes
2.29E+06	676648	Yes
2.29E+06	734939	Yes
2.29E+06	650967	Yes
2.29E+06	650991	Yes
2.29E+06	644548	Yes
2.28E+06	865572	Yes
2.27E+06	838661	Yes
2.27E+06	647576	Yes
2.26E+06	570642	Yes
2.26E+06	658356	Yes
2.25E+06	556355	Yes
2.25E+06	637719	Yes
2.25E+06	727002	Yes
2.25E+06	671780	Yes
2.25E+06	602381	Yes
2.24E+06	765837	Yes
2.24E+06	733941	Yes
2.24E+06	645169	Yes
2.24E+06	633872	Yes
2.24E+06	655752	Yes
2.24E+06	597507	Yes
2.24E+06	678465	Yes
2.24E+06	420589	Yes
2.24E+06	837231	Yes
2.23E+06	587015	Yes
2.23E+06	683012	Yes
2.23E+06	631039	Yes
2.22E+06	712941	Yes
2.22E+06	562984	Yes
2.22E+06	871256	Yes
2.22E+06	769845	Yes
2.21E+06	752615	Yes
2.21E+06	538583	Yes
2.21E+06	653292	Yes
2.21E+06	663554	Yes
2.21E+06	673205	Yes
2.20E+06	563315	Yes
2.20E+06	735310	Yes
2.20E+06	810219	Yes
2.20E+06	847994	Yes
2.19E+06	565454	Yes
2.19E+06	923064	Yes
2.19E+06	882817	Yes
2.19E+06	764210	Yes
2.18E+06	828525	Yes
2.18E+06	751740	Yes
2.18E+06	814437	Yes
2.17E+06	603900	Yes
2.17E+06	588189	Yes
2.17E+06	752985	Yes
2.17E+06	784079	Yes
2.17E+06	537941	Yes
2.16E+06	641450	Yes
2.16E+06	749923	Yes
2.16E+06	685362	Yes
2.16E+06	719390	Yes
2.16E+06	511007	Yes
2.15E+06	671291	Yes
2.15E+06	618033	Yes
2.15E+06	594025	Yes
2.15E+06	632296	Yes
2.15E+06	544982	Yes
2.14E+06	675369	Yes
2.14E+06	815263	Yes
2.14E+06	698425	Yes
2.13E+06	764365	Yes
2.13E+06	632362	Yes
2.13E+06	712919	Yes
2.13E+06	646858	Yes
2.12E+06	762974	Yes
2.12E+06	663360	Yes
2.12E+06	619666	Yes
2.12E+06	459030	Yes
2.12E+06	833798	Yes
2.12E+06	1.14E+06	Yes
2.11E+06	587178	Yes
2.11E+06	608453	Yes
2.11E+06	590570	Yes
2.10E+06	688521	Yes
2.10E+06	662498	Yes
2.10E+06	784332	Yes
2.10E+06	879922	Yes
2.10E+06	748823	Yes
2.10E+06	714344	Yes
2.10E+06	595996	Yes
2.10E+06	592971	Yes
2.10E+06	708637	Yes
2.10E+06	658230	Yes
2.10E+06	614793	Yes
2.09E+06	629782	Yes
2.09E+06	783041	Yes
2.09E+06	542162	Yes
2.09E+06	679652	Yes
2.09E+06	747232	Yes
2.09E+06	563386	Yes
2.09E+06	687749	Yes
2.09E+06	627438	Yes
2.08E+06	668669	Yes
2.08E+06	747976	Yes
2.08E+06	517206	Yes
2.08E+06	48543.5	Yes
2.08E+06	741895	Yes
2.08E+06	560936	Yes
2.07E+06	547334	Yes
2.07E+06	619689	Yes
2.07E+06	836047	Yes
2.07E+06	641704	Yes
2.07E+06	735861	Yes
2.07E+06	628767	Yes
2.06E+06	691378	Yes
2.06E+06	614247	Yes
2.06E+06	708034	Yes
2.06E+06	723447	Yes
2.06E+06	685333	Yes
2.06E+06	660567	Yes
2.06E+06	681413	Yes
2.06E+06	553770	Yes
2.05E+06	714870	Yes
2.05E+06	711832	Yes
2.05E+06	848042	Yes
2.05E+06	645718	Yes
2.05E+06	764916	Yes
2.05E+06	716358	Yes
2.05E+06	865072	Yes
2.04E+06	656967	Yes
2.04E+06	696534	Yes
2.04E+06	659499	Yes
2.03E+06	727768	Yes
2.03E+06	654157	Yes
2.03E+06	832925	Yes
2.03E+06	631460	Yes
2.02E+06	595483	Yes
2.02E+06	718319	Yes
2.02E+06	506288	Yes
2.02E+06	624135	Yes
2.02E+06	826248	Yes
2.02E+06	599231	Yes
2.02E+06	743997	Yes
2.01E+06	661102	Yes
2.01E+06	726524	Yes
2.01E+06	422062	Yes
2.01E+06	758763	Yes
2.01E+06	746536	Yes
2.01E+06	774141	Yes
2.01E+06	867258	Yes
2.01E+06	593757	Yes
2.00E+06	857133	Yes
2.00E+06	737626	Yes
2.00E+06	736694	Yes
2.00E+06	664600	Yes
1.99E+06	707105	Yes
1.99E+06	799342	Yes
1.99E+06	597282	Yes
1.99E+06	692753	Yes
1.99E+06	747977	Yes
1.99E+06	684799	Yes
1.99E+06	913440	Yes
1.99E+06	708135	Yes
1.98E+06	698624	Yes
1.98E+06	587586	Yes
1.98E+06	534703	Yes
1.98E+06	558384	Yes
1.98E+06	696496	Yes
1.98E+06	550084	Yes
1.98E+06	862004	Yes
1.98E+06	715876	Yes
1.98E+06	752360	Yes
1.98E+06	590640	Yes
1.98E+06	460126	Yes
1.98E+06	487577	Yes
1.97E+06	536941	Yes
1.97E+06	804729	Yes
1.97E+06	682671	Yes
1.97E+06	520367	Yes
1.97E+06	603829	Yes
1.97E+06	824616	Yes
1.97E+06	707864	Yes
1.97E+06	706242	Yes
1.97E+06	687706	Yes
1.97E+06	770382	Yes
1.96E+06	1.04E+06	Yes
1.96E+06	588744	Yes
1.96E+06	789165	Yes
1.96E+06	655474	Yes
1.96E+06	776142	Yes
1.96E+06	815092	Yes
1.96E+06	687060	Yes
1.95E+06	738502	Yes
1.95E+06	623536	Yes
1.95E+06	664428	Yes
1.95E+06	860410	Yes
1.95E+06	608267	Yes
1.95E+06	527674	Yes
1.94E+06	683092	Yes
1.94E+06	608057	Yes
1.94E+06	634853	Yes
1.94E+06	714140	Yes
1.94E+06	523440	Yes
1.94E+06	639840	Yes
1.94E+06	687609	Yes
1.94E+06	836178	Yes
1.94E+06	550446	Yes
1.94E+06	648125	Yes
1.94E+06	658507	Yes
1.94E+06	599021	Yes
1.94E+06	639189	Yes
1.94E+06	640162	Yes
1.93E+06	669488	Yes
1.93E+06	781261	Yes
1.93E+06	830370	Yes
1.93E+06	822513	Yes
1.93E+06	1.09E+06	Yes
1.93E+06	610805	Yes
1.93E+06	493342	Yes
1.93E+06	625654	Yes
1.93E+06	808314	Yes
1.92E+06	558318	Yes
1.92E+06	700227	Yes
1.92E+06	778203	Yes
1.92E+06	441702	Yes
1.92E+06	624007	Yes
1.92E+06	620481	Yes
1.92E+06	508845	Yes
1.92E+06	554951	Yes
1.92E+06	517719	Yes
1.91E+06	598953	Yes
1.91E+06	724638	Yes
1.91E+06	500798	Yes
1.91E+06	779791	Yes
1.91E+06	789266	Yes
1.91E+06	682476	Yes
1.90E+06	691422	Yes
1.90E+06	462029	Yes
1.90E+06	633503	Yes
1.90E+06	567974	Yes
1.90E+06	644010	Yes
1.90E+06	671095	Yes
1.90E+06	744506	Yes
1.90E+06	814760	Yes
1.90E+06	694102	Yes
1.90E+06	993924	Yes
1.90E+06	577156	Yes
1.89E+06	940950	Yes
1.89E+06	646035	Yes
1.89E+06	939200	Yes
1.89E+06	604478	Yes
1.89E+06	826678	Yes
1.89E+06	623792	Yes
1.89E+06	727969	Yes
1.89E+06	642101	Yes
1.88E+06	570687	Yes
1.88E+06	615998	Yes
1.88E+06	526165	Yes
1.88E+06	617467	Yes
1.88E+06	279145	Yes
1.88E+06	767675	Yes
1.88E+06	613620	Yes
1.88E+06	1.02E+06	Yes
1.88E+06	742834	Yes
1.88E+06	631737	Yes
1.87E+06	576181	Yes
1.87E+06	716137	Yes
1.87E+06	720980	Yes
1.87E+06	907675	Yes
1.86E+06	615812	Yes
1.86E+06	636065	Yes
1.86E+06	742233	Yes
1.86E+06	671662	Yes
1.86E+06	928220	Yes
1.85E+06	587265	Yes
1.85E+06	691197	Yes
1.85E+06	598741	Yes
1.85E+06	712643	Yes
1.85E+06	824065	Yes
1.85E+06	588447	Yes
1.85E+06	499925	Yes
1.85E+06	696228	Yes
1.84E+06	715560	Yes
1.84E+06	825194	Yes
1.84E+06	646047	Yes
1.84E+06	626997	Yes
1.84E+06	767518	Yes
1.84E+06	539165	Yes
1.84E+06	642594	Yes
1.84E+06	559511	Yes
1.84E+06	632976	Yes
1.83E+06	827081	Yes
1.83E+06	649096	Yes
1.83E+06	608876	Yes
1.83E+06	547906	Yes
1.83E+06	646328	Yes
1.82E+06	700997	Yes
1.82E+06	669836	Yes
1.82E+06	487030	Yes
1.82E+06	626861	Yes
1.82E+06	548778	Yes
1.82E+06	573945	Yes
1.82E+06	1.24E+06	Yes
1.82E+06	615848	Yes
1.81E+06	992973	Yes
1.81E+06	1.13E+06	Yes
1.81E+06	614016	Yes
1.81E+06	775755	Yes
1.81E+06	901052	Yes
1.81E+06	835515	Yes
1.81E+06	661483	Yes
1.81E+06	696129	Yes
1.81E+06	534196	Yes
1.81E+06	722795	Yes
1.81E+06	673209	Yes
1.81E+06	879496	Yes
1.80E+06	631214	Yes
1.80E+06	692471	Yes
1.80E+06	722023	Yes
1.80E+06	582720	Yes
1.80E+06	649930	Yes
1.80E+06	652086	Yes
1.80E+06	520271	Yes
1.80E+06	764767	Yes
1.80E+06	513413	Yes
1.80E+06	434610	Yes
1.79E+06	763418	Yes
1.79E+06	832669	Yes
1.79E+06	579303	Yes
1.79E+06	591595	Yes
1.79E+06	705665	Yes
1.79E+06	712442	Yes
1.79E+06	818399	Yes
1.79E+06	602970	Yes
1.78E+06	621340	Yes
1.78E+06	825700	Yes
1.78E+06	616820	Yes
1.78E+06	735564	Yes
1.78E+06	31015.5	Yes
1.78E+06	693684	Yes
1.78E+06	672526	Yes
1.78E+06	898297	Yes
1.78E+06	811116	Yes
1.78E+06	793353	Yes
1.78E+06	603777	Yes
1.78E+06	584896	Yes
1.78E+06	550895	Yes
1.78E+06	825872	Yes
1.77E+06	587122	Yes
1.77E+06	727711	Yes
1.77E+06	701882	Yes
1.77E+06	800938	Yes
1.77E+06	820090	Yes
1.77E+06	617712	Yes
1.77E+06	592700	Yes
1.77E+06	935213	Yes
1.77E+06	755496	Yes
1.77E+06	746432	Yes
1.77E+06	681701	Yes
1.76E+06	1.06E+06	Yes
1.76E+06	901548	Yes
1.76E+06	698354	Yes
1.76E+06	575311	Yes
1.76E+06	543359	Yes
1.76E+06	752489	Yes
1.76E+06	718277	Yes
1.76E+06	629368	Yes
1.76E+06	837069	Yes
1.76E+06	698183	Yes
1.76E+06	831564	Yes
1.76E+06	461778	Yes
1.76E+06	664288	Yes
1.76E+06	768131	Yes
1.76E+06	772204	Yes
1.76E+06	661395	Yes
1.75E+06	1.02E+06	Yes
1.75E+06	619527	Yes
1.75E+06	759185	Yes
1.75E+06	700596	Yes
1.75E+06	693789	Yes
1.75E+06	619750	Yes
1.75E+06	591046	Yes
1.75E+06	596481	Yes
1.75E+06	887929	Yes
1.74E+06	637978	Yes
1.74E+06	572054	Yes
1.74E+06	766934	Yes
1.74E+06	395664	Yes
1.74E+06	743917	Yes
1.74E+06	662506	Yes
1.74E+06	725534	Yes
1.74E+06	690959	Yes
1.74E+06	724536	Yes
1.74E+06	853359	Yes
1.73E+06	787194	Yes
1.73E+06	576890	Yes
1.73E+06	529635	Yes
1.73E+06	778961	Yes
1.73E+06	945836	Yes
1.73E+06	676082	Yes
1.72E+06	550752	Yes
1.72E+06	720528	Yes
1.72E+06	851878	Yes
1.72E+06	844976	Yes
1.72E+06	750387	Yes
1.72E+06	917117	Yes
1.72E+06	669382	Yes
1.72E+06	693798	Yes
1.71E+06	568277	Yes
1.71E+06	693528	Yes
1.71E+06	806673	Yes
1.71E+06	620048	Yes
1.71E+06	671366	Yes
1.71E+06	737418	Yes
1.71E+06	647183	Yes
1.71E+06	749232	Yes
1.71E+06	602862	Yes
1.71E+06	670754	Yes
1.71E+06	820720	Yes
1.70E+06	501094	Yes
1.70E+06	622436	Yes
1.70E+06	686488	Yes
1.70E+06	772288	Yes
1.70E+06	836041	Yes
1.70E+06	684300	Yes
1.70E+06	724157	Yes
1.70E+06	729069	Yes
1.70E+06	598109	Yes
1.70E+06	721654	Yes
1.69E+06	616846	Yes
1.69E+06	750808	Yes
1.69E+06	931008	Yes
1.69E+06	471290	Yes
1.69E+06	476330	Yes
1.69E+06	641370	Yes
1.69E+06	683483	Yes
1.69E+06	926890	Yes
1.68E+06	714080	Yes
1.68E+06	718538	Yes
1.68E+06	519904	Yes
1.68E+06	884070	Yes
1.68E+06	678301	Yes
1.68E+06	642461	Yes
1.68E+06	712704	Yes
1.68E+06	311885	Yes
1.68E+06	661869	Yes
1.68E+06	623242	Yes
1.68E+06	688786	Yes
1.67E+06	676712	Yes
1.67E+06	690818	Yes
1.67E+06	583771	Yes
1.67E+06	716648	Yes
1.67E+06	548442	Yes
1.67E+06	789016	Yes
1.67E+06	662285	Yes
1.67E+06	590328	Yes
1.67E+06	816613	Yes
1.67E+06	567120	Yes
1.67E+06	578940	Yes
1.67E+06	730036	Yes
1.67E+06	672697	Yes
1.67E+06	725399	Yes
1.67E+06	650564	Yes
1.67E+06	846451	Yes
1.67E+06	594051	Yes
1.67E+06	713032	Yes
1.66E+06	638675	Yes
1.66E+06	739681	Yes
1.66E+06	620606	Yes
1.66E+06	803224	Yes
1.66E+06	531378	Yes
1.66E+06	883468	Yes
1.66E+06	704088	Yes
1.66E+06	656654	Yes
1.66E+06	501944	Yes
1.66E+06	1.08E+06	Yes
1.66E+06	549975	Yes
1.66E+06	732018	Yes
1.65E+06	519614	Yes
1.65E+06	793779	Yes
1.65E+06	738236	Yes
1.65E+06	747275	Yes
1.65E+06	711991	Yes
1.65E+06	586177	Yes
1.65E+06	671249	Yes
1.65E+06	498928	Yes
1.65E+06	808331	Yes
1.65E+06	632336	Yes
1.65E+06	682453	Yes
1.65E+06	519148	Yes
1.65E+06	587718	Yes
1.64E+06	647782	Yes
1.64E+06	570899	Yes
1.64E+06	636768	Yes
1.64E+06	981495	Yes
1.64E+06	678225	Yes
1.64E+06	802481	Yes
1.64E+06	728924	Yes
1.64E+06	741376	Yes
1.64E+06	687939	Yes
1.63E+06	840448	Yes
1.63E+06	541562	Yes
1.63E+06	468857	Yes
1.63E+06	398414	Yes
1.63E+06	680208	Yes
1.63E+06	628584	Yes
1.63E+06	587588	Yes
1.63E+06	720581	Yes
1.63E+06	843050	Yes
1.63E+06	718977	Yes
1.63E+06	796847	Yes
1.63E+06	558319	Yes
1.62E+06	618565	Yes
1.62E+06	1.04E+06	Yes
1.62E+06	576043	Yes
1.62E+06	563663	Yes
1.62E+06	633243	Yes
1.62E+06	572483	Yes
1.62E+06	722968	Yes
1.62E+06	847457	Yes
1.62E+06	721267	Yes
1.62E+06	525604	Yes
1.62E+06	569960	Yes
1.62E+06	598393	Yes
1.62E+06	918050	Yes
1.62E+06	645187	Yes
1.62E+06	817084	Yes
1.62E+06	777405	Yes
1.61E+06	521459	Yes
1.61E+06	771329	Yes
1.61E+06	721414	Yes
1.61E+06	598388	Yes
1.61E+06	576221	Yes
1.61E+06	631432	Yes
1.61E+06	731701	Yes
1.60E+06	756077	Yes
1.60E+06	827642	Yes
1.60E+06	730023	Yes
1.60E+06	653166	Yes
1.60E+06	468586	Yes
1.60E+06	593913	Yes
1.60E+06	537647	Yes
1.60E+06	761612	Yes
1.60E+06	571786	Yes
1.60E+06	586366	Yes
1.60E+06	655646	Yes
1.60E+06	814974	Yes
1.60E+06	784708	Yes
1.60E+06	614360	Yes
1.59E+06	686284	Yes
1.59E+06	539812	Yes
1.59E+06	727550	Yes
1.58E+06	709424	Yes
1.58E+06	557858	Yes
1.58E+06	703875	Yes
1.58E+06	701317	Yes
1.58E+06	721677	Yes
1.58E+06	681664	Yes
1.58E+06	926543	Yes
1.58E+06	619298	Yes
1.58E+06	735664	Yes
1.58E+06	675328	Yes
1.57E+06	800717	Yes
1.57E+06	617863	Yes
1.57E+06	751693	Yes
1.57E+06	883447	Yes
1.57E+06	472217	Yes
1.57E+06	931488	Yes
1.57E+06	518904	Yes
1.57E+06	865379	Yes
1.57E+06	566528	Yes
1.57E+06	515013	Yes
1.56E+06	730087	Yes
1.56E+06	858145	Yes
1.56E+06	849448	Yes
1.56E+06	546719	Yes
1.56E+06	514247	Yes
1.56E+06	574667	Yes
1.56E+06	736444	Yes
1.56E+06	545696	Yes
1.56E+06	624221	Yes
1.56E+06	561079	Yes
1.56E+06	618819	Yes
1.56E+06	514943	Yes
1.56E+06	967213	Yes
1.56E+06	727669	Yes
1.55E+06	653761	Yes
1.55E+06	741223	Yes
1.55E+06	863920	Yes
1.55E+06	726598	Yes
1.55E+06	562731	Yes
1.55E+06	807736	Yes
1.55E+06	810487	Yes
1.55E+06	1.08E+06	Yes
1.55E+06	664301	Yes
1.55E+06	857040	Yes
1.55E+06	574808	Yes
1.55E+06	599692	Yes
1.55E+06	782146	Yes
1.54E+06	630330	Yes
1.54E+06	616921	Yes
1.54E+06	654789	Yes
1.54E+06	812078	Yes
1.54E+06	479683	Yes
1.54E+06	641399	Yes
1.54E+06	356619	Yes
1.54E+06	755459	Yes
1.54E+06	761470	Yes
1.54E+06	561905	Yes
1.54E+06	775535	Yes
1.53E+06	562705	Yes
1.53E+06	603674	Yes
1.53E+06	574575	Yes
1.53E+06	659924	Yes
1.53E+06	694765	Yes
1.53E+06	691633	Yes
1.53E+06	675998	Yes
1.53E+06	489237	Yes
1.53E+06	894268	Yes
1.53E+06	594369	Yes
1.53E+06	729805	Yes
1.53E+06	580638	Yes
1.53E+06	525253	Yes
1.53E+06	680653	Yes
1.53E+06	744440	Yes
1.53E+06	729941	Yes
1.53E+06	633368	Yes
1.52E+06	900868	Yes
1.52E+06	895408	Yes
1.52E+06	539456	Yes
1.52E+06	375611	Yes
1.52E+06	911741	Yes
1.52E+06	733287	Yes
1.52E+06	766846	Yes
1.52E+06	772035	Yes
1.52E+06	804598	Yes
1.52E+06	632622	Yes
1.52E+06	671552	Yes
1.52E+06	655500	Yes
1.52E+06	640281	Yes
1.51E+06	617528	Yes
1.51E+06	596262	Yes
1.51E+06	712545	Yes
1.51E+06	547389	Yes
1.51E+06	735405	Yes
1.51E+06	756632	Yes
1.51E+06	794556	Yes
1.51E+06	713098	Yes
1.51E+06	637479	Yes
1.51E+06	1.01E+06	Yes
1.51E+06	568674	Yes
1.51E+06	753186	Yes
1.51E+06	565948	Yes
1.51E+06	794840	Yes
1.50E+06	1.32E+06	Yes
1.50E+06	559928	Yes
1.50E+06	877098	Yes
1.50E+06	587751	Yes
1.50E+06	715716	Yes
1.50E+06	613750	Yes
1.50E+06	644845	Yes
1.50E+06	749722	Yes
1.50E+06	605914	Yes
1.50E+06	600875	Yes
1.50E+06	626078	Yes
1.50E+06	490192	Yes
1.50E+06	738099	Yes
1.50E+06	578358	Yes
1.50E+06	539519	Yes
1.50E+06	657813	Yes
1.50E+06	653332	Yes
1.49E+06	454100	Yes
1.49E+06	632509	Yes
1.49E+06	644500	Yes
1.49E+06	567583	Yes
1.49E+06	703601	Yes
1.49E+06	825289	Yes
1.49E+06	541922	Yes
1.49E+06	656722	Yes
1.49E+06	575423	Yes
1.49E+06	613140	Yes
1.49E+06	638929	Yes
1.49E+06	763318	Yes
1.49E+06	784087	Yes
1.49E+06	628977	Yes
1.49E+06	692911	Yes
1.49E+06	730888	Yes
1.49E+06	699890	Yes
1.49E+06	728519	Yes
1.48E+06	555068	Yes
1.48E+06	480506	Yes
1.48E+06	626347	Yes
1.48E+06	865511	Yes
1.48E+06	816329	Yes
1.48E+06	654129	Yes
1.48E+06	746506	Yes
1.48E+06	674697	Yes
1.48E+06	662074	Yes
1.48E+06	606785	Yes
1.48E+06	705832	Yes
1.48E+06	599534	Yes
1.48E+06	557456	Yes
1.47E+06	486980	Yes
1.47E+06	728597	Yes
1.47E+06	674854	Yes
1.47E+06	558596	Yes
1.47E+06	834080	Yes
1.47E+06	774931	Yes
1.47E+06	668892	Yes
1.47E+06	798981	Yes
1.47E+06	771976	Yes
1.47E+06	589208	Yes
1.47E+06	652083	Yes
1.47E+06	677510	Yes
1.47E+06	835221	Yes
1.47E+06	565925	Yes
1.47E+06	629176	Yes
1.47E+06	594359	Yes
1.47E+06	614115	Yes
1.47E+06	876411	Yes
1.46E+06	548221	Yes
1.46E+06	519798	Yes
1.46E+06	423552	Yes
1.46E+06	527592	Yes
1.46E+06	506195	Yes
1.46E+06	800878	Yes
1.46E+06	563111	Yes
1.46E+06	648083	Yes
1.46E+06	661223	Yes
1.46E+06	585688	Yes
1.46E+06	607260	Yes
1.46E+06	935559	Yes
1.46E+06	664573	Yes
1.46E+06	632464	Yes
1.45E+06	688272	Yes
1.45E+06	709604	Yes
1.45E+06	934422	Yes
1.45E+06	636293	Yes
1.45E+06	752049	Yes
1.45E+06	607169	Yes
1.45E+06	697331	Yes
1.45E+06	582832	Yes
1.45E+06	770148	Yes
1.45E+06	476615	Yes
1.45E+06	688523	Yes
1.45E+06	709944	Yes
1.45E+06	907499	Yes
1.45E+06	625273	Yes
1.44E+06	605253	Yes
1.44E+06	645573	Yes
1.44E+06	508644	Yes
1.44E+06	821589	Yes
1.44E+06	726341	Yes
1.44E+06	667047	Yes
1.44E+06	475558	Yes
1.44E+06	535688	Yes
1.44E+06	774134	Yes
1.44E+06	556415	Yes
1.44E+06	809347	Yes
1.44E+06	674920	Yes
1.44E+06	770690	Yes
1.44E+06	454336	Yes
1.44E+06	711926	Yes
1.43E+06	512566	Yes
1.43E+06	595456	Yes
1.43E+06	493292	Yes
1.43E+06	1.15E+06	Yes
1.43E+06	680150	Yes
1.43E+06	580157	Yes
1.43E+06	773421	Yes
1.43E+06	849845	Yes
1.43E+06	349275	Yes
1.43E+06	582185	Yes
1.43E+06	809439	Yes
1.43E+06	565624	Yes
1.43E+06	654809	Yes
1.43E+06	729134	Yes
1.43E+06	608066	Yes
1.43E+06	669438	Yes
1.42E+06	783939	Yes
1.42E+06	772198	Yes
1.42E+06	636344	Yes
1.42E+06	627726	Yes
1.42E+06	532175	Yes
1.42E+06	686468	Yes
1.42E+06	579038	Yes
1.42E+06	579375	Yes
1.42E+06	553172	Yes
1.42E+06	648529	Yes
1.42E+06	753699	Yes
1.42E+06	810352	Yes
1.42E+06	466333	Yes
1.42E+06	543301	Yes
1.42E+06	755781	Yes
1.42E+06	688433	Yes
1.42E+06	675875	Yes
1.42E+06	584712	Yes
1.42E+06	880084	Yes
1.42E+06	800006	Yes
1.42E+06	457641	Yes
1.42E+06	593723	Yes
1.42E+06	681726	Yes
1.42E+06	659836	Yes
1.42E+06	614009	Yes
1.41E+06	683888	Yes
1.41E+06	898625	Yes
1.41E+06	533681	Yes
1.41E+06	685254	Yes
1.41E+06	658133	Yes
1.41E+06	547387	Yes
1.41E+06	743874	Yes
1.41E+06	623253	Yes
1.41E+06	601141	Yes
1.41E+06	695105	Yes
1.41E+06	703261	Yes
1.41E+06	655614	Yes
1.41E+06	607816	Yes
1.41E+06	630600	Yes
1.41E+06	759618	Yes
1.41E+06	504898	Yes
1.41E+06	531589	Yes
1.41E+06	919565	Yes
1.41E+06	604920	Yes
1.41E+06	740446	Yes
1.41E+06	1.01E+06	Yes
1.41E+06	580945	Yes
1.41E+06	760131	Yes
1.41E+06	606579	Yes
1.41E+06	737250	Yes
1.41E+06	873139	Yes
1.41E+06	630985	Yes
1.41E+06	506240	Yes
1.41E+06	670223	Yes
1.41E+06	877730	Yes
1.41E+06	539074	Yes
1.40E+06	675275	Yes
1.40E+06	606625	Yes
1.40E+06	727843	Yes
1.40E+06	602364	Yes
1.40E+06	610182	Yes
1.40E+06	620253	Yes
1.40E+06	440852	Yes
1.40E+06	704283	Yes
1.40E+06	601596	Yes
1.40E+06	546336	Yes
1.40E+06	634044	Yes
1.40E+06	776395	Yes
1.40E+06	563720	Yes
1.40E+06	893313	Yes
1.40E+06	651409	Yes
1.40E+06	680714	Yes
1.39E+06	713514	Yes
1.39E+06	633443	Yes
1.39E+06	798994	Yes
1.39E+06	879508	Yes
1.39E+06	583791	Yes
1.39E+06	773553	Yes
1.39E+06	623056	Yes
1.39E+06	961630	Yes
1.39E+06	524542	Yes
1.39E+06	730078	Yes
1.39E+06	781748	Yes
1.39E+06	690588	Yes
1.39E+06	701231	Yes
1.39E+06	34575.7	Yes
1.39E+06	642275	Yes
1.39E+06	561512	Yes
1.39E+06	737376	Yes
1.38E+06	882340	Yes
1.38E+06	682563	Yes
1.38E+06	688824	Yes
1.38E+06	770492	Yes
1.38E+06	827290	Yes
1.38E+06	585051	Yes
1.38E+06	556379	Yes
1.38E+06	672158	Yes
1.38E+06	875541	Yes
1.38E+06	1.10E+06	Yes
1.38E+06	637932	Yes
1.38E+06	546908	Yes
1.38E+06	555695	Yes
1.38E+06	752580	Yes
1.38E+06	843007	Yes
1.38E+06	720972	Yes
1.38E+06	580169	Yes
1.38E+06	620550	Yes
1.38E+06	659408	Yes
1.38E+06	819456	Yes
1.38E+06	643846	Yes
1.37E+06	491950	Yes
1.37E+06	798864	Yes
1.37E+06	614699	Yes
1.37E+06	649494	Yes
1.37E+06	704484	Yes
1.37E+06	874868	Yes
1.37E+06	781280	Yes
1.37E+06	760969	Yes
1.37E+06	486195	Yes
1.37E+06	747722	Yes
1.37E+06	696266	Yes
1.37E+06	565337	Yes
1.37E+06	593409	Yes
1.37E+06	529184	Yes
1.37E+06	527896	Yes
1.37E+06	864768	Yes
1.37E+06	641256	Yes
1.37E+06	507162	Yes
1.37E+06	741285	Yes
1.37E+06	680082	Yes
1.37E+06	724092	Yes
1.36E+06	653136	Yes
1.36E+06	784788	Yes
1.36E+06	669893	Yes
1.36E+06	645761	Yes
1.36E+06	689836	Yes
1.36E+06	632510	Yes
1.36E+06	746229	Yes
1.36E+06	551160	Yes
1.36E+06	672177	Yes
1.36E+06	632554	Yes
1.36E+06	768374	Yes
1.36E+06	622476	Yes
1.36E+06	672486	Yes
1.36E+06	692004	Yes
1.36E+06	737060	Yes
1.35E+06	621695	Yes
1.35E+06	523847	Yes
1.35E+06	867932	Yes
1.35E+06	544418	Yes
1.35E+06	831573	Yes
1.35E+06	638010	Yes
1.35E+06	629556	Yes
1.35E+06	746042	Yes
1.35E+06	662373	Yes
1.35E+06	610317	Yes
1.35E+06	694776	Yes
1.35E+06	888055	Yes
1.35E+06	734713	Yes
1.35E+06	635528	Yes
1.35E+06	757466	Yes
1.35E+06	575216	Yes
1.35E+06	542102	Yes
1.35E+06	892588	Yes
1.35E+06	877366	Yes
1.35E+06	710463	Yes
1.35E+06	585496	Yes
1.35E+06	369353	Yes
1.35E+06	780102	Yes
1.35E+06	618495	Yes
1.35E+06	635498	Yes
1.34E+06	594157	Yes
1.34E+06	787485	Yes
1.34E+06	682056	Yes
1.34E+06	580365	Yes
1.34E+06	679171	Yes
1.34E+06	672443	Yes
1.34E+06	943335	Yes
1.34E+06	596114	Yes
1.34E+06	985951	Yes
1.34E+06	800303	Yes
1.34E+06	811871	Yes
1.34E+06	814933	Yes
1.34E+06	802608	Yes
1.34E+06	732327	Yes
1.34E+06	665664	Yes
1.34E+06	808935	Yes
1.34E+06	534244	Yes
1.34E+06	496690	Yes
1.34E+06	925901	Yes
1.34E+06	510315	Yes
1.34E+06	682158	Yes
1.34E+06	852318	Yes
1.34E+06	884576	Yes
1.34E+06	745675	Yes
1.34E+06	733710	Yes
1.33E+06	711863	Yes
1.33E+06	728360	Yes
1.33E+06	572816	Yes
1.33E+06	705324	Yes
1.33E+06	968978	Yes
1.33E+06	763441	Yes
1.33E+06	777576	Yes
1.33E+06	694322	Yes
1.33E+06	557863	Yes
1.33E+06	923656	Yes
1.33E+06	1.11E+06	Yes
1.33E+06	560646	Yes
1.33E+06	871504	Yes
1.33E+06	606712	Yes
1.33E+06	754521	Yes
1.33E+06	650063	Yes
1.33E+06	651900	Yes
1.33E+06	554679	Yes
1.32E+06	716959	Yes
1.32E+06	768102	Yes
1.32E+06	583088	Yes
1.32E+06	542181	Yes
1.32E+06	668783	Yes
1.32E+06	721717	Yes
1.32E+06	736078	Yes
1.32E+06	639695	Yes
1.32E+06	543383	Yes
1.32E+06	572860	Yes
1.32E+06	598311	Yes
1.32E+06	623090	Yes
1.32E+06	622169	Yes
1.32E+06	589832	Yes
1.32E+06	623073	Yes
1.32E+06	785789	Yes
1.32E+06	555913	Yes
1.32E+06	649808	Yes
1.32E+06	614444	Yes
1.32E+06	561063	Yes
1.32E+06	733818	Yes
1.32E+06	626133	Yes
1.32E+06	578215	Yes
1.32E+06	834436	Yes
1.32E+06	1.03E+06	Yes
1.32E+06	573994	Yes
1.31E+06	668183	Yes
1.31E+06	820667	Yes
1.31E+06	678670	Yes
1.31E+06	545573	Yes
1.31E+06	666840	Yes
1.31E+06	597642	Yes
1.31E+06	578824	Yes
1.31E+06	669799	Yes
1.31E+06	623939	Yes
1.31E+06	724395	Yes
1.31E+06	741020	Yes
1.31E+06	636633	Yes
1.31E+06	865780	Yes
1.31E+06	636948	Yes
1.31E+06	566982	Yes
1.31E+06	691310	Yes
1.31E+06	608927	Yes
1.31E+06	527505	Yes
1.31E+06	568585	Yes
1.31E+06	765825	Yes
1.31E+06	643588	Yes
1.31E+06	565932	Yes
1.31E+06	610330	Yes
1.30E+06	759026	Yes
1.30E+06	577386	Yes
1.30E+06	733116	Yes
1.30E+06	669542	Yes
1.30E+06	792318	Yes
1.30E+06	538142	Yes
1.30E+06	747503	Yes
1.30E+06	548033	Yes
1.30E+06	750622	Yes
1.30E+06	832346	Yes
1.30E+06	834349	Yes
1.30E+06	600950	Yes
1.30E+06	614498	Yes
1.30E+06	558581	Yes
1.30E+06	775960	Yes
1.30E+06	636346	Yes
1.30E+06	596398	Yes
1.29E+06	673261	Yes
1.29E+06	579712	Yes
1.29E+06	672899	Yes
1.29E+06	535716	Yes
1.29E+06	631920	Yes
1.29E+06	607966	Yes
1.29E+06	450021	Yes
1.29E+06	691118	Yes
1.29E+06	488133	Yes
1.29E+06	584271	Yes
1.29E+06	485228	Yes
1.29E+06	797231	Yes
1.29E+06	537213	Yes
1.29E+06	523992	Yes
1.29E+06	636631	Yes
1.29E+06	770728	Yes
1.29E+06	732302	Yes
1.29E+06	767781	Yes
1.28E+06	714073	Yes
1.28E+06	528015	Yes
1.28E+06	604714	Yes
1.28E+06	960920	Yes
1.28E+06	940496	Yes
1.28E+06	648211	Yes
1.28E+06	98603.7	Yes
1.28E+06	640200	Yes
1.28E+06	681531	Yes
1.28E+06	882929	Yes
1.28E+06	550338	Yes
1.28E+06	537561	Yes
1.28E+06	574257	Yes
1.28E+06	704463	Yes
1.28E+06	910346	Yes
1.28E+06	648848	Yes
1.28E+06	806639	Yes
1.28E+06	796058	Yes
1.28E+06	464210	Yes
1.28E+06	575896	Yes
1.27E+06	838462	Yes
1.27E+06	720730	Yes
1.27E+06	703731	Yes
1.27E+06	782306	Yes
1.27E+06	582907	Yes
1.27E+06	636875	Yes
1.27E+06	547053	Yes
1.27E+06	499288	Yes
1.27E+06	543298	Yes
1.27E+06	859874	Yes
1.27E+06	613460	Yes
1.27E+06	575481	Yes
1.27E+06	784812	Yes
1.27E+06	753105	Yes
1.27E+06	610002	Yes
1.27E+06	621027	Yes
1.27E+06	683257	Yes
1.27E+06	765360	Yes
1.27E+06	624626	Yes
1.27E+06	716127	Yes
1.27E+06	767532	Yes
1.27E+06	739868	Yes
1.27E+06	538969	Yes
1.27E+06	926096	Yes
1.27E+06	756927	Yes
1.27E+06	382687	Yes
1.27E+06	552992	Yes
1.26E+06	631024	Yes
1.26E+06	771540	Yes
1.26E+06	745015	Yes
1.26E+06	533972	Yes
1.26E+06	741869	Yes
1.26E+06	837302	Yes
1.26E+06	1.14E+06	Yes
1.26E+06	777665	Yes
1.26E+06	583889	Yes
1.26E+06	884895	Yes
1.26E+06	747197	Yes
1.26E+06	633512	Yes
1.26E+06	554136	Yes
1.26E+06	763104	Yes
1.26E+06	785971	Yes
1.26E+06	656443	Yes
1.26E+06	667358	Yes
1.26E+06	754730	Yes
1.26E+06	752294	Yes
1.26E+06	553338	Yes
1.26E+06	646289	Yes
1.26E+06	809905	Yes
1.26E+06	676655	Yes
1.26E+06	690607	Yes
1.26E+06	619448	Yes
1.25E+06	1.08E+06	Yes
1.25E+06	656665	Yes
1.25E+06	697816	Yes
1.25E+06	998113	Yes
1.25E+06	534161	Yes
1.25E+06	691746	Yes
1.25E+06	583562	Yes
1.25E+06	986807	Yes
1.25E+06	828547	Yes
1.25E+06	651834	Yes
1.25E+06	561595	Yes
1.25E+06	797055	Yes
1.25E+06	683711	Yes
1.25E+06	697283	Yes
1.25E+06	862401	Yes
1.25E+06	673740	Yes
1.25E+06	699164	Yes
1.25E+06	426931	Yes
1.25E+06	645193	Yes
1.25E+06	781321	Yes
1.25E+06	639375	Yes
1.25E+06	706317	Yes
1.25E+06	651043	Yes
1.24E+06	594059	Yes
1.24E+06	687286	Yes
1.24E+06	709138	Yes
1.24E+06	929255	Yes
1.24E+06	1.10E+06	Yes
1.24E+06	678634	Yes
1.24E+06	672596	Yes
1.24E+06	726982	Yes
1.24E+06	689536	Yes
1.24E+06	688019	Yes
1.24E+06	560412	Yes
1.24E+06	930359	Yes
1.24E+06	883657	Yes
1.24E+06	669485	Yes
1.24E+06	809830	Yes
1.24E+06	576033	Yes
1.24E+06	284757	Yes
1.24E+06	625791	Yes
1.24E+06	629396	Yes
1.24E+06	553185	Yes
1.24E+06	991936	Yes
1.23E+06	777778	Yes
1.23E+06	687334	Yes
1.23E+06	608059	Yes
1.23E+06	884830	Yes
1.23E+06	715597	Yes
1.23E+06	743671	Yes
1.23E+06	808922	Yes
1.23E+06	779314	Yes
1.23E+06	605520	Yes
1.23E+06	579290	Yes
1.23E+06	649876	Yes
1.23E+06	692192	Yes
1.23E+06	514718	Yes
1.23E+06	728922	Yes
1.23E+06	872514	Yes
1.23E+06	528448	Yes
1.23E+06	683485	Yes
1.23E+06	715715	Yes
1.23E+06	838421	Yes
1.23E+06	610351	Yes
1.23E+06	650228	Yes
1.23E+06	735851	Yes
1.23E+06	620892	Yes
1.23E+06	801613	Yes
1.23E+06	633045	Yes
1.22E+06	676117	Yes
1.22E+06	650840	Yes
1.22E+06	536103	Yes
1.22E+06	764874	Yes
1.22E+06	747391	Yes
1.22E+06	650159	Yes
1.22E+06	752104	Yes
1.22E+06	525412	Yes
1.22E+06	562016	Yes
1.22E+06	625260	Yes
1.22E+06	774673	Yes
1.22E+06	610573	Yes
1.22E+06	670984	Yes
1.22E+06	721205	Yes
1.22E+06	924119	Yes
1.22E+06	581392	Yes
1.22E+06	710557	Yes
1.22E+06	516522	Yes
1.22E+06	561967	Yes
1.22E+06	29146	Yes
1.22E+06	489113	Yes
1.22E+06	671851	Yes
1.22E+06	503344	Yes
1.22E+06	768205	Yes
1.21E+06	691705	Yes
1.21E+06	718704	Yes
1.21E+06	744911	Yes
1.21E+06	644744	Yes
1.21E+06	761641	Yes
1.21E+06	369230	Yes
1.21E+06	668470	Yes
1.21E+06	1.18E+06	Yes
1.21E+06	742694	Yes
1.21E+06	737928	Yes
1.21E+06	927408	Yes
1.21E+06	549663	Yes
1.21E+06	539024	Yes
1.21E+06	561622	Yes
1.21E+06	640718	Yes
1.21E+06	614604	Yes
1.21E+06	474913	Yes
1.21E+06	614265	Yes
1.20E+06	587197	Yes
1.20E+06	641161	Yes
1.20E+06	720105	Yes
1.20E+06	911996	Yes
1.20E+06	591359	Yes
1.20E+06	767196	Yes
1.20E+06	688926	Yes
1.20E+06	578288	Yes
1.20E+06	676669	Yes
1.20E+06	601453	Yes
1.20E+06	607398	Yes
1.20E+06	1.01E+06	Yes
1.20E+06	779541	Yes
1.20E+06	753295	Yes
1.20E+06	951781	Yes
1.20E+06	829630	Yes
1.20E+06	53060.7	Yes
1.20E+06	763434	Yes
1.20E+06	657534	Yes
1.20E+06	617952	Yes
1.20E+06	765588	Yes
1.20E+06	683064	Yes
1.20E+06	665091	Yes
1.20E+06	505594	Yes
1.19E+06	676740	Yes
1.19E+06	831954	Yes
1.19E+06	576770	Yes
1.19E+06	655596	Yes
1.19E+06	701379	Yes
1.19E+06	661971	Yes
1.19E+06	656284	Yes
1.19E+06	586039	Yes
1.19E+06	670793	Yes
1.19E+06	657638	Yes
1.19E+06	930963	Yes
1.19E+06	638354	Yes
1.19E+06	731102	Yes
1.19E+06	570807	Yes
1.19E+06	450126	Yes
1.19E+06	822376	Yes
1.19E+06	668372	Yes
1.19E+06	919444	Yes
1.19E+06	684742	Yes
1.19E+06	602334	Yes
1.19E+06	696743	Yes
1.19E+06	628586	Yes
1.19E+06	728444	Yes
1.19E+06	615791	Yes
1.19E+06	736828	Yes
1.18E+06	1.09E+06	Yes
1.18E+06	593554	Yes
1.18E+06	503445	Yes
1.18E+06	784153	Yes
1.18E+06	832967	Yes
1.18E+06	694571	Yes
1.18E+06	715889	Yes
1.18E+06	730950	Yes
1.18E+06	606307	Yes
1.18E+06	782823	Yes
1.18E+06	634791	Yes
1.18E+06	722915	Yes
1.18E+06	664862	Yes
1.18E+06	471334	Yes
1.18E+06	583214	Yes
1.18E+06	553237	Yes
1.18E+06	763016	Yes
1.18E+06	390112	Yes
1.18E+06	567083	Yes
1.18E+06	627678	Yes
1.18E+06	621000	Yes
1.18E+06	703883	Yes
1.17E+06	652980	Yes
1.17E+06	560056	Yes
1.17E+06	682084	Yes
1.17E+06	708898	Yes
1.17E+06	676187	Yes
1.17E+06	628449	Yes
1.17E+06	740482	Yes
1.17E+06	509662	Yes
1.17E+06	906363	Yes
1.17E+06	654334	Yes
1.17E+06	828422	Yes
1.17E+06	567094	Yes
1.17E+06	623026	Yes
1.17E+06	727717	Yes
1.17E+06	678936	Yes
1.17E+06	616304	Yes
1.17E+06	777421	Yes
1.17E+06	746956	Yes
1.16E+06	587321	Yes
1.16E+06	609042	Yes
1.16E+06	859888	Yes
1.16E+06	921166	Yes
1.16E+06	694339	Yes
1.16E+06	707238	Yes
1.16E+06	606202	Yes
1.16E+06	540116	Yes
1.16E+06	439387	Yes
1.16E+06	759460	Yes
1.16E+06	514711	Yes
1.16E+06	538873	Yes
1.16E+06	563206	Yes
1.16E+06	585096	Yes
1.16E+06	953912	Yes
1.16E+06	46294	Yes
1.16E+06	587077	Yes
1.16E+06	639928	Yes
1.16E+06	622218	Yes
1.16E+06	565178	Yes
1.16E+06	676772	Yes
1.16E+06	644562	Yes
1.16E+06	594051	Yes
1.16E+06	611234	Yes
1.16E+06	544773	Yes
1.16E+06	693015	Yes
1.16E+06	772212	Yes
1.16E+06	551811	Yes
1.16E+06	594458	Yes
1.15E+06	871236	Yes
1.15E+06	873514	Yes
1.15E+06	456852	Yes
1.15E+06	638366	Yes
1.15E+06	447625	Yes
1.15E+06	831449	Yes
1.15E+06	721499	Yes
1.15E+06	540958	Yes
1.15E+06	739299	Yes
1.15E+06	533859	Yes
1.15E+06	525961	Yes
1.15E+06	612550	Yes
1.15E+06	631762	Yes
1.15E+06	641513	Yes
1.15E+06	973342	Yes
1.15E+06	618099	Yes
1.15E+06	738126	Yes
1.15E+06	579748	Yes
1.15E+06	692653	Yes
1.15E+06	685035	Yes
1.14E+06	450536	Yes
1.14E+06	639951	Yes
1.14E+06	512364	Yes
1.14E+06	500703	Yes
1.14E+06	893219	Yes
1.14E+06	803183	Yes
1.14E+06	572164	Yes
1.14E+06	661377	Yes
1.14E+06	651258	Yes
1.14E+06	820928	Yes
1.14E+06	774916	Yes
1.14E+06	493489	Yes
1.14E+06	470408	Yes
1.14E+06	666836	Yes
1.14E+06	774761	Yes
1.14E+06	674924	Yes
1.14E+06	416085	Yes
1.14E+06	1.01E+06	Yes
1.14E+06	355755	Yes
1.14E+06	655454	Yes
1.14E+06	715373	Yes
1.14E+06	870662	Yes
1.14E+06	537252	Yes
1.14E+06	397000	Yes
1.14E+06	630213	Yes
1.13E+06	851249	Yes
1.13E+06	704994	Yes
1.13E+06	843479	Yes
1.13E+06	673236	Yes
1.13E+06	695668	Yes
1.13E+06	777121	Yes
1.13E+06	657617	Yes
1.13E+06	702821	Yes
1.13E+06	651856	Yes
1.13E+06	581526	Yes
1.13E+06	600280	Yes
1.13E+06	1.01E+06	Yes
1.13E+06	666962	Yes
1.13E+06	721081	Yes
1.13E+06	567380	Yes
1.13E+06	720675	Yes
1.13E+06	661849	Yes
1.13E+06	552624	Yes
1.13E+06	463068	Yes
1.13E+06	557422	Yes
1.13E+06	600284	Yes
1.13E+06	649588	Yes
1.13E+06	519208	Yes
1.13E+06	656845	Yes
1.13E+06	703545	Yes
1.13E+06	700628	Yes
1.13E+06	652069	Yes
1.13E+06	538814	Yes
1.13E+06	820762	Yes
1.13E+06	555922	Yes
1.13E+06	649688	Yes
1.13E+06	592452	Yes
1.13E+06	585170	Yes
1.13E+06	541109	Yes
1.13E+06	601390	Yes
1.13E+06	678927	Yes
1.13E+06	451346	Yes
1.13E+06	604518	Yes
1.13E+06	661429	Yes
1.12E+06	766573	Yes
1.12E+06	653321	Yes
1.12E+06	691014	Yes
1.12E+06	636110	Yes
1.12E+06	516499	Yes
1.12E+06	736820	Yes
1.12E+06	980322	Yes
1.12E+06	690327	Yes
1.12E+06	503246	Yes
1.12E+06	661584	Yes
1.12E+06	573132	Yes
1.12E+06	766694	Yes
1.12E+06	729837	Yes
1.12E+06	602742	Yes
1.12E+06	524745	Yes
1.12E+06	561703	Yes
1.12E+06	642723	Yes
1.12E+06	613280	Yes
1.12E+06	617798	Yes
1.12E+06	694422	Yes
1.12E+06	687566	Yes
1.12E+06	683566	Yes
1.12E+06	472581	Yes
1.12E+06	591819	Yes
1.11E+06	669763	Yes
1.11E+06	777497	Yes
1.11E+06	605723	Yes
1.11E+06	414544	Yes
1.11E+06	743981	Yes
1.11E+06	640333	Yes
1.11E+06	647957	Yes
1.11E+06	566475	Yes
1.11E+06	659515	Yes
1.11E+06	644845	Yes
1.11E+06	836585	Yes
1.11E+06	720917	Yes
1.11E+06	749234	Yes
1.11E+06	680877	Yes
1.11E+06	718007	Yes
1.11E+06	538508	Yes
1.11E+06	669997	Yes
1.11E+06	659088	Yes
1.11E+06	619361	Yes
1.11E+06	717645	Yes
1.11E+06	760886	Yes
1.11E+06	833132	Yes
1.11E+06	673949	Yes
1.11E+06	444884	Yes
1.11E+06	896361	Yes
1.11E+06	543737	Yes
1.11E+06	703219	Yes
1.11E+06	534678	Yes
1.11E+06	781865	Yes
1.11E+06	471238	Yes
1.11E+06	539620	Yes
1.11E+06	651998	Yes
1.11E+06	801668	Yes
1.11E+06	713884	Yes
1.11E+06	879353	Yes
1.11E+06	713527	Yes
1.11E+06	596053	Yes
1.11E+06	780329	Yes
1.11E+06	689672	Yes
1.11E+06	822839	Yes
1.11E+06	593607	Yes
1.11E+06	820489	Yes
1.11E+06	614687	Yes
1.11E+06	565880	Yes
1.11E+06	712986	Yes
1.10E+06	659147	Yes
1.10E+06	874585	Yes
1.10E+06	552119	Yes
1.10E+06	720248	Yes
1.10E+06	944847	Yes
1.10E+06	816495	Yes
1.10E+06	601049	Yes
1.10E+06	766951	Yes
1.10E+06	542226	Yes
1.10E+06	560811	Yes
1.10E+06	637696	Yes
1.10E+06	649482	Yes
1.10E+06	675561	Yes
1.10E+06	594034	Yes
1.10E+06	744757	Yes
1.10E+06	572904	Yes
1.10E+06	594085	Yes
1.10E+06	868660	Yes
1.09E+06	556468	Yes
1.09E+06	672478	Yes
1.09E+06	803341	Yes
1.09E+06	552628	Yes
1.09E+06	691916	Yes
1.09E+06	837745	Yes
1.09E+06	889170	Yes
1.09E+06	895958	Yes
1.09E+06	647967	Yes
1.09E+06	461338	Yes
1.09E+06	642526	Yes
1.09E+06	643495	Yes
1.09E+06	503381	Yes
1.09E+06	640788	Yes
1.09E+06	732116	Yes
1.09E+06	601499	Yes
1.09E+06	652169	Yes
1.09E+06	687490	Yes
1.09E+06	601255	Yes
1.09E+06	733717	Yes
1.09E+06	564046	Yes
1.09E+06	689626	Yes
1.09E+06	706580	Yes
1.09E+06	825761	Yes
1.09E+06	759724	Yes
1.09E+06	560955	Yes
1.09E+06	609727	Yes
1.09E+06	640806	Yes
1.09E+06	683805	Yes
1.09E+06	929498	Yes
1.09E+06	638876	Yes
1.09E+06	696571	Yes
1.09E+06	789638	Yes
1.08E+06	706944	Yes
1.08E+06	581662	Yes
1.08E+06	610611	Yes
1.08E+06	730880	Yes
1.08E+06	719885	Yes
1.08E+06	491379	Yes
1.08E+06	842007	Yes
1.08E+06	571383	Yes
1.08E+06	624311	Yes
1.08E+06	749078	Yes
1.08E+06	678895	Yes
1.08E+06	627694	Yes
1.08E+06	594262	Yes
1.08E+06	749925	Yes
1.08E+06	856188	Yes
1.08E+06	723807	Yes
1.08E+06	696585	Yes
1.08E+06	41737.6	Yes
1.08E+06	671338	Yes
1.08E+06	663360	Yes
1.08E+06	669466	Yes
1.08E+06	621593	Yes
1.08E+06	823169	Yes
1.08E+06	613890	Yes
1.08E+06	683363	Yes
1.08E+06	517138	Yes
1.08E+06	585386	Yes
1.08E+06	600842	Yes
1.08E+06	45665.8	Yes
1.08E+06	615497	Yes
1.08E+06	622322	Yes
1.08E+06	672986	Yes
1.07E+06	841644	Yes
1.07E+06	676127	Yes
1.07E+06	683131	Yes
1.07E+06	550388	Yes
1.07E+06	384373	Yes
1.07E+06	697899	Yes
1.07E+06	583499	Yes
1.07E+06	571054	Yes
1.07E+06	536346	Yes
1.07E+06	615427	Yes
1.07E+06	515842	Yes
1.07E+06	601980	Yes
1.07E+06	808599	Yes
1.07E+06	725152	Yes
1.07E+06	591415	Yes
1.07E+06	931016	Yes
1.07E+06	607872	Yes
1.07E+06	641140	Yes
1.07E+06	922743	Yes
1.07E+06	955118	Yes
1.07E+06	758379	Yes
1.07E+06	595781	Yes
1.07E+06	709553	Yes
1.07E+06	1.01E+06	Yes
1.07E+06	630760	Yes
1.07E+06	824225	Yes
1.07E+06	621052	Yes
1.07E+06	696345	Yes
1.06E+06	876324	Yes
1.06E+06	669329	Yes
1.06E+06	922692	Yes
1.06E+06	553671	Yes
1.06E+06	532765	Yes
1.06E+06	582191	Yes
1.06E+06	619953	Yes
1.06E+06	827776	Yes
1.06E+06	404600	Yes
1.06E+06	531414	Yes
1.06E+06	743649	Yes
1.06E+06	528725	Yes
1.06E+06	824898	Yes
1.06E+06	622624	Yes
1.06E+06	1.19E+06	Yes
1.06E+06	683859	Yes
1.06E+06	726599	Yes
1.06E+06	517672	Yes
1.06E+06	585868	Yes
1.06E+06	670995	Yes
1.06E+06	833820	Yes
1.06E+06	870394	Yes
1.06E+06	729257	Yes
1.06E+06	467620	Yes
1.06E+06	626386	Yes
1.06E+06	1.14E+06	Yes
1.06E+06	578634	Yes
1.06E+06	692902	Yes
1.06E+06	355825	Yes
1.06E+06	667487	Yes
1.06E+06	765774	Yes
1.06E+06	617474	Yes
1.06E+06	589197	Yes
1.06E+06	660769	Yes
1.06E+06	614110	Yes
1.05E+06	553818	Yes
1.05E+06	854087	Yes
1.05E+06	639455	Yes
1.05E+06	696958	Yes
1.05E+06	716890	Yes
1.05E+06	571596	Yes
[truncated: 72,041 more rows]
