# Supplementary material for: HNRNPH1 regulates the neuroprotective cold‐shock protein RBM3 expression through poison exon exclusion
Source: EMBO J. 2023 May 30;42(14):e113168. doi: 10.15252/embj.2022113168 (PMC10350819; doi:10.15252/embj.2022113168)
Supplement: Supplementary file 8 — Source Data for Figure 4 [file EMBJ-42-e113168-s010.zip › Figure 4/4I/Flow data points for histogram/37C_BFP_Single Cells.csv]

BFP	GFP	Top 5% BFP
6.46E+06	539854	Yes
6.08E+06	480815	Yes
6.05E+06	608037	Yes
5.91E+06	539407	Yes
5.56E+06	535156	Yes
5.13E+06	410866	Yes
5.08E+06	488516	Yes
5.05E+06	550587	Yes
4.91E+06	534668	Yes
4.56E+06	495817	Yes
4.49E+06	545317	Yes
4.43E+06	344432	Yes
4.35E+06	487878	Yes
4.33E+06	445111	Yes
4.26E+06	468848	Yes
4.20E+06	569350	Yes
4.17E+06	577532	Yes
4.11E+06	532984	Yes
4.11E+06	492898	Yes
4.10E+06	509261	Yes
4.08E+06	469653	Yes
4.04E+06	541378	Yes
3.99E+06	523746	Yes
3.98E+06	495731	Yes
3.93E+06	425039	Yes
3.89E+06	627012	Yes
3.87E+06	433465	Yes
3.77E+06	582209	Yes
3.76E+06	523578	Yes
3.76E+06	458556	Yes
3.76E+06	447063	Yes
3.64E+06	517870	Yes
3.61E+06	376555	Yes
3.57E+06	484466	Yes
3.57E+06	561451	Yes
3.55E+06	465650	Yes
3.55E+06	594550	Yes
3.52E+06	407122	Yes
3.50E+06	459827	Yes
3.48E+06	512633	Yes
3.46E+06	500873	Yes
3.38E+06	674900	Yes
3.37E+06	461368	Yes
3.37E+06	490416	Yes
3.34E+06	663928	Yes
3.34E+06	558652	Yes
3.31E+06	559834	Yes
3.30E+06	519540	Yes
3.29E+06	539674	Yes
3.25E+06	526399	Yes
3.25E+06	580135	Yes
3.25E+06	555482	Yes
3.24E+06	588779	Yes
3.24E+06	387366	Yes
3.23E+06	538628	Yes
3.22E+06	524451	Yes
3.19E+06	563842	Yes
3.18E+06	594320	Yes
3.15E+06	508733	Yes
3.14E+06	387087	Yes
3.13E+06	518437	Yes
3.12E+06	558192	Yes
3.07E+06	379106	Yes
3.05E+06	432868	Yes
3.04E+06	472909	Yes
3.03E+06	515108	Yes
3.03E+06	462234	Yes
3.03E+06	590904	Yes
2.98E+06	460276	Yes
2.97E+06	494692	Yes
2.96E+06	407533	Yes
2.93E+06	552128	Yes
2.92E+06	507434	Yes
2.92E+06	566472	Yes
2.90E+06	506974	Yes
2.87E+06	543200	Yes
2.87E+06	525761	Yes
2.87E+06	430163	Yes
2.86E+06	506649	Yes
2.86E+06	465072	Yes
2.85E+06	508737	Yes
2.84E+06	673302	Yes
2.84E+06	520605	Yes
2.83E+06	591026	Yes
2.81E+06	431103	Yes
2.80E+06	516004	Yes
2.80E+06	494873	Yes
2.77E+06	472673	Yes
2.77E+06	442116	Yes
2.77E+06	502930	Yes
2.77E+06	489742	Yes
2.77E+06	551994	Yes
2.76E+06	32898.3	Yes
2.76E+06	367660	Yes
2.75E+06	497210	Yes
2.75E+06	414520	Yes
2.75E+06	414835	Yes
2.74E+06	480334	Yes
2.74E+06	522944	Yes
2.73E+06	424116	Yes
2.73E+06	456178	Yes
2.72E+06	473236	Yes
2.72E+06	576820	Yes
2.72E+06	494953	Yes
2.71E+06	461124	Yes
2.70E+06	561863	Yes
2.69E+06	498973	Yes
2.68E+06	423780	Yes
2.68E+06	434633	Yes
2.68E+06	508928	Yes
2.67E+06	529361	Yes
2.67E+06	660684	Yes
2.66E+06	572030	Yes
2.65E+06	387028	Yes
2.65E+06	441239	Yes
2.65E+06	413850	Yes
2.64E+06	533407	Yes
2.64E+06	534766	Yes
2.63E+06	505498	Yes
2.63E+06	380634	Yes
2.62E+06	499772	Yes
2.62E+06	525916	Yes
2.62E+06	514595	Yes
2.61E+06	415746	Yes
2.61E+06	563232	Yes
2.60E+06	426019	Yes
2.60E+06	579898	Yes
2.59E+06	498535	Yes
2.58E+06	554882	Yes
2.57E+06	488538	Yes
2.56E+06	379270	Yes
2.55E+06	478856	Yes
2.54E+06	534860	Yes
2.54E+06	527688	Yes
2.54E+06	489761	Yes
2.53E+06	407788	Yes
2.53E+06	463164	Yes
2.53E+06	393449	Yes
2.52E+06	477325	Yes
2.52E+06	371725	Yes
2.51E+06	604518	Yes
2.51E+06	474478	Yes
2.51E+06	608727	Yes
2.50E+06	462413	Yes
2.50E+06	411222	Yes
2.50E+06	379319	Yes
2.49E+06	451783	Yes
2.49E+06	435496	Yes
2.49E+06	525751	Yes
2.48E+06	482020	Yes
2.48E+06	482948	Yes
2.48E+06	451997	Yes
2.47E+06	488030	Yes
2.47E+06	687725	Yes
2.47E+06	468996	Yes
2.46E+06	408957	Yes
2.46E+06	486765	Yes
2.44E+06	430729	Yes
2.42E+06	514329	Yes
2.42E+06	605150	Yes
2.41E+06	398200	Yes
2.40E+06	712608	Yes
2.40E+06	562950	Yes
2.40E+06	595670	Yes
2.40E+06	515190	Yes
2.40E+06	472781	Yes
2.40E+06	505733	Yes
2.40E+06	461464	Yes
2.39E+06	442056	Yes
2.39E+06	537917	Yes
2.38E+06	437727	Yes
2.38E+06	627318	Yes
2.38E+06	500398	Yes
2.37E+06	564352	Yes
2.37E+06	400189	Yes
2.37E+06	661801	Yes
2.37E+06	564328	Yes
2.37E+06	370418	Yes
2.36E+06	509113	Yes
2.36E+06	580861	Yes
2.36E+06	447810	Yes
2.36E+06	590346	Yes
2.36E+06	494508	Yes
2.36E+06	558421	Yes
2.35E+06	687178	Yes
2.35E+06	493376	Yes
2.34E+06	496876	Yes
2.33E+06	468874	Yes
2.33E+06	505073	Yes
2.33E+06	493488	Yes
2.33E+06	507493	Yes
2.33E+06	556877	Yes
2.32E+06	484600	Yes
2.32E+06	501801	Yes
2.32E+06	538840	Yes
2.31E+06	556295	Yes
2.31E+06	555191	Yes
2.31E+06	506305	Yes
2.30E+06	555660	Yes
2.30E+06	492007	Yes
2.29E+06	492278	Yes
2.29E+06	478249	Yes
2.29E+06	500507	Yes
2.29E+06	468347	Yes
2.28E+06	443923	Yes
2.28E+06	551935	Yes
2.28E+06	422884	Yes
2.27E+06	339646	Yes
2.27E+06	410858	Yes
2.26E+06	566600	Yes
2.26E+06	466930	Yes
2.25E+06	378589	Yes
2.25E+06	566224	Yes
2.25E+06	529201	Yes
2.24E+06	506872	Yes
2.24E+06	341723	Yes
2.23E+06	403284	Yes
2.23E+06	452868	Yes
2.23E+06	581033	Yes
2.23E+06	511520	Yes
2.23E+06	442495	Yes
2.22E+06	624641	Yes
2.22E+06	445022	Yes
2.21E+06	472772	Yes
2.21E+06	486324	Yes
2.21E+06	528491	Yes
2.21E+06	443198	Yes
2.21E+06	419692	Yes
2.20E+06	500316	Yes
2.20E+06	457665	Yes
2.20E+06	422610	Yes
2.20E+06	469021	Yes
2.20E+06	388438	Yes
2.19E+06	531816	Yes
2.19E+06	528469	Yes
2.19E+06	454851	Yes
2.19E+06	495062	Yes
2.19E+06	490548	Yes
2.18E+06	485305	Yes
2.18E+06	489436	Yes
2.18E+06	456715	Yes
2.17E+06	564040	Yes
2.17E+06	555764	Yes
2.17E+06	515318	Yes
2.17E+06	475236	Yes
2.17E+06	486303	Yes
2.17E+06	460266	Yes
2.17E+06	627142	Yes
2.17E+06	502729	Yes
2.16E+06	513433	Yes
2.15E+06	454942	Yes
2.15E+06	511762	Yes
2.15E+06	457972	Yes
2.14E+06	568528	Yes
2.14E+06	541281	Yes
2.14E+06	532248	Yes
2.14E+06	533218	Yes
2.14E+06	445107	Yes
2.13E+06	468452	Yes
2.13E+06	540552	Yes
2.13E+06	449596	Yes
2.12E+06	466782	Yes
2.12E+06	469780	Yes
2.12E+06	431303	Yes
2.11E+06	410338	Yes
2.11E+06	505933	Yes
2.11E+06	489938	Yes
2.11E+06	524982	Yes
2.11E+06	423210	Yes
2.11E+06	502486	Yes
2.10E+06	498371	Yes
2.10E+06	533544	Yes
2.10E+06	437090	Yes
2.10E+06	500541	Yes
2.10E+06	508465	Yes
2.10E+06	424271	Yes
2.10E+06	619191	Yes
2.09E+06	445929	Yes
2.09E+06	371564	Yes
2.09E+06	538648	Yes
2.09E+06	482626	Yes
2.09E+06	105655	Yes
2.09E+06	417720	Yes
2.09E+06	683777	Yes
2.09E+06	528923	Yes
2.09E+06	450148	Yes
2.08E+06	506146	Yes
2.08E+06	571479	Yes
2.08E+06	451174	Yes
2.08E+06	517844	Yes
2.08E+06	443218	Yes
2.08E+06	541440	Yes
2.08E+06	469281	Yes
2.07E+06	429568	Yes
2.07E+06	661287	Yes
2.07E+06	438967	Yes
2.07E+06	407760	Yes
2.07E+06	670518	Yes
2.06E+06	739896	Yes
2.06E+06	648081	Yes
2.06E+06	536458	Yes
2.06E+06	546493	Yes
2.06E+06	468377	Yes
2.06E+06	619740	Yes
2.06E+06	473868	Yes
2.06E+06	537445	Yes
2.06E+06	565825	Yes
2.06E+06	524048	Yes
2.05E+06	484516	Yes
2.04E+06	573005	Yes
2.04E+06	476140	Yes
2.04E+06	508371	Yes
2.04E+06	476400	Yes
2.03E+06	503269	Yes
2.03E+06	532186	Yes
2.03E+06	535240	Yes
2.03E+06	431036	Yes
2.03E+06	450237	Yes
2.02E+06	575182	Yes
2.02E+06	541738	Yes
2.02E+06	408085	Yes
2.02E+06	694671	Yes
2.02E+06	470654	Yes
2.01E+06	432985	Yes
2.01E+06	546019	Yes
2.01E+06	422327	Yes
2.01E+06	527287	Yes
2.01E+06	427295	Yes
2.01E+06	510336	Yes
2.01E+06	727861	Yes
2.00E+06	591743	Yes
2.00E+06	499151	Yes
2.00E+06	504491	Yes
2.00E+06	524586	Yes
2.00E+06	449629	Yes
2.00E+06	408355	Yes
2.00E+06	568879	Yes
2.00E+06	611782	Yes
2.00E+06	441794	Yes
1.99E+06	490928	Yes
1.99E+06	511545	Yes
1.99E+06	553392	Yes
1.98E+06	439962	Yes
1.98E+06	444747	Yes
1.98E+06	517158	Yes
1.98E+06	467937	Yes
1.97E+06	356335	Yes
1.97E+06	470717	Yes
1.97E+06	418673	Yes
1.97E+06	417105	Yes
1.96E+06	98816.9	Yes
1.96E+06	406260	Yes
1.95E+06	400412	Yes
1.95E+06	539531	Yes
1.95E+06	491673	Yes
1.94E+06	493031	Yes
1.94E+06	411828	Yes
1.94E+06	404735	Yes
1.94E+06	551047	Yes
1.94E+06	508504	Yes
1.93E+06	694531	Yes
1.93E+06	644587	Yes
1.93E+06	502811	Yes
1.93E+06	489250	Yes
1.93E+06	349912	Yes
1.92E+06	559530	Yes
1.92E+06	576490	Yes
1.92E+06	533072	Yes
1.92E+06	489895	Yes
1.92E+06	419567	Yes
1.92E+06	555927	Yes
1.92E+06	511841	Yes
1.92E+06	474268	Yes
1.92E+06	475294	Yes
1.92E+06	579197	Yes
1.92E+06	523212	Yes
1.91E+06	488983	Yes
1.91E+06	481216	Yes
1.91E+06	455069	Yes
1.91E+06	405662	Yes
1.91E+06	445719	Yes
1.91E+06	524755	Yes
1.91E+06	503685	Yes
1.91E+06	455361	Yes
1.91E+06	611185	Yes
1.91E+06	524697	Yes
1.91E+06	447901	Yes
1.90E+06	405108	Yes
1.90E+06	571122	Yes
1.90E+06	611919	Yes
1.90E+06	537798	Yes
1.90E+06	527212	Yes
1.89E+06	599015	Yes
1.89E+06	387677	Yes
1.89E+06	564465	Yes
1.89E+06	530766	Yes
1.89E+06	576703	Yes
1.89E+06	667094	Yes
1.89E+06	290370	Yes
1.89E+06	364063	Yes
1.89E+06	430724	Yes
1.89E+06	550331	Yes
1.89E+06	534884	Yes
1.88E+06	422028	Yes
1.88E+06	540190	Yes
1.88E+06	601883	Yes
1.88E+06	458380	Yes
1.88E+06	583926	Yes
1.88E+06	497384	Yes
1.88E+06	454305	Yes
1.88E+06	499118	Yes
1.88E+06	469624	Yes
1.87E+06	566745	Yes
1.87E+06	555928	Yes
1.87E+06	470416	Yes
1.87E+06	477121	Yes
1.87E+06	537802	Yes
1.87E+06	553928	Yes
1.87E+06	432830	Yes
1.87E+06	579049	Yes
1.86E+06	475088	Yes
1.86E+06	430969	Yes
1.86E+06	513366	Yes
1.86E+06	525156	Yes
1.86E+06	417444	Yes
1.86E+06	397022	Yes
1.86E+06	563849	Yes
1.85E+06	470126	Yes
1.85E+06	468696	Yes
1.85E+06	587897	Yes
1.85E+06	434567	Yes
1.85E+06	416939	Yes
1.85E+06	477624	Yes
1.85E+06	450682	Yes
1.85E+06	530605	Yes
1.85E+06	406200	Yes
1.85E+06	500818	Yes
1.85E+06	462119	Yes
1.85E+06	403672	Yes
1.84E+06	511043	Yes
1.84E+06	641862	Yes
1.84E+06	493931	Yes
1.84E+06	359330	Yes
1.84E+06	383004	Yes
1.84E+06	425158	Yes
1.84E+06	410566	Yes
1.84E+06	717106	Yes
1.83E+06	584014	Yes
1.83E+06	627025	Yes
1.83E+06	416406	Yes
1.83E+06	467591	Yes
1.83E+06	477515	Yes
1.82E+06	593118	Yes
1.82E+06	463598	Yes
1.82E+06	574947	Yes
1.82E+06	473072	Yes
1.82E+06	521074	Yes
1.82E+06	368031	Yes
1.82E+06	474199	Yes
1.81E+06	645134	Yes
1.81E+06	322892	Yes
1.81E+06	484035	Yes
1.81E+06	430131	Yes
1.81E+06	357150	Yes
1.81E+06	548270	Yes
1.81E+06	404470	Yes
1.81E+06	419398	Yes
1.81E+06	516439	Yes
1.80E+06	525808	Yes
1.80E+06	462390	Yes
1.80E+06	401411	Yes
1.80E+06	512580	Yes
1.80E+06	478840	Yes
1.80E+06	616194	Yes
1.80E+06	404851	Yes
1.79E+06	451258	Yes
1.79E+06	526330	Yes
1.79E+06	554461	Yes
1.79E+06	431199	Yes
1.78E+06	550017	Yes
1.78E+06	437285	Yes
1.78E+06	408888	Yes
1.78E+06	513234	Yes
1.77E+06	439392	Yes
1.77E+06	452025	Yes
1.77E+06	557682	Yes
1.77E+06	537914	Yes
1.77E+06	370083	Yes
1.77E+06	419238	Yes
1.76E+06	467535	Yes
1.76E+06	354772	Yes
1.76E+06	492623	Yes
1.75E+06	431542	Yes
1.75E+06	559110	Yes
1.75E+06	453484	Yes
1.75E+06	504730	Yes
1.75E+06	516755	Yes
1.75E+06	54838.4	Yes
1.75E+06	415826	Yes
1.75E+06	528241	Yes
1.74E+06	657663	Yes
1.74E+06	424212	Yes
1.74E+06	462772	Yes
1.74E+06	494737	Yes
1.74E+06	55189.4	Yes
1.74E+06	494744	Yes
1.74E+06	527482	Yes
1.73E+06	392986	Yes
1.73E+06	399177	Yes
1.73E+06	436736	Yes
1.73E+06	539196	Yes
1.73E+06	630176	Yes
1.72E+06	387665	Yes
1.72E+06	449998	Yes
1.72E+06	397937	Yes
1.72E+06	448534	Yes
1.72E+06	653718	Yes
1.72E+06	449977	Yes
1.71E+06	488148	Yes
1.71E+06	446888	Yes
1.71E+06	465289	Yes
1.71E+06	478734	Yes
1.71E+06	578506	Yes
1.71E+06	437209	Yes
1.71E+06	368000	Yes
1.71E+06	483318	Yes
1.71E+06	640046	Yes
1.70E+06	470320	Yes
1.70E+06	543488	Yes
1.70E+06	589247	Yes
1.70E+06	591300	Yes
1.70E+06	346205	Yes
1.70E+06	488123	Yes
1.69E+06	487464	Yes
1.69E+06	539757	Yes
1.68E+06	422584	Yes
1.68E+06	362314	Yes
1.68E+06	535216	Yes
1.68E+06	497162	Yes
1.68E+06	552422	Yes
1.68E+06	520252	Yes
1.68E+06	416130	Yes
1.68E+06	473696	Yes
1.68E+06	439505	Yes
1.68E+06	392515	Yes
1.68E+06	469623	Yes
1.67E+06	473150	Yes
1.67E+06	472260	Yes
1.67E+06	598829	Yes
1.67E+06	443381	Yes
1.67E+06	522500	Yes
1.67E+06	414338	Yes
1.67E+06	573243	Yes
1.67E+06	508942	Yes
1.67E+06	456002	Yes
1.67E+06	552940	Yes
1.67E+06	736822	Yes
1.67E+06	435377	Yes
1.66E+06	475910	Yes
1.66E+06	452957	Yes
1.66E+06	520055	Yes
1.66E+06	486618	Yes
1.66E+06	438092	Yes
1.66E+06	418992	Yes
1.66E+06	526231	Yes
1.66E+06	548306	Yes
1.66E+06	442376	Yes
1.66E+06	547322	Yes
1.65E+06	441148	Yes
1.65E+06	39205.4	Yes
1.65E+06	408117	Yes
1.65E+06	444300	Yes
1.65E+06	539739	Yes
1.65E+06	502716	Yes
1.64E+06	509832	Yes
1.64E+06	503339	Yes
1.64E+06	421511	Yes
1.64E+06	454728	Yes
1.64E+06	481574	Yes
1.64E+06	494123	Yes
1.63E+06	441982	Yes
1.63E+06	437495	Yes
1.63E+06	568845	Yes
1.63E+06	479914	Yes
1.63E+06	406086	Yes
1.63E+06	581492	Yes
1.63E+06	545599	Yes
1.63E+06	381331	Yes
1.63E+06	687567	Yes
1.63E+06	526754	Yes
1.63E+06	461259	Yes
1.62E+06	485977	Yes
1.62E+06	585816	Yes
1.62E+06	494545	Yes
1.62E+06	466207	Yes
1.62E+06	472837	Yes
1.62E+06	355413	Yes
1.61E+06	623556	Yes
1.61E+06	417577	Yes
1.61E+06	517739	Yes
1.61E+06	402906	Yes
1.61E+06	531874	Yes
1.61E+06	580041	Yes
1.61E+06	165041	Yes
1.61E+06	536927	Yes
1.61E+06	412886	Yes
1.61E+06	424935	Yes
1.61E+06	398812	Yes
1.61E+06	506448	Yes
1.61E+06	466209	Yes
1.60E+06	475031	Yes
1.60E+06	452788	Yes
1.60E+06	617789	Yes
1.60E+06	497245	Yes
1.60E+06	483412	Yes
1.60E+06	373805	Yes
1.60E+06	422677	Yes
1.60E+06	438731	Yes
1.59E+06	419773	Yes
1.59E+06	453095	Yes
1.59E+06	511397	Yes
1.59E+06	538704	Yes
1.59E+06	629167	Yes
1.58E+06	496007	Yes
1.58E+06	590605	Yes
1.58E+06	417053	Yes
1.58E+06	626449	Yes
1.58E+06	466955	Yes
1.58E+06	918365	Yes
1.58E+06	376576	Yes
1.58E+06	457016	Yes
1.58E+06	72454.9	Yes
1.57E+06	567178	Yes
1.57E+06	466693	Yes
1.57E+06	596044	Yes
1.57E+06	441574	Yes
1.57E+06	449293	Yes
1.57E+06	40463.6	Yes
1.57E+06	511864	Yes
1.57E+06	356849	Yes
1.57E+06	405774	Yes
1.57E+06	549014	Yes
1.56E+06	478549	Yes
1.56E+06	465090	Yes
1.56E+06	508433	Yes
1.56E+06	561156	Yes
1.56E+06	521382	Yes
1.56E+06	383022	Yes
1.56E+06	359752	Yes
1.56E+06	436734	Yes
1.56E+06	530442	Yes
1.55E+06	457923	Yes
1.55E+06	559693	Yes
1.55E+06	468914	Yes
1.55E+06	409630	Yes
1.55E+06	441480	Yes
1.55E+06	491035	Yes
1.55E+06	511246	Yes
1.55E+06	525878	Yes
1.55E+06	491332	Yes
1.55E+06	401058	Yes
1.55E+06	427454	Yes
1.55E+06	363714	Yes
1.55E+06	330502	Yes
1.55E+06	448432	Yes
1.55E+06	462070	Yes
1.55E+06	470764	Yes
1.54E+06	470917	Yes
1.54E+06	455217	Yes
1.54E+06	259761	Yes
1.54E+06	483366	Yes
1.54E+06	576296	Yes
1.54E+06	493818	Yes
1.54E+06	331812	Yes
1.53E+06	462628	Yes
1.53E+06	491035	Yes
1.53E+06	490973	Yes
1.52E+06	480116	Yes
1.52E+06	441430	Yes
1.52E+06	453039	Yes
1.52E+06	482168	Yes
1.52E+06	524814	Yes
1.52E+06	728453	Yes
1.52E+06	537510	Yes
1.52E+06	486503	Yes
1.52E+06	596986	Yes
1.52E+06	688328	Yes
1.51E+06	460547	Yes
1.51E+06	848401	Yes
1.51E+06	460988	Yes
1.51E+06	421223	Yes
1.51E+06	535921	Yes
1.50E+06	652261	Yes
1.50E+06	562261	Yes
1.50E+06	503979	Yes
1.50E+06	498182	Yes
1.50E+06	582934	Yes
1.50E+06	592323	Yes
1.50E+06	486810	Yes
1.50E+06	420386	Yes
1.50E+06	515263	Yes
1.50E+06	451771	Yes
1.50E+06	446678	Yes
1.50E+06	432503	Yes
1.50E+06	459672	Yes
1.50E+06	401433	Yes
1.49E+06	493505	Yes
1.49E+06	546360	Yes
1.49E+06	461778	Yes
1.49E+06	501392	Yes
1.49E+06	594796	Yes
1.49E+06	498694	Yes
1.49E+06	548668	Yes
1.49E+06	484222	Yes
1.48E+06	327063	Yes
1.48E+06	430064	Yes
1.48E+06	468806	Yes
1.48E+06	440656	Yes
1.48E+06	552235	Yes
1.48E+06	615080	Yes
1.48E+06	443737	Yes
1.48E+06	705082	Yes
1.48E+06	404724	Yes
1.48E+06	638420	Yes
1.47E+06	560826	Yes
1.47E+06	474101	Yes
1.47E+06	540074	Yes
1.47E+06	520030	Yes
1.47E+06	427693	Yes
1.47E+06	587379	Yes
1.47E+06	399706	Yes
1.47E+06	424458	Yes
1.47E+06	566080	Yes
1.47E+06	513512	Yes
1.47E+06	409143	Yes
1.47E+06	444908	Yes
1.46E+06	427990	Yes
1.46E+06	407031	Yes
1.46E+06	562779	Yes
1.46E+06	488671	Yes
1.46E+06	387597	Yes
1.46E+06	456135	Yes
1.46E+06	551298	Yes
1.46E+06	516179	Yes
1.46E+06	513903	Yes
1.46E+06	428474	Yes
1.46E+06	602292	Yes
1.46E+06	529290	Yes
1.46E+06	409033	Yes
1.46E+06	480157	Yes
1.45E+06	320948	Yes
1.45E+06	501929	Yes
1.45E+06	404267	Yes
1.45E+06	406637	Yes
1.45E+06	341309	Yes
1.45E+06	423732	Yes
1.45E+06	714788	Yes
1.45E+06	445645	Yes
1.45E+06	490119	Yes
1.45E+06	527906	Yes
1.45E+06	503520	Yes
1.45E+06	493260	Yes
1.45E+06	514887	Yes
1.44E+06	388635	Yes
1.44E+06	459014	Yes
1.44E+06	572642	Yes
1.44E+06	469276	Yes
1.44E+06	448349	Yes
1.44E+06	519960	Yes
1.44E+06	465739	Yes
1.44E+06	472568	Yes
1.44E+06	414741	Yes
1.44E+06	574326	Yes
1.44E+06	346267	Yes
1.44E+06	492334	Yes
1.44E+06	413081	Yes
1.44E+06	388152	Yes
1.44E+06	479326	Yes
1.44E+06	391857	Yes
1.43E+06	409561	Yes
1.43E+06	466366	Yes
1.43E+06	378393	Yes
1.43E+06	490436	Yes
1.43E+06	427862	Yes
1.43E+06	403402	Yes
1.43E+06	471515	Yes
1.43E+06	432020	Yes
1.43E+06	446164	Yes
1.43E+06	499697	Yes
1.43E+06	459402	Yes
1.43E+06	484016	Yes
1.43E+06	310307	Yes
1.43E+06	490637	Yes
1.42E+06	481571	Yes
1.42E+06	458966	Yes
1.42E+06	590327	Yes
1.42E+06	538956	Yes
1.42E+06	634979	Yes
1.42E+06	672080	Yes
1.42E+06	431852	Yes
1.42E+06	512642	Yes
1.42E+06	484660	Yes
1.41E+06	538305	Yes
1.41E+06	466592	Yes
1.41E+06	570124	Yes
1.41E+06	357008	Yes
1.41E+06	489681	Yes
1.41E+06	554192	Yes
1.41E+06	662798	Yes
1.41E+06	548402	Yes
1.41E+06	451284	Yes
1.41E+06	417497	Yes
1.41E+06	477792	Yes
1.41E+06	570399	Yes
1.41E+06	585981	Yes
1.41E+06	447656	Yes
1.41E+06	380286	Yes
1.40E+06	543140	Yes
1.40E+06	490472	Yes
1.40E+06	423384	Yes
1.40E+06	878068	Yes
1.40E+06	477119	Yes
1.40E+06	497620	Yes
1.40E+06	503124	Yes
1.40E+06	548434	Yes
1.40E+06	666577	Yes
1.40E+06	516326	Yes
1.40E+06	445035	Yes
1.40E+06	556903	Yes
1.40E+06	438288	Yes
1.40E+06	464736	Yes
1.40E+06	475346	Yes
1.40E+06	496864	Yes
1.40E+06	398349	Yes
1.40E+06	577441	Yes
1.40E+06	564408	Yes
1.39E+06	467402	Yes
1.39E+06	476213	Yes
1.39E+06	416116	Yes
1.39E+06	604461	Yes
1.39E+06	522724	Yes
1.39E+06	441822	Yes
1.39E+06	632524	Yes
1.39E+06	379171	Yes
1.39E+06	433556	Yes
1.39E+06	414186	Yes
1.39E+06	343211	Yes
1.39E+06	479082	Yes
1.39E+06	531824	Yes
1.39E+06	431321	Yes
1.39E+06	381288	Yes
1.39E+06	419488	Yes
1.39E+06	444498	Yes
1.39E+06	488484	Yes
1.39E+06	584356	Yes
1.39E+06	507691	Yes
1.38E+06	596855	Yes
1.38E+06	460928	Yes
1.38E+06	518773	Yes
1.38E+06	406836	Yes
1.38E+06	534138	Yes
1.38E+06	406718	Yes
1.38E+06	498556	Yes
1.38E+06	408413	Yes
1.38E+06	480177	Yes
1.37E+06	442022	Yes
1.37E+06	399818	Yes
1.37E+06	370559	Yes
1.37E+06	562784	Yes
1.37E+06	556128	Yes
1.37E+06	381832	Yes
1.37E+06	377341	Yes
1.37E+06	416844	Yes
1.37E+06	470975	Yes
1.37E+06	486528	Yes
1.37E+06	538327	Yes
1.37E+06	344932	Yes
1.36E+06	438131	Yes
1.36E+06	482927	Yes
1.36E+06	710306	Yes
1.36E+06	471609	Yes
1.36E+06	486725	Yes
1.36E+06	559348	Yes
1.36E+06	542000	Yes
1.36E+06	532404	Yes
1.36E+06	882017	Yes
1.36E+06	418358	Yes
1.36E+06	418289	Yes
1.35E+06	572316	Yes
1.35E+06	607547	Yes
1.35E+06	494887	Yes
1.35E+06	418469	Yes
1.35E+06	431638	Yes
1.35E+06	622944	Yes
1.35E+06	405526	Yes
1.35E+06	429912	Yes
1.35E+06	541786	Yes
1.35E+06	549819	Yes
1.35E+06	504349	Yes
1.35E+06	568395	Yes
1.35E+06	375590	Yes
1.35E+06	547243	Yes
1.35E+06	396699	Yes
1.35E+06	460137	Yes
1.35E+06	502614	Yes
1.35E+06	546797	Yes
1.35E+06	552829	Yes
1.34E+06	497651	Yes
1.34E+06	317289	Yes
1.34E+06	480948	Yes
1.34E+06	489199	Yes
1.34E+06	532799	Yes
1.34E+06	506953	Yes
1.34E+06	424882	Yes
1.34E+06	572724	Yes
1.34E+06	363724	Yes
1.34E+06	435522	Yes
1.34E+06	401308	Yes
1.34E+06	461586	Yes
1.34E+06	399948	Yes
1.34E+06	534410	Yes
1.34E+06	536294	Yes
1.34E+06	617325	Yes
1.34E+06	416375	Yes
1.33E+06	487123	Yes
1.33E+06	456438	Yes
1.33E+06	635025	Yes
1.33E+06	416638	Yes
1.33E+06	372574	Yes
1.33E+06	414249	Yes
1.33E+06	461454	Yes
1.33E+06	582370	Yes
1.33E+06	483472	Yes
1.33E+06	576060	Yes
1.33E+06	405593	Yes
1.33E+06	480660	Yes
1.33E+06	480649	Yes
1.33E+06	418518	Yes
1.33E+06	655410	Yes
1.33E+06	978309	Yes
1.33E+06	539591	Yes
1.32E+06	468524	Yes
1.32E+06	488642	Yes
1.32E+06	345855	Yes
1.32E+06	383121	Yes
1.32E+06	471132	Yes
1.32E+06	362233	Yes
1.32E+06	497757	Yes
1.32E+06	693278	Yes
1.32E+06	417035	Yes
1.32E+06	537835	Yes
1.32E+06	490401	Yes
1.32E+06	555721	Yes
1.32E+06	418691	Yes
1.32E+06	551495	Yes
1.32E+06	387478	Yes
1.32E+06	406805	Yes
1.32E+06	325138	Yes
1.32E+06	425373	Yes
1.32E+06	547644	Yes
1.32E+06	422728	Yes
1.32E+06	515980	Yes
1.32E+06	414459	Yes
1.32E+06	503119	Yes
1.31E+06	433750	Yes
1.31E+06	546342	Yes
1.31E+06	392481	Yes
1.31E+06	685214	Yes
1.31E+06	540106	Yes
1.31E+06	374280	Yes
1.31E+06	495666	Yes
1.31E+06	530340	Yes
1.31E+06	700025	Yes
1.31E+06	553694	Yes
1.31E+06	395401	Yes
1.31E+06	482106	Yes
1.31E+06	503932	Yes
1.31E+06	482877	Yes
1.31E+06	494266	Yes
1.30E+06	565144	Yes
1.30E+06	552108	Yes
1.30E+06	575528	Yes
1.30E+06	481613	Yes
1.30E+06	492940	Yes
1.30E+06	494409	Yes
1.30E+06	557122	Yes
1.30E+06	362112	Yes
1.30E+06	498105	Yes
1.30E+06	602937	Yes
1.30E+06	500048	Yes
1.30E+06	472673	Yes
1.30E+06	569251	Yes
1.30E+06	481003	Yes
1.30E+06	609930	Yes
1.29E+06	421744	Yes
1.29E+06	589009	Yes
1.29E+06	422778	Yes
1.29E+06	490564	Yes
1.29E+06	361749	Yes
1.29E+06	320602	Yes
1.29E+06	459543	Yes
1.29E+06	467270	Yes
1.29E+06	600070	Yes
1.29E+06	451326	Yes
1.29E+06	503412	Yes
1.29E+06	497089	Yes
1.29E+06	445278	Yes
1.29E+06	512339	Yes
1.29E+06	480979	Yes
1.29E+06	684062	Yes
1.28E+06	523197	Yes
1.28E+06	357899	Yes
1.28E+06	472058	Yes
1.28E+06	468139	Yes
1.28E+06	452091	Yes
1.28E+06	489120	Yes
1.28E+06	369877	Yes
1.28E+06	437046	Yes
1.28E+06	563497	Yes
1.28E+06	238411	Yes
1.28E+06	529389	Yes
1.28E+06	474453	Yes
1.28E+06	548256	Yes
1.27E+06	471539	Yes
1.27E+06	428316	Yes
1.27E+06	413374	Yes
1.27E+06	511259	Yes
1.27E+06	480026	Yes
1.27E+06	499246	Yes
1.27E+06	432040	Yes
1.27E+06	528411	Yes
1.27E+06	340924	Yes
1.27E+06	596808	Yes
1.27E+06	532633	Yes
1.27E+06	503645	Yes
1.27E+06	515140	Yes
1.27E+06	493155	Yes
1.27E+06	491314	Yes
1.27E+06	359643	Yes
1.27E+06	513875	Yes
1.26E+06	509074	Yes
1.26E+06	384150	Yes
1.26E+06	381959	Yes
1.26E+06	602604	Yes
1.26E+06	404112	Yes
1.26E+06	443525	Yes
1.26E+06	480995	Yes
1.26E+06	454478	Yes
1.26E+06	542270	Yes
1.26E+06	510718	Yes
1.26E+06	715527	Yes
1.26E+06	501364	Yes
1.26E+06	355305	Yes
1.25E+06	435409	Yes
1.25E+06	567714	Yes
1.25E+06	508788	Yes
1.25E+06	781097	Yes
1.25E+06	458425	Yes
1.25E+06	479348	Yes
1.25E+06	474661	Yes
1.25E+06	400565	Yes
1.25E+06	471792	Yes
1.25E+06	492365	Yes
1.25E+06	399434	Yes
1.25E+06	607506	Yes
1.25E+06	442539	Yes
1.25E+06	531838	Yes
1.25E+06	362164	Yes
1.24E+06	557917	Yes
1.24E+06	540207	Yes
1.24E+06	510743	Yes
1.24E+06	503081	Yes
1.24E+06	459118	Yes
1.24E+06	394514	Yes
1.24E+06	673207	Yes
1.24E+06	401132	Yes
1.24E+06	414142	Yes
1.24E+06	550656	Yes
1.24E+06	531542	Yes
1.24E+06	483356	Yes
1.24E+06	359543	Yes
1.24E+06	442629	Yes
1.24E+06	434479	Yes
1.24E+06	470829	Yes
1.24E+06	487792	Yes
1.23E+06	408034	Yes
1.23E+06	389568	Yes
1.23E+06	544104	Yes
1.23E+06	320963	Yes
1.23E+06	502610	Yes
1.23E+06	428757	Yes
1.23E+06	501798	Yes
1.23E+06	488999	Yes
1.23E+06	535786	Yes
1.23E+06	506002	Yes
1.23E+06	504790	Yes
1.23E+06	538099	Yes
1.23E+06	636156	Yes
1.23E+06	426003	Yes
1.23E+06	524944	Yes
1.23E+06	507997	Yes
1.23E+06	448881	Yes
1.23E+06	418398	Yes
1.23E+06	549604	Yes
1.23E+06	485048	Yes
1.23E+06	524111	Yes
1.23E+06	460836	Yes
1.23E+06	455041	Yes
1.23E+06	512694	Yes
1.22E+06	668770	Yes
1.22E+06	438121	Yes
1.22E+06	614126	Yes
1.22E+06	469500	Yes
1.22E+06	575139	Yes
1.22E+06	408116	Yes
1.22E+06	417032	Yes
1.22E+06	524706	Yes
1.22E+06	451575	Yes
1.22E+06	523689	Yes
1.22E+06	552133	Yes
1.22E+06	566497	Yes
1.22E+06	483576	Yes
1.22E+06	383032	Yes
1.22E+06	412606	Yes
1.21E+06	395318	Yes
1.21E+06	442902	Yes
1.21E+06	561956	Yes
1.21E+06	556736	Yes
1.21E+06	546676	Yes
1.21E+06	41805.2	Yes
1.21E+06	71882.4	Yes
1.21E+06	384041	Yes
1.21E+06	616127	Yes
1.21E+06	750107	Yes
1.21E+06	408342	Yes
1.21E+06	481184	Yes
1.21E+06	605036	Yes
1.21E+06	496968	Yes
1.21E+06	399190	Yes
1.21E+06	492491	Yes
1.21E+06	495832	Yes
1.21E+06	650381	Yes
1.21E+06	444418	Yes
1.21E+06	690849	Yes
1.21E+06	465436	Yes
1.21E+06	442179	Yes
1.20E+06	543268	Yes
1.20E+06	398748	Yes
1.20E+06	519098	Yes
1.20E+06	549993	Yes
1.20E+06	588894	Yes
1.20E+06	437592	Yes
1.20E+06	450670	Yes
1.20E+06	397236	Yes
1.20E+06	333885	Yes
1.20E+06	399855	Yes
1.20E+06	562320	Yes
1.20E+06	492571	Yes
1.20E+06	459113	Yes
1.20E+06	657784	Yes
1.20E+06	472271	Yes
1.20E+06	449659	Yes
1.19E+06	527459	Yes
1.19E+06	514806	Yes
1.19E+06	684115	Yes
1.19E+06	594808	Yes
1.19E+06	521876	Yes
1.19E+06	463205	Yes
1.19E+06	435214	Yes
1.19E+06	469272	Yes
1.19E+06	521758	Yes
1.19E+06	599255	Yes
1.19E+06	534803	Yes
1.19E+06	586273	Yes
1.19E+06	830597	Yes
1.19E+06	509832	Yes
1.19E+06	651286	Yes
1.19E+06	480024	Yes
1.19E+06	436247	Yes
1.19E+06	532472	Yes
1.19E+06	544506	Yes
1.19E+06	518956	Yes
1.19E+06	542953	Yes
1.19E+06	532318	Yes
1.19E+06	378141	Yes
1.19E+06	451420	Yes
1.19E+06	530299	Yes
1.19E+06	414900	Yes
1.19E+06	484956	Yes
1.19E+06	428886	Yes
1.18E+06	521764	Yes
1.18E+06	451580	Yes
1.18E+06	554243	Yes
1.18E+06	426278	Yes
1.18E+06	469892	Yes
1.18E+06	476213	Yes
1.18E+06	635144	Yes
1.18E+06	524384	Yes
1.18E+06	400768	Yes
1.18E+06	499883	Yes
1.18E+06	560282	Yes
1.18E+06	539637	Yes
1.18E+06	482252	Yes
1.18E+06	548223	Yes
1.18E+06	514953	Yes
1.18E+06	491198	Yes
1.18E+06	446663	Yes
1.18E+06	601262	Yes
1.17E+06	693637	Yes
1.17E+06	518889	Yes
1.17E+06	427022	Yes
1.17E+06	522913	Yes
1.17E+06	499532	Yes
1.17E+06	476748	Yes
1.17E+06	544260	Yes
1.17E+06	363321	Yes
1.17E+06	588150	Yes
1.17E+06	418975	Yes
1.17E+06	345104	Yes
1.17E+06	543548	Yes
1.17E+06	854187	Yes
1.17E+06	416565	Yes
1.17E+06	416016	Yes
1.17E+06	587540	Yes
1.17E+06	466358	Yes
1.17E+06	506502	Yes
1.17E+06	504149	Yes
1.17E+06	521391	Yes
1.17E+06	408823	Yes
1.17E+06	521238	Yes
1.17E+06	599053	Yes
1.17E+06	568012	Yes
1.17E+06	486528	Yes
1.17E+06	346767	Yes
1.17E+06	498513	Yes
1.17E+06	431440	Yes
1.17E+06	510280	Yes
1.17E+06	569180	Yes
1.17E+06	356486	Yes
1.17E+06	587223	Yes
1.16E+06	512229	Yes
1.16E+06	513307	Yes
1.16E+06	585334	Yes
1.16E+06	601268	Yes
1.16E+06	469689	Yes
1.16E+06	535646	Yes
1.16E+06	482924	Yes
1.16E+06	520631	Yes
1.16E+06	488892	Yes
1.16E+06	556124	Yes
1.16E+06	461474	Yes
1.16E+06	502174	Yes
1.16E+06	559632	Yes
1.16E+06	620738	Yes
1.16E+06	574619	Yes
1.16E+06	535233	Yes
1.16E+06	422358	Yes
1.15E+06	542596	Yes
1.15E+06	526527	Yes
1.15E+06	525310	Yes
1.15E+06	245175	Yes
1.15E+06	645817	Yes
1.15E+06	453614	Yes
1.15E+06	513296	Yes
1.15E+06	434654	Yes
1.15E+06	580726	Yes
1.15E+06	490981	Yes
1.15E+06	524302	Yes
1.15E+06	516979	Yes
1.15E+06	263784	Yes
1.15E+06	454391	Yes
1.15E+06	420937	Yes
1.15E+06	428458	Yes
1.14E+06	439584	Yes
1.14E+06	514510	Yes
1.14E+06	387563	Yes
1.14E+06	458712	Yes
1.14E+06	604564	Yes
1.14E+06	463687	Yes
1.14E+06	492811	Yes
1.14E+06	433792	Yes
1.14E+06	518360	Yes
1.14E+06	539330	Yes
1.14E+06	529112	Yes
1.14E+06	435271	Yes
1.14E+06	587794	Yes
1.14E+06	531511	Yes
1.14E+06	488176	Yes
1.14E+06	414574	Yes
1.14E+06	615947	Yes
1.14E+06	634850	Yes
1.14E+06	483816	Yes
1.14E+06	487416	Yes
1.14E+06	393958	Yes
1.14E+06	537126	Yes
1.14E+06	545556	Yes
1.14E+06	499990	Yes
1.13E+06	489779	Yes
1.13E+06	435633	Yes
1.13E+06	430775	Yes
1.13E+06	581046	Yes
1.13E+06	331177	Yes
1.13E+06	428736	Yes
1.13E+06	423103	Yes
1.13E+06	544008	Yes
1.13E+06	448524	Yes
1.13E+06	483915	Yes
1.13E+06	628444	Yes
1.13E+06	403141	Yes
1.13E+06	483372	Yes
1.13E+06	478656	Yes
1.13E+06	379839	Yes
1.13E+06	470455	Yes
1.13E+06	561842	Yes
1.13E+06	417382	Yes
1.13E+06	85605.2	Yes
1.13E+06	407300	Yes
1.13E+06	559402	Yes
1.13E+06	444614	Yes
1.13E+06	516547	Yes
1.13E+06	509547	Yes
1.13E+06	436632	Yes
1.13E+06	434542	Yes
1.13E+06	411520	Yes
1.13E+06	387575	Yes
1.12E+06	537762	Yes
1.12E+06	437259	Yes
1.12E+06	319190	Yes
1.12E+06	359990	Yes
1.12E+06	502688	Yes
1.12E+06	493809	Yes
1.12E+06	463644	Yes
1.12E+06	462592	Yes
1.12E+06	589934	Yes
1.12E+06	444685	Yes
1.12E+06	481690	Yes
1.12E+06	322641	Yes
1.12E+06	497926	Yes
1.12E+06	395526	Yes
1.12E+06	603647	Yes
1.12E+06	530086	Yes
1.12E+06	487613	Yes
1.12E+06	528935	Yes
1.12E+06	450518	Yes
1.12E+06	427068	Yes
1.12E+06	400245	Yes
1.12E+06	518811	Yes
1.12E+06	383536	Yes
1.12E+06	519837	Yes
1.11E+06	423736	Yes
1.11E+06	422934	Yes
1.11E+06	127320	Yes
1.11E+06	421488	Yes
1.11E+06	522362	Yes
1.11E+06	430746	Yes
1.11E+06	486461	Yes
1.11E+06	481248	Yes
1.11E+06	473064	Yes
1.11E+06	677355	Yes
1.11E+06	532854	Yes
1.11E+06	508918	Yes
1.11E+06	511956	Yes
1.11E+06	408832	Yes
1.11E+06	597872	Yes
1.11E+06	511082	Yes
1.11E+06	462285	Yes
1.11E+06	484297	Yes
1.11E+06	87990	Yes
1.10E+06	472223	Yes
1.10E+06	470478	Yes
1.10E+06	374426	Yes
1.10E+06	414624	Yes
1.10E+06	492845	Yes
1.10E+06	491064	Yes
1.10E+06	545310	Yes
1.10E+06	304022	Yes
1.10E+06	489268	Yes
1.10E+06	372733	Yes
1.10E+06	682134	Yes
1.10E+06	638926	Yes
1.10E+06	430442	Yes
1.10E+06	448690	Yes
1.10E+06	381281	Yes
1.10E+06	392326	Yes
1.10E+06	456865	Yes
1.10E+06	436543	Yes
1.10E+06	674176	Yes
1.10E+06	550580	Yes
1.10E+06	419028	Yes
1.10E+06	461759	Yes
1.10E+06	449977	Yes
1.10E+06	562595	Yes
1.10E+06	621614	Yes
1.09E+06	519867	Yes
1.09E+06	412542	Yes
1.09E+06	567722	Yes
1.09E+06	570718	Yes
1.09E+06	463877	Yes
1.09E+06	467188	Yes
1.09E+06	425227	Yes
1.09E+06	667179	Yes
1.09E+06	487102	Yes
1.09E+06	583803	Yes
1.09E+06	491637	Yes
1.09E+06	399117	Yes
1.09E+06	485744	Yes
1.09E+06	364880	Yes
1.09E+06	493529	Yes
1.09E+06	504688	Yes
1.09E+06	461336	Yes
1.09E+06	422838	Yes
1.09E+06	614876	Yes
1.09E+06	638009	Yes
1.09E+06	568414	Yes
1.09E+06	416766	Yes
1.09E+06	523787	Yes
1.09E+06	374232	Yes
1.09E+06	541640	Yes
1.09E+06	551636	Yes
1.09E+06	399316	Yes
1.09E+06	379146	Yes
1.09E+06	377197	Yes
1.09E+06	441973	Yes
1.09E+06	458760	Yes
1.09E+06	494529	Yes
1.08E+06	328559	Yes
1.08E+06	455222	Yes
1.08E+06	457252	Yes
1.08E+06	706608	Yes
1.08E+06	344478	Yes
1.08E+06	506621	Yes
1.08E+06	405042	Yes
1.08E+06	381916	Yes
1.08E+06	500228	Yes
1.08E+06	861436	Yes
1.08E+06	525056	Yes
1.08E+06	425574	Yes
1.08E+06	491175	Yes
1.08E+06	504523	Yes
1.08E+06	488841	Yes
1.08E+06	422411	Yes
1.08E+06	540216	Yes
1.08E+06	541064	Yes
1.08E+06	551393	Yes
1.08E+06	327689	Yes
1.08E+06	457090	Yes
1.08E+06	342943	Yes
1.07E+06	392950	Yes
1.07E+06	490304	Yes
1.07E+06	514808	Yes
1.07E+06	594202	Yes
1.07E+06	467762	Yes
1.07E+06	489339	Yes
1.07E+06	358801	Yes
1.07E+06	416516	Yes
1.07E+06	401396	Yes
1.07E+06	312895	Yes
1.07E+06	402271	Yes
1.07E+06	475826	Yes
1.07E+06	479804	Yes
1.07E+06	540437	Yes
1.07E+06	506929	Yes
1.07E+06	468356	Yes
1.07E+06	502971	Yes
1.07E+06	559804	Yes
1.07E+06	529093	Yes
1.07E+06	670019	Yes
1.07E+06	492904	Yes
1.07E+06	485205	Yes
1.07E+06	396890	Yes
1.07E+06	525804	Yes
1.07E+06	600172	Yes
1.07E+06	429711	Yes
1.07E+06	521012	Yes
1.07E+06	454748	Yes
1.07E+06	432006	Yes
1.07E+06	490073	Yes
1.06E+06	616431	Yes
1.06E+06	393653	Yes
1.06E+06	480248	Yes
1.06E+06	453288	Yes
1.06E+06	435792	Yes
1.06E+06	419622	Yes
1.06E+06	444700	Yes
1.06E+06	451544	Yes
1.06E+06	532580	Yes
1.06E+06	604204	Yes
1.06E+06	457187	Yes
1.06E+06	448041	Yes
1.06E+06	576947	Yes
1.06E+06	535332	Yes
1.06E+06	374294	Yes
1.06E+06	529878	Yes
1.06E+06	595513	Yes
1.06E+06	591659	Yes
1.06E+06	504859	Yes
1.06E+06	561191	Yes
1.06E+06	542111	Yes
1.06E+06	447400	Yes
1.06E+06	458695	Yes
1.06E+06	62662	Yes
1.06E+06	545788	Yes
1.06E+06	404909	Yes
1.06E+06	450532	Yes
1.06E+06	511733	Yes
1.06E+06	516861	Yes
1.05E+06	359380	Yes
1.05E+06	486807	Yes
1.05E+06	504711	Yes
1.05E+06	482752	Yes
1.05E+06	367242	Yes
1.05E+06	411982	Yes
1.05E+06	495826	Yes
1.05E+06	512926	Yes
1.05E+06	484738	Yes
1.05E+06	503739	Yes
1.05E+06	548110	Yes
1.05E+06	492947	Yes
1.05E+06	416686	Yes
1.05E+06	445300	Yes
1.05E+06	439392	Yes
1.05E+06	563743	Yes
1.05E+06	520410	Yes
1.05E+06	447233	Yes
1.05E+06	521856	Yes
1.05E+06	466624	Yes
1.05E+06	631415	Yes
1.05E+06	593781	Yes
1.05E+06	628118	Yes
1.05E+06	400082	Yes
1.05E+06	512215	Yes
1.05E+06	396158	Yes
1.05E+06	548166	Yes
1.04E+06	431290	Yes
1.04E+06	515525	Yes
1.04E+06	373373	Yes
1.04E+06	498961	Yes
1.04E+06	479562	Yes
1.04E+06	468226	Yes
1.04E+06	594492	Yes
1.04E+06	378781	Yes
1.04E+06	454329	Yes
1.04E+06	454400	Yes
1.04E+06	639917	Yes
1.04E+06	497852	Yes
1.04E+06	496591	Yes
1.04E+06	439456	Yes
1.04E+06	432968	Yes
1.04E+06	496668	Yes
1.04E+06	488108	Yes
1.04E+06	504138	Yes
1.04E+06	496912	Yes
1.04E+06	539338	Yes
1.04E+06	421592	Yes
1.04E+06	512578	Yes
1.04E+06	485403	Yes
1.04E+06	471006	Yes
1.04E+06	425838	Yes
1.04E+06	535714	Yes
1.04E+06	432143	Yes
1.03E+06	543611	Yes
1.03E+06	512876	Yes
1.03E+06	424864	Yes
1.03E+06	367063	Yes
1.03E+06	416392	Yes
1.03E+06	550071	Yes
1.03E+06	550374	Yes
1.03E+06	430607	Yes
1.03E+06	475111	Yes
1.03E+06	478248	Yes
1.03E+06	468503	Yes
1.03E+06	528024	Yes
1.03E+06	444276	Yes
1.03E+06	417878	Yes
1.03E+06	492565	Yes
1.03E+06	388602	Yes
1.03E+06	449168	Yes
1.03E+06	420988	Yes
1.03E+06	396094	Yes
1.03E+06	737825	Yes
1.03E+06	481169	Yes
1.02E+06	40833.6	Yes
1.02E+06	497736	Yes
1.02E+06	641711	Yes
1.02E+06	476770	Yes
1.02E+06	336020	Yes
1.02E+06	504673	Yes
1.02E+06	484541	Yes
1.02E+06	527535	Yes
1.02E+06	483576	Yes
1.02E+06	570770	Yes
1.02E+06	415608	Yes
1.02E+06	490105	Yes
1.02E+06	442352	Yes
1.02E+06	617029	Yes
1.02E+06	474253	Yes
1.02E+06	620519	Yes
1.02E+06	575111	Yes
1.02E+06	469190	Yes
1.02E+06	649068	Yes
1.02E+06	475243	Yes
1.02E+06	588371	Yes
1.02E+06	507695	Yes
1.02E+06	453288	Yes
1.02E+06	476793	Yes
1.02E+06	437407	Yes
1.02E+06	481793	Yes
1.02E+06	544170	Yes
1.02E+06	359220	Yes
1.02E+06	437329	Yes
1.02E+06	401958	Yes
1.02E+06	400449	Yes
1.02E+06	658026	Yes
1.02E+06	430969	Yes
1.02E+06	700440	Yes
1.02E+06	414478	Yes
1.02E+06	426372	Yes
1.02E+06	437824	Yes
1.01E+06	301813	Yes
1.01E+06	493520	Yes
1.01E+06	445935	Yes
1.01E+06	652492	Yes
1.01E+06	467293	Yes
1.01E+06	409940	Yes
1.01E+06	649741	Yes
1.01E+06	580750	Yes
1.01E+06	502398	Yes
1.01E+06	573148	Yes
1.01E+06	503515	Yes
1.01E+06	518186	Yes
1.01E+06	477852	Yes
1.01E+06	380415	Yes
1.01E+06	435757	Yes
1.01E+06	484657	Yes
1.01E+06	464173	Yes
1.01E+06	430994	Yes
1.01E+06	454587	Yes
1.01E+06	468907	Yes
1.00E+06	399625	Yes
1.00E+06	414386	Yes
1.00E+06	555408	Yes
1.00E+06	422020	Yes
1.00E+06	444321	Yes
1.00E+06	651487	Yes
1.00E+06	612012	Yes
1.00E+06	380794	Yes
1.00E+06	499425	Yes
1.00E+06	454687	Yes
1.00E+06	528563	Yes
1.00E+06	407193	Yes
1.00E+06	436371	Yes
1.00E+06	436322	Yes
1.00E+06	485533	Yes
1.00E+06	307399	Yes
1.00E+06	464654	Yes
999217	383456	Yes
998728	521878	Yes
997934	410684	Yes
997761	482228	Yes
997653	567987	Yes
997419	516907	Yes
997152	472572	Yes
996805	338377	Yes
996670	477343	Yes
996000	484547	Yes
995475	556283	Yes
995358	547363	Yes
995028	443315	Yes
994944	426438	Yes
994911	455486	Yes
994800	494896	Yes
994609	423840	Yes
994382	467302	Yes
994234	630945	Yes
992769	512680	Yes
992319	504678	Yes
991781	645123	Yes
991120	484204	Yes
990742	579666	Yes
989964	334872	Yes
989548	542462	Yes
989488	590205	Yes
989396	476928	Yes
989205	589922	Yes
989113	373787	Yes
989112	462306	Yes
988790	249283	Yes
988585	481312	Yes
988544	365823	Yes
988540	435016	Yes
987723	387126	Yes
987454	475694	Yes
987454	494714	Yes
986302	455166	Yes
985911	400383	Yes
985894	584406	Yes
985416	418585	Yes
985025	606445	Yes
984914	472501	Yes
984670	431166	Yes
984461	457369	Yes
982966	446295	Yes
982784	524579	Yes
982061	313096	Yes
981557	371137	Yes
981524	393975	Yes
981372	521356	Yes
981191	550065	Yes
980555	415153	Yes
980226	607315	Yes
980047	466488	Yes
979692	500228	Yes
979585	517599	Yes
978824	403270	Yes
978139	378180	Yes
977882	536641	Yes
977665	390390	Yes
977408	497602	Yes
977288	518873	Yes
977262	441645	Yes
977206	570761	Yes
976960	427505	Yes
975789	384790	Yes
975671	507955	Yes
975542	684500	Yes
975452	404007	Yes
974667	375132	Yes
974330	501501	Yes
973829	583668	Yes
973230	448286	Yes
972658	468612	Yes
972102	535436	Yes
971859	690584	Yes
971780	452136	Yes
971390	484677	Yes
970939	80828.2	Yes
970755	458790	Yes
969962	460249	Yes
969815	577559	Yes
969714	477771	Yes
969644	399264	Yes
969165	523172	Yes
968453	386467	Yes
967670	520886	Yes
967523	463695	Yes
967379	527678	Yes
966797	500234	Yes
966529	443369	Yes
966340	431658	Yes
965353	542363	Yes
964613	385481	Yes
964450	492859	Yes
964349	470750	Yes
964268	594144	Yes
964017	500460	Yes
963930	424850	Yes
962832	569623	Yes
961928	453442	Yes
961912	696326	Yes
961816	430382	Yes
960889	539584	Yes
960409	613796	Yes
960260	526008	Yes
959907	551076	Yes
959725	571860	Yes
959637	482543	Yes
959080	375979	Yes
958861	561115	Yes
958606	435009	Yes
958560	455574	Yes
958487	405864	Yes
958220	429356	Yes
957737	462799	Yes
957502	411747	Yes
957160	521748	Yes
955970	541959	Yes
955967	565137	Yes
955702	978080	Yes
955510	815020	Yes
955252	440215	Yes
955232	558230	Yes
954581	399497	Yes
954528	386763	Yes
954096	526546	Yes
953282	415004	Yes
953110	563993	Yes
952684	513445	Yes
951629	350218	Yes
951482	469607	Yes
950910	517754	Yes
950795	558821	Yes
950387	587660	Yes
950246	517229	Yes
949060	397116	Yes
948456	452978	Yes
948298	507035	Yes
947926	436996	Yes
947833	456618	Yes
947803	383118	Yes
947687	425999	Yes
947562	417552	Yes
947398	669297	Yes
946794	507268	Yes
946700	454500	Yes
945936	358162	Yes
945889	465860	Yes
945752	467372	Yes
945180	596338	Yes
945067	481677	Yes
944652	512417	Yes
944291	284590	Yes
943990	427764	Yes
943559	544884	Yes
943039	438777	Yes
942901	326682	Yes
942855	508626	Yes
942064	429447	Yes
941963	540114	Yes
941822	558264	Yes
941424	468436	Yes
941189	503135	Yes
941185	285836	Yes
941151	414882	Yes
940792	531260	Yes
939766	564550	Yes
939219	452040	Yes
939085	624301	Yes
937968	497754	Yes
937485	473790	Yes
937166	529309	Yes
935797	481622	Yes
935760	506487	Yes
935288	422419	Yes
934869	375027	Yes
934722	428733	Yes
934295	504766	Yes
934044	412372	Yes
933384	581954	Yes
932669	607425	Yes
932250	398554	Yes
932094	438658	Yes
931962	519540	Yes
930848	496126	Yes
930454	519838	Yes
929890	597445	Yes
929751	510661	Yes
929372	447430	Yes
929181	448561	Yes
929152	503743	Yes
928760	421914	Yes
928629	503865	Yes
928558	465191	Yes
928469	606216	Yes
927882	630824	Yes
927342	407632	Yes
927152	431193	Yes
926535	502235	Yes
926231	410242	Yes
926164	498282	Yes
926122	453594	Yes
924796	398703	Yes
924741	396660	Yes
924441	389514	Yes
923722	436911	Yes
923654	446950	Yes
923551	431396	Yes
923077	454939	Yes
923044	472638	Yes
922976	447176	Yes
922486	669754	Yes
922424	634352	Yes
922394	448506	Yes
922361	639292	Yes
922351	70798.1	Yes
921934	468325	Yes
921617	398728	Yes
921055	630549	Yes
921050	681179	Yes
920798	496647	Yes
920436	428098	Yes
920427	578748	Yes
920326	537188	Yes
920171	432514	Yes
919585	453011	Yes
919294	457658	Yes
919171	685027	Yes
918962	532491	Yes
918911	544480	Yes
918855	496125	Yes
918766	590643	Yes
918643	656718	Yes
918466	528962	Yes
917810	448117	Yes
916954	433355	Yes
916542	597973	Yes
916002	331874	Yes
915575	405604	Yes
915507	491276	Yes
915279	466935	Yes
915150	453852	Yes
915022	490310	Yes
914664	589444	Yes
914532	388772	Yes
914180	476666	Yes
913909	512779	Yes
913440	536856	Yes
913367	559020	Yes
912695	505320	Yes
912150	518763	Yes
912081	479769	Yes
911643	460609	Yes
911479	458836	Yes
911229	471592	Yes
911162	446744	Yes
910925	630108	Yes
910832	495483	Yes
910443	475969	Yes
910034	377942	Yes
909985	629508	Yes
909680	652017	Yes
909428	555526	Yes
909182	470949	Yes
908867	527878	Yes
908345	327088	Yes
908104	364726	Yes
908051	476533	Yes
907281	365490	Yes
907185	382317	Yes
907094	436046	Yes
906772	374702	Yes
906256	462506	Yes
905910	312040	Yes
905619	443730	Yes
905158	517343	Yes
904619	567345	Yes
904129	468794	Yes
903153	457862	Yes
903056	382618	Yes
902702	67267.2	Yes
902384	499705	Yes
902380	346474	Yes
902325	526548	Yes
902036	518952	Yes
901402	555786	Yes
901366	541390	Yes
901194	440535	Yes
900476	512126	Yes
900034	300029	Yes
899741	501970	Yes
899698	490701	Yes
899248	387877	Yes
899109	395277	Yes
898796	494892	Yes
898314	654173	Yes
898121	684339	Yes
898103	499025	Yes
897972	503746	Yes
897892	537718	Yes
897135	482249	Yes
896874	503894	Yes
896743	551970	Yes
896613	566514	Yes
896246	432540	Yes
896186	498069	Yes
895815	607371	Yes
895209	388361	Yes
894098	437208	Yes
894047	449271	Yes
891712	501217	Yes
891589	543659	Yes
891571	576995	Yes
891314	526440	Yes
891209	595071	Yes
891137	341755	Yes
890793	401940	Yes
890776	632839	Yes
890069	547497	Yes
889735	779365	Yes
888968	444298	Yes
888679	330639	Yes
888624	489670	Yes
888370	479682	Yes
887999	485198	Yes
887867	527423	Yes
887423	415015	Yes
887226	414830	Yes
887216	457868	Yes
887117	384285	Yes
887103	489811	Yes
887025	345416	Yes
886308	526861	Yes
885938	440712	Yes
885406	549364	Yes
884999	582156	Yes
884924	445517	Yes
884884	648458	Yes
884648	516161	Yes
884552	490350	Yes
883944	415229	Yes
[truncated: 73,569 more rows]
