# Supplementary material for: HNRNPH1 regulates the neuroprotective cold‐shock protein RBM3 expression through poison exon exclusion
Source: EMBO J. 2023 May 30;42(14):e113168. doi: 10.15252/embj.2022113168 (PMC10350819; doi:10.15252/embj.2022113168)
Supplement: Supplementary file 9 — Source Data for Figure 5 [file EMBJ-42-e113168-s002.zip]

Archive with 42 entries (38 files):
- Figure 5/
- __MACOSX/._Figure 5
- Figure 5/5A/
- __MACOSX/Figure 5/._5A
- Figure 5/.DS_Store
- __MACOSX/Figure 5/._.DS_Store
- Figure 5/5D/
- __MACOSX/Figure 5/._5D
- Figure 5/5B/
- __MACOSX/Figure 5/._5B
- Figure 5/5A/western_HNRNPH1.tif
- __MACOSX/Figure 5/5A/._western_HNRNPH1.tif
- Figure 5/5A/western_HNRNPH1 quantification.xlsx
- __MACOSX/Figure 5/5A/._western_HNRNPH1 quantification.xlsx
- Figure 5/5A/western_RBM3.tif
- __MACOSX/Figure 5/5A/._western_RBM3.tif
- Figure 5/5A/western_GAPDH.tif
- __MACOSX/Figure 5/5A/._western_GAPDH.tif
- Figure 5/5D/RBM3 Minigene mut set 3 HeLa.Tif
- __MACOSX/Figure 5/5D/._RBM3 Minigene mut set 3 HeLa.Tif
- Figure 5/5D/RBM3 Minigene mut set 2 HeLa.Tif
- __MACOSX/Figure 5/5D/._RBM3 Minigene mut set 2 HeLa.Tif
- Figure 5/5D/RBM3 Minigene mut set 1 HeLa.png
- __MACOSX/Figure 5/5D/._RBM3 Minigene mut set 1 HeLa.png
- Figure 5/5D/Fig 5D RTPCR data Minigene WT and delGGGG HeLa.xlsx
- __MACOSX/Figure 5/5D/._Fig 5D RTPCR data Minigene WT and delGGGG HeLa.xlsx
- Figure 5/5D/Labelled HNRNPH OX Minigene wt mut HeLa set 3 Used in the figure.pdf
- __MACOSX/Figure 5/5D/._Labelled HNRNPH OX Minigene wt mut HeLa set 3 Used in the figure.pdf
- Figure 5/5D/Labelled HNRNPH OX Minigene wt mut HeLA set 1.pdf
- __MACOSX/Figure 5/5D/._Labelled HNRNPH OX Minigene wt mut HeLA set 1.pdf
- Figure 5/5D/Labelled HNRNPH OX Minigene wt mut HeLa set 2.pdf
- __MACOSX/Figure 5/5D/._Labelled HNRNPH OX Minigene wt mut HeLa set 2.pdf
- Figure 5/5B/RIP WB HNRNPH set 2 and 3 Used in the figure.tif
- __MACOSX/Figure 5/5B/._RIP WB HNRNPH set 2 and 3 Used in the figure.tif
- Figure 5/5B/RIP WB HNRNPH1 set 1.tif
- __MACOSX/Figure 5/5B/._RIP WB HNRNPH1 set 1.tif
- Figure 5/5B/Labelled RIP WB HNRNPH set 2 and set 3 Used in the figure.pdf
- __MACOSX/Figure 5/5B/._Labelled RIP WB HNRNPH set 2 and set 3 Used in the figure.pdf
- Figure 5/5B/Fig 5B HNRNPH RIP qPCR and Western data.xlsx
- __MACOSX/Figure 5/5B/._Fig 5B HNRNPH RIP qPCR and Western data.xlsx
- Figure 5/5B/Labelled RIP WB HNRNPH set 1.pdf
- __MACOSX/Figure 5/5B/._Labelled RIP WB HNRNPH set 1.pdf
