# Supplementary material for: HNRNPH1 regulates the neuroprotective cold‐shock protein RBM3 expression through poison exon exclusion
Source: EMBO J. 2023 May 30;42(14):e113168. doi: 10.15252/embj.2022113168 (PMC10350819; doi:10.15252/embj.2022113168)
Supplement: Supplementary file 9 — Source Data for Figure 5 [file EMBJ-42-e113168-s002.zip › Figure 5/5A/western_HNRNPH1 quantification.xlsx]

## Sheet: Sheet1
			HNRNPH1		HNRNPH1/GAPDH		normalised
37	11738.1	1947.15	9790.92		0.91609	0.826797	1.108
37	10695.7	1969.58	8726.09		0.817359		0.988584
37	10080.6	2168.09	7912.48		0.746943		0.903418
32	11020.9	1995.09	9025.79		0.889545		1.07589
32	11282.8	1901.22	9381.61		0.879139		1.06331
32	10433.7	1827.35	8606.38		0.880202		1.06459
			GAPDH
37	29835.1	19147.4	10687.7
37	29912.5	19236.5	10676
37	28850.9	18257.7	10593.2
32	26440.7	16294.2	10146.5
32	25557.6	14886.3	10671.4
32	22355.8	12578	9777.73
