# Supplementary material for: HNRNPH1 regulates the neuroprotective cold‐shock protein RBM3 expression through poison exon exclusion
Source: EMBO J. 2023 May 30;42(14):e113168. doi: 10.15252/embj.2022113168 (PMC10350819; doi:10.15252/embj.2022113168)
Supplement: Supplementary file 9 — Source Data for Figure 5 [file EMBJ-42-e113168-s002.zip › Figure 5/5D/Fig 5D RTPCR data Minigene WT and delGGGG HeLa.xlsx]

## Sheet: Sheet1
	Minigene WT and delGGGG in HeLa				Fig 5D
	Raw values															Values used for the graph
	Set1			WT							DelGGGG
				Bg corrected	Bg corrected	Fraction of Total	Fraction of Total			Bg corrected	Bg corrected	Fraction of Total	Fraction of Total			WT									DelGGGG
		37C	32C	37C	32C	37C	32C	37C	32C	37C	32C	37C	32C				set 1	set 2	set3		set 1	set 2	set3			set 1	set 2	set3		set 1	set 2	set3
	PE transcript(s) top	62803236	65199837	36742892	39139493	0.46028	0.182033	161974763	345956525	125405292	309387054	0.787664	0.60207		Amplicon sizes		37C	37C	37C		32C	32C	32C			37C	37C	37C		32C	32C	32C
	PE transcript(s) mid	50478380	96987326	24418036	70926982	0.305886	0.329872	66655870	181012173	30086399	144442702	0.188971	0.281087		754	PE transcript(s) top	0.46028	0.458199	0.551048		0.182033	0.149909	0.164307		PE transcript(s)	0.787664	0.423825	0.490802		0.60207	0.612018	0.549929
	Normal transcript	44726653	131007596	18666309	104947252	0.233834	0.488096	40289465	96612114	3719994	60042643	0.0233651	0.116843		646	PE transcript(s) middle	0.305886	0.302549	0.242587		0.329872	0.21656	0.275919		PE transcript(s) middle	0.188971	0.303756	0.269207		0.281087	0.238923	0.291007
	bg	26060344						36569471							484	Normal transcript	0.233834	0.239252	0.206365		0.488096	0.633532	0.559774		Normal transcript	0.0233651	0.272419	0.239991		0.116843	0.14906	0.159064
	Total	158008269	293194759	79827237	215013727			268920098	623580812	159211685	513872399					PSI(PE)	0.691703	0.685216	0.72182		0.42718	0.289772	0.358035		PSI(PE)	0.965156	0.647152	0.682862		0.836334	0.793239	0.782133
	Set2			WT							DelGGGG
				Bg corrected	Bg corrected	Fraction of Total	Fraction of Total			Bg corrected	Bg corrected	Fraction of Total	Fraction of Total
		37C	32C	37C	32C	37C	32C	37C	32C	37C	32C	37C	32C
	PE transcript(s) top	46022162	61486149	13420312	28884299	0.458199	0.149909	39656776	122168666	7054926	89566816	0.423825	0.612018
	PE transcript(s) mid	41463306	74328436	8861456	41726586	0.302549	0.21656	37658123	67567431	5056273	34965581	0.303756	0.238923
	Normal transcript	39609376	154670485	7007526	122068635	0.239252	0.633532	37136497	54416228	4534647	21814378	0.272419	0.14906
	bg	32601850						32601850
	Total	127094844	290485070	29289294	192679520			114451396	244152325	16645846	146346775
	Set3			WT							DelGGGG
				Bg corrected	Bg corrected	Fraction of Total	Fraction of Total			Bg corrected	Bg corrected	Fraction of Total	Fraction of Total
		37C	32C	37C	32C	37C	32C	37C	32C	37C	32C	37C	32C
	PE transcript(s) top	201327379	259626493	55298292	113597406	0.551048	0.164307	210028453	594289718	102218878	486480143	0.490802	0.549929
	PE transcript(s) mid	170372990	336792581	24343903	190763494	0.242587	0.275919	163876985	365241559	56067410	257431984	0.269207	0.291007
	Normal transcript	166738060	533042487	20708973	387013400	0.206365	0.559774	157792165	248521759	49982590	140712184	0.239991	0.159064
	bg	146029087						107809575
	Total	538438429	1129461561	100351168	691374300			531697603	1208053036	208268878	884624311
